# Supplementary material for: RNAseq reveals hydrophobins that are involved in the adaptation of Aspergillus nidulans to lignocellulose
Source: Biotechnol Biofuels. 2016 Jul 19;9:145. doi: 10.1186/s13068-016-0558-2 (PMC4950808; doi:10.1186/s13068-016-0558-2)
Supplement: Supplementary file 1 — 10.1186/s13068-016-0558-2 The A. nidulans genes transcriptionally modulated post transfer from fructose to SEB. [file 13068_2016_558_MOESM1_ESM.xls]

## Sheet: Fruc vs SEB6h
TranscriptID	FPKM_mean1	FPKM_mean2	Theta	Probability	Log2FC	AN_Code	Description
TCONS_00013425	1214.75	1294.22	-0.542097290922141	0.97985322213597	0.0914167	AN0733	Histone H3; core histone protein
TCONS_00001238	889.198	949.047	-0.665957047347389	0.989883651829304	0.0939746	AN4501	Putative 14-3-3 protein; induced by carbon starvation-induced autophagy
TCONS_00000098	334.162	374.657	-0.554339336720297	0.981089249152714	0.165025	AN4935	Ortholog(s) have protein serine/threonine kinase activity
TCONS_00024944	1055.14	1186.65	-0.540840933658557	0.97970822065626	0.169457	AN8461	Ortholog(s) have IgE binding activity
TCONS_00007091	212.397	239.559	-0.414027523523324	0.95157665951698	0.173623	AN7011	Ortholog of A. fumigatus Af293 : Afu4g04318, A. niger CBS 513.88 : An14g00530, Aspergillus wentii : Aspwe1_0053203, Aspergillus sydowii : Aspsy1_0184132 and Aspergillus terreus NIH2624 : ATET_02726
TCONS_00006911	242.925	274.338	-0.44864920972355	0.963556676254077	0.175448	AN7254	Protein with a conserved CDC48, cell division protein N-terminal domain and two ATPase domains of the AAA-superfamily; protein expressed at increased levels during osmoadaptation; protein induced by farnesol
TCONS_00009450	159.758	180.89	-0.491682723698447	0.972924988440061	0.179217	AN10797	Ortholog(s) have mitochondrion localization
TCONS_00013539	235.297	267.195	-0.452019121517374	0.964682028926962	0.18341	AN0558	Putative 1,3-beta-transglycosidase with a predicted role in glucan processing; predicted glycosyl phosphatidylinositol (GPI)-anchor
TCONS_00007343	194.103	221.065	-0.587694919975496	0.984836900543946	0.18765	AN7721	Putative translocon, alpha subunit; ortholog of S. cerevisiae Sec61p
TCONS_00000995	164.491	189.319	-0.573642052336067	0.983249789382878	0.202806	AN4869	Putative 20S proteasome component; protein expressed at decreased levels in a hapX mutant versus wild-type; transcript upregulated in response to camptothecin
TCONS_00010910	276.47	318.829	-0.662313123440157	0.989683988791712	0.205663	AN6732	Predicted myosin light chain
TCONS_00004644	1377.85	1596.47	-0.847102030535047	0.995874044874002	0.212466	AN4015	Ortholog(s) have ribosome binding, translation elongation factor activity, translation initiation factor activity
TCONS_00018747	120.325	140.312	-0.432477485059581	0.957942697184704	0.221703	AN2154	NO_DESCRIPTION
TCONS_00007256	100.882	118.403	-0.43879443333321	0.960234008138575	0.231028	AN7603	Ortholog(s) have endoplasmic reticulum, integral to membrane localization
TCONS_00018591	261.244	307.774	-0.446048075666734	0.962678923697301	0.236474	AN1918	Putative phosphoenolpyruvate carboxykinase with a predicted role in gluconeogenesis and glycolysis; transcriptionally induced by acetate and after exposure to farnesol
TCONS_00003503	180.903	213.26	-0.651122468978701	0.989023277483875	0.2374	AN8267	Ortholog of A. fumigatus Af293 : Afu5g04155, A. oryzae RIB40 : AO090102000618, Aspergillus wentii : Aspwe1_0116105 and Aspergillus sydowii : Aspsy1_0061914
TCONS_00024663	322.335	382.206	-1.17019763941787	0.999097045123535	0.245789	AN5442	Putative carboxypeptidase Y
TCONS_00000551	87.4376	103.987	-0.461162727921643	0.967170973753957	0.25008	AN10546	Ortholog(s) have protein serine/threonine kinase inhibitor activity
TCONS_00000453	91.7751	109.487	-0.500333144761867	0.974181621537201	0.254586	AN4463	Ortholog(s) have cytoplasm localization
TCONS_00004910	549.871	657.061	-0.799004000869618	0.995009208033659	0.256934	AN3674	Has domain(s) with predicted phospholipid binding activity
TCONS_00009754	114.455	136.846	-0.512112169240267	0.975908750079157	0.257773	AN5880	Ortholog(s) have role in cellular metal ion homeostasis, cellular response to biotic stimulus and cellular response to starvation, more
TCONS_00001192	5005.19	6002.2	-1.35979860068343	0.999694113793059	0.262065	AN4575	Ortholog of A. oryzae RIB40 : AO090011000461, Aspergillus flavus NRRL 3357 : AFL2T_05228, Aspergillus versicolor : Aspve1_0042983 and Aspergillus sydowii : Aspsy1_0091136
TCONS_00010140	106.113	127.629	-0.546596329643597	0.980314303107004	0.266353	AN6922	Ortholog(s) have role in cytoplasmic translation and cytoplasm, polysomal ribosome localization
TCONS_00000426	119.281	143.672	-0.53883905809057	0.97947738915376	0.268407	AN4492	Ortholog(s) have ubiquitin-specific protease activity and role in cellular response to drug, mitochondrial fission, peroxisome fission, proteasome-mediated ubiquitin-dependent protein catabolic process, protein deubiquitination
TCONS_00010325	760.1	916.546	-2.01789812513105	1	0.270018	AN6330	Putative elongation factor 2; intracellular; protein abundance decreased by menadione stress
TCONS_00000533	59.6323	72.135	-0.419039357238857	0.953256273785895	0.274605	AN4352	Ortholog(s) have mitochondrion, plasma membrane localization
TCONS_00004964	53.1306	64.2728	-0.411665890655895	0.950806400105583	0.274665	AN3594	Putative vacuolar protein-sorting protein with homology to Saccharomyces cerevisiae Vps5p; identified as a suppressor of xprG
TCONS_00001265	153.715	186.034	-0.763794475714039	0.993715262716952	0.275313	AN4457	Ortholog(s) have endopeptidase activator activity and role in proteasomal ubiquitin-independent protein catabolic process, proteasome-mediated ubiquitin-dependent protein catabolic process
TCONS_00022277	92.84	112.702	-0.499517403798134	0.974062913141307	0.279699	AN10365	Ortholog(s) have role in hyphal growth
TCONS_00014427	59.3106	72.0998	-0.440742917856452	0.960890713973884	0.281707	AN0906	Essential nuclear transport protein
TCONS_00003515	61.0056	74.1709	-0.410393620851361	0.95040356050088	0.281913	AN12207	Ortholog of A. fumigatus Af293 : Afu5g04280, A. niger CBS 513.88 : An09g06750, A. oryzae RIB40 : AO090102000634, Aspergillus wentii : Aspwe1_0053134 and Aspergillus sydowii : Aspsy1_0518128
TCONS_00021963	88.035	107.054	-0.512391084966543	0.975949846722253	0.282186	AN11932	Ortholog(s) have phosphatidylinositol-3-phosphate binding, ubiquitin-protein ligase activity, role in protein ubiquitination and cytosol, fungal-type vacuole membrane, late endosome, nucleus localization
TCONS_00009612	55.9657	68.1553	-0.431564807637466	0.957611936940485	0.284282	AN6054	Ortholog(s) have role in DNA strand renaturation, cellular response to drug, interstrand cross-link repair, recombinational repair and mitochondrial nucleoid localization
TCONS_00014487	69.4497	84.6008	-0.498906303613209	0.973974012800638	0.284703	AN0814	Ortholog(s) have anaphase-promoting complex binding activity and role in cellular protein localization, mitotic sister chromatid segregation, mitotic spindle assembly checkpoint, positive regulation of mitotic metaphase/anaphase transition
TCONS_00003902	156.487	191.099	-0.767722392225377	0.993875679267143	0.288277	AN3756	Ortholog(s) have endopeptidase activity and role in proteasomal ubiquitin-independent protein catabolic process, proteasome-mediated ubiquitin-dependent protein catabolic process
TCONS_00017612	98.7743	120.681	-0.625258753182893	0.987463441338401	0.288987	AN10255	Ortholog of A. fumigatus Af293 : Afu4g10440, A. niger CBS 513.88 : An04g06310, A. oryzae RIB40 : AO090003001168, Neosartorya fischeri NRRL 181 : NFIA_105630 and Aspergillus wentii : Aspwe1_0166753
TCONS_00009969	48.1449	59.1452	-0.418505702707363	0.953077349213966	0.296877	AN6705	Ortholog(s) have DNA binding, DNA translocase activity
TCONS_00013650	68.0242	83.5759	-0.497355126922476	0.973748462727812	0.297038	AN0406	Ortholog of A. fumigatus Af293 : Afu1g04990, A. niger CBS 513.88 : An01g04080, A. oryzae RIB40 : AO090003000834, Aspergillus wentii : Aspwe1_0104266 and Aspergillus sydowii : Aspsy1_0639570
TCONS_00003323	45.0036	55.3845	-0.418033886100449	0.952919173868154	0.299441	AN8034	Ortholog of A. fumigatus Af293 : Afu5g02210, A. niger CBS 513.88 : An02g10730, A. oryzae RIB40 : AO090102000294, Aspergillus wentii : Aspwe1_0114775 and Aspergillus sydowii : Aspsy1_0033693
TCONS_00003523	45.9243	56.6235	-0.432872264980401	0.958085790675582	0.302144	AN12208	Ortholog(s) have cell division site, cytosol, mitotic spindle pole body, nucleus localization
TCONS_00009949	54.47	67.2754	-0.422509920148675	0.954420361826561	0.304618	AN6687	Ortholog(s) have role in cellular protein localization, cellular response to biotic stimulus, cellular response to cadmium ion, cellular response to starvation and chromatin silencing at centromere, more
TCONS_00024383	157.259	194.372	-0.509196670407635	0.975479501298448	0.305683	AN5125	Has domain(s) with predicted identical protein binding, serine-type endopeptidase activity and role in negative regulation of catalytic activity
TCONS_00013468	65.3831	80.857	-0.456679664539367	0.965949739295085	0.306454	AN0667	Putative mannose-6-phosphate isomerase with a predicted role in mannose/mannitol, fructose, and sorbose/sorbitol metabolism
TCONS_00017684	83.4669	103.337	-0.547987336805546	0.980453253114141	0.308077	AN10264	Ortholog of A. oryzae RIB40 : AO090003000305, Aspergillus wentii : Aspwe1_0046218, Aspergillus versicolor : Aspve1_0080260 and Aspergillus clavatus NRRL 1 : ACLA_089630
TCONS_00015027	171.649	213.275	-0.831907378021502	0.995566469207394	0.313259	AN0067	Putative ribonucleotide reductase small subunit; transcript upregulated in response to camptothecin
TCONS_00001357	160.202	199.198	-0.777679782486329	0.994286009598444	0.314315	AN4329	Has domain(s) with predicted heme binding activity
TCONS_00009730	63.9671	79.5928	-0.493013445718856	0.973117985334679	0.315307	AN5915	Integral membrane protein; retrieval receptor for ER resident proteins; early Golgi marker in studies of cisternal maturation
TCONS_00024857	158.167	196.904	-0.853080211102774	0.996037002508216	0.316043	AN8343	Protein with similarity to FK506 binding proteins (FKBPs); putative N-terminal signal sequence, predicted ER localization; protein levels decrease in response to farnesol
TCONS_00009461	84.5287	105.259	-0.615083121921046	0.986928421963931	0.316428	AN6269	Putative ER protein-translocation complex subunit; ortholog of S. cerevisiae Sec62p
TCONS_00007976	39.3095	49.1352	-0.413482439845799	0.951394088527377	0.321878	AN7707	Protein with similarity to alpha-actinin; predicted role in actin filament bundling
TCONS_00010341	73.5827	92.0058	-0.503598561928981	0.974657244887403	0.322359	AN6307	Ortholog(s) have Golgi apparatus, endoplasmic reticulum, fungal-type vacuole membrane localization
TCONS_00024599	55.4213	69.3918	-0.446728988256983	0.962908634734499	0.324326	AN5534	Ortholog(s) have glyoxylate reductase activity, role in glyoxylate catabolic process and cytosol, mitochondrion, nucleus localization
TCONS_00010443	45.4938	56.9686	-0.420100318818186	0.953612052180593	0.324495	AN6191	Ortholog(s) have cytoplasm localization
TCONS_00010887	368.322	461.664	-1.44822597455134	0.999689771710661	0.325878	AN6700	Ortholog(s) have cytosol localization
TCONS_00018226	57.9473	72.9883	-0.432485115134426	0.957945462682012	0.332924	AN9422	Ortholog of A. fumigatus Af293 : Afu8g03905, A. oryzae RIB40 : AO090103000004, Neosartorya fischeri NRRL 181 : NFIA_096610, Aspergillus wentii : Aspwe1_0030770 and Aspergillus versicolor : Aspve1_0049677
TCONS_00009548	62.2553	78.4767	-0.52125912299042	0.977228926326923	0.334069	AN6142	Has domain(s) with predicted nucleic acid binding, nucleotide binding activity
TCONS_00000124	96.1568	121.236	-0.61504295130689	0.986926356426855	0.33436	AN10615	Putative branchpoint binding protein
TCONS_00000235	144.907	182.807	-0.444167903058402	0.962044864613826	0.335196	AN4758	Ortholog(s) have role in apoptotic process and cytoplasm, nucleus localization
TCONS_00021683	117.315	148.021	-0.833961370841868	0.995600927829675	0.33541	AN2917	Ortholog(s) have role in positive regulation of RNA polymerase II transcriptional preinitiation complex assembly, positive regulation of protein catabolic process and proteasome regulatory particle assembly, more
TCONS_00003443	56.7776	71.7349	-0.464116331600116	0.967976533514584	0.337355	AN9460	Ortholog(s) have peptidase activity, role in protein targeting to ER, signal peptide processing and signal peptidase complex localization
TCONS_00018473	44.3413	56.1689	-0.443355738153124	0.961771079626323	0.34112	AN1745	Ortholog(s) have cytosol, nucleus localization
TCONS_00010035	176.483	224.453	-0.653035628243183	0.989138119346908	0.346883	AN6787	Putative cytochrome P450
TCONS_00000969	40.1243	51.3629	-0.451438113162752	0.964498515018084	0.356252	AN4910	Transcript induced in response to calcium dichloride in a CrzA-dependent manner
TCONS_00024456	33.6149	43.1068	-0.425072288560762	0.955280350777852	0.358814	AN5224	Ortholog(s) have role in endocytosis
TCONS_00021431	36.9274	47.3792	-0.436127011493644	0.959266041080295	0.359562	AN3231	Has domain(s) with predicted metal ion transmembrane transporter activity, role in metal ion transport, transmembrane transport and membrane localization
TCONS_00021252	31.8563	40.9003	-0.411194547277648	0.950657148633955	0.360533	AN9059	Putative F-box protein
TCONS_00001462	57.2234	73.6447	-0.565334987341979	0.982288270585114	0.363977	AN11119	Has domain(s) with predicted cell outer membrane, integral to membrane localization
TCONS_00017918	105.337	135.664	-0.595380513611502	0.985618923262806	0.365032	AN2412	Calcium/calmodulin-dependent protein kinase A; essential for growth and nuclear division; expression downregulated by farnesol; transcript upregulated by camptothecin; mutants have a moderate growth defect and increased pigment production
TCONS_00004256	174.907	225.503	-1.10713536486972	0.998793807473889	0.36656	AN8039	Histone variant H2A.Z
TCONS_00009844	186.22	240.504	-0.854313056648166	0.996070782367663	0.369054	AN6547	Ortholog(s) have role in proteasomal ubiquitin-independent protein catabolic process, proteasome-mediated ubiquitin-dependent protein catabolic process
TCONS_00004021	56.2853	72.7478	-0.538627609144412	0.979453022775009	0.370146	AN3599	Ortholog of A. fumigatus Af293 : Afu4g12780, A. niger CBS 513.88 : An01g08300, Aspergillus wentii : Aspwe1_0033856, Aspergillus sydowii : Aspsy1_0133560 and Aspergillus terreus NIH2624 : ATET_03160
TCONS_00010494	79.8349	103.204	-0.701967970444554	0.991165581121175	0.370405	AN6125	Protein with homology to Neurospora crassa RO11; multicopy suppressor of nudF mutation; physically interacts with NudF
TCONS_00000419	53.5239	69.1973	-0.542053503956691	0.979848166759441	0.370531	AN4502	Ortholog of A. fumigatus Af293 : Afu2g03280, A. niger CBS 513.88 : An07g07740, A. oryzae RIB40 : AO090120000258, Aspergillus wentii : Aspwe1_0051500 and Aspergillus sydowii : Aspsy1_0062409
TCONS_00021267	31.8668	41.239	-0.419036003541028	0.953255149292171	0.371954	AN10418	Ortholog of A. fumigatus Af293 : Afu3g05610, A. niger CBS 513.88 : An11g11020, A. oryzae RIB40 : AO090020000033, Aspergillus wentii : Aspwe1_0042240 and Aspergillus sydowii : Aspsy1_0088183
TCONS_00000411	81.6613	105.861	-0.690833740263316	0.990940159199201	0.374441	AN4517	Ortholog(s) have glutathione transmembrane transporter activity, phytochelatin transmembrane transporter ATPase activity
TCONS_00000491	79.0718	102.577	-0.664484346556192	0.98980287459015	0.375473	AN4406	Has domain(s) with predicted structural molecule activity
TCONS_00018393	89.226	115.939	-0.707970208258565	0.991291362256408	0.377826	AN1628	Putative membrane ATPase with a predicted role in energy metabolism
TCONS_00003327	64.376	83.7371	-0.621397932659903	0.987254987451425	0.379344	AN8038	Has domain(s) with predicted nucleic acid binding, nucleotide binding activity
TCONS_00006880	29.1087	37.8957	-0.43546473580916	0.959025808281419	0.380585	AN7297	Ortholog(s) have role in negative regulation of G2/M transition of mitotic cell cycle and positive regulation of cell-substrate adhesion, more
TCONS_00010594	40.0003	52.1	-0.476364297186949	0.970441290898432	0.381271	AN5989	Putative NAD dependent epimerase/dehydratase; intracellular; protein abundance decreased by menadione stress
TCONS_00025265	81.7643	106.594	-0.679194185077006	0.990543505249591	0.382583	AN5529	Essential NDR ser/thr protein kinase; role in cell polarity; RAM-signaling pathway component; MobB/CotA kinase complex thought to regulate cell polarity growth by maintaining cellular calcium homeostasis; mutant forms brown microcolonies
TCONS_00009667	74.1546	96.9869	-0.70673629145903	0.991265439558847	0.387253	AN5970	Ortholog(s) have Golgi apparatus localization
TCONS_00003866	72.1629	94.4526	-0.582298364823672	0.984280923411655	0.388333	AN3807	Ortholog(s) have lipid binding activity
TCONS_00019038	1010.1	1324.02	-2.13310767854602	1	0.39042	AN2582	Has domain(s) with predicted role in cell wall macromolecule catabolic process
TCONS_00013303	42.4913	55.8067	-0.543532809479043	0.980008693491885	0.393269	AN0917	Ortholog(s) have role in ascospore formation, sporocarp development involved in sexual reproduction and nucleus localization
TCONS_00014862	25.2923	33.2554	-0.421162401018198	0.953968282943011	0.39489	AN0304	Ortholog(s) have role in cellular response to DNA damage stimulus, protein sumoylation, response to UV-B, response to UV-C and nuclear envelope localization
TCONS_00001481	57.5993	75.8209	-0.62209875445742	0.98729277635845	0.396544	AN8755	Methylisocitrate lyase; predicted role in the glyoxylate shunt; mitochondrial localization signal predicted
TCONS_00018394	30.3171	40.007	-0.410558141428186	0.950455648066791	0.400122	AN1629	Has domain(s) with predicted ARF GTPase activator activity, zinc ion binding activity and role in regulation of ARF GTPase activity
TCONS_00003955	29.5982	39.2343	-0.468074326256619	0.968809021570485	0.406606	AN10437	Ortholog(s) have cytosol, mitochondrion, nucleus localization
TCONS_00000083	25.634	34.0014	-0.411093599102119	0.950625184754464	0.407538	AN10610	Ortholog(s) have peroxisome matrix targeting signal-1 binding, peroxisome matrix targeting signal-2 binding, protein binding, bridging activity
TCONS_00003334	54.5506	72.4646	-0.639298391979628	0.988278996845508	0.409683	AN8045	Has domain(s) with predicted mRNA binding activity, role in mRNA polyadenylation and mRNA cleavage factor complex localization
TCONS_00017814	59.4325	79.1375	-0.449464653264818	0.963831981677635	0.413111	AN2273	Ortholog of A. fumigatus Af293 : Afu5g06380, A. niger CBS 513.88 : An17g01340, A. oryzae RIB40 : AO090009000618, Aspergillus wentii : Aspwe1_0146932 and Aspergillus sydowii : Aspsy1_0026850
TCONS_00007672	35.3498	47.0957	-0.453289257772778	0.965027328741716	0.413894	AN7104	Predicted protein serine/threonine kinase, protein tyrosine kinase; mutants have yellow pigment and a moderate growth defect; reduced growth on AVICEL medium
TCONS_00017537	30.9721	41.3135	-0.470098725149108	0.969207161738358	0.415644	AN1875	Ortholog(s) have sequence-specific DNA binding activity and role in budding cell bud growth, mitotic cell cycle, nucleocytoplasmic transport, ribosomal large subunit biogenesis
TCONS_00001211	118.582	158.376	-0.653197612058476	0.989147851993519	0.417461	AN4542	Ortholog of A. fumigatus Af293 : Afu2g02730, A. niger CBS 513.88 : An07g07060, A. oryzae RIB40 : AO090026000848, Aspergillus wentii : Aspwe1_0168873 and Aspergillus sydowii : Aspsy1_0091100
TCONS_00014077	39.8232	53.1964	-0.437209241151182	0.959658690356406	0.417721	AN12417	Has domain(s) with predicted catalytic activity and role in transcription initiation from RNA polymerase II promoter
TCONS_00000598	37.3307	49.9056	-0.495008283296306	0.973407514332845	0.418841	AN11129	Ortholog of A. fumigatus Af293 : Afu5g05700, A. niger CBS 513.88 : An17g02190, A. oryzae RIB40 : AO090009000692, Aspergillus clavatus NRRL 1 : ACLA_008970 and Aspergillus zonatus : Aspzo1_0060073
TCONS_00014067	91.6668	122.558	-0.741193295427825	0.992901188730473	0.418995	AN9396	Protein involved in the vacuolar protein sorting via the multivesicular body pathway
TCONS_00021271	58.2228	77.8776	-0.452210356167888	0.96473400902235	0.419623	AN10411	Ortholog of A. fumigatus Af293 : Afu3g05670, A. niger CBS 513.88 : An11g10960, A. oryzae RIB40 : AO090020000037, Neosartorya fischeri NRRL 181 : NFIA_071520 and Aspergillus wentii : Aspwe1_0173697
TCONS_00001097	32.0265	42.8383	-0.498845488983029	0.973965167063533	0.419636	AN4719	Predicted Rho guanine nucleotide exchange factor (Rho GEF)
TCONS_00000151	46.3096	61.9634	-0.600777833236368	0.986023351687789	0.420105	AN4861	Ortholog(s) have RNA polymerase II core binding, RNA polymerase II regulatory region DNA binding, core RNA polymerase II recruiting transcription factor activity
TCONS_00014939	29.951	40.1007	-0.466188410699269	0.968438382608125	0.421023	AN0206	Has domain(s) with predicted glycerol-3-phosphate O-acyltransferase activity, role in phospholipid biosynthetic process and membrane localization
TCONS_00014279	34.5685	46.2879	-0.491004404882498	0.972826654680259	0.421178	AN10157	Ortholog of A. fumigatus Af293 : Afu1g11990, A. niger CBS 513.88 : An08g04270, A. oryzae RIB40 : AO090001000355, Neosartorya fischeri NRRL 181 : NFIA_013540 and Aspergillus wentii : Aspwe1_0504451
TCONS_00003992	61.3301	82.328	-0.635216098404899	0.988016503671827	0.424788	AN3634	Putative anthranilate phosphoribosyltransferase with a predicted role in aromatic amino acid biosynthesis
TCONS_00025376	26.989	36.231	-0.469508089295243	0.969090970391978	0.424852	AN5376	Ortholog of A. fumigatus Af293 : Afu6g13900, A. niger CBS 513.88 : An12g06540, An08g08300, A. oryzae RIB40 : AO090103000390, AO090038000051 and Aspergillus wentii : Aspwe1_0101779
TCONS_00010635	45.3664	60.9122	-0.493838527111506	0.973237705742819	0.425106	AN10753	Ortholog(s) have phosphoribosylglycinamide formyltransferase activity, role in 'de novo' IMP biosynthetic process, adenine biosynthetic process and cytoplasm, nucleus localization
TCONS_00013087	24.547	32.9744	-0.450058052110504	0.964032361875375	0.425803	AN1226	Ortholog(s) have histone deacetylase activity
TCONS_00018926	38.4376	51.6388	-0.528452283268239	0.978245479627383	0.425938	AN2416	Putative ubiquitin-activating enzyme; NeddH-associated protein; transcript upregulated in response to camptothecin
TCONS_00014395	83.6992	112.46	-0.794153900654703	0.99486722980717	0.42613	AN11891	Putative bZIP transcription factor
TCONS_00017602	107.619	144.983	-0.874809516195833	0.996634391768486	0.429952	AN1973	Ortholog(s) have SNAP receptor activity and role in Golgi to vacuole transport, intra-Golgi vesicle-mediated transport, vacuole fusion, non-autophagic, vesicle fusion
TCONS_00014597	37.8747	51.0283	-0.527415384962632	0.978098706188569	0.430062	AN0668	Subunit of the SAGA transcriptional regulatory complex
TCONS_00003579	46.8425	63.1206	-0.612966856610488	0.986819695384293	0.430295	AN4207	Ortholog(s) have role in endosomal transport, vesicle-mediated transport and AP-1 adaptor complex, endosome localization
TCONS_00001414	118.675	160.868	-1.00507923534545	0.998036009737723	0.438859	AN8830	Predicted protein kinase involved in halotolerance; suppressor of molybdate sensitivity of pacC mutant; mutants are sensitive to NaCl and have a moderate growth defect
TCONS_00003506	22.2412	30.2147	-0.460914863866051	0.967103406764491	0.442018	AN8271	Predicted basic helix-loop-helix transcription factor, involved in regulation of phosphate acquisition
TCONS_00017736	36.0527	49.0362	-0.578310305762822	0.98380879274561	0.443738	AN2164	Ortholog(s) have cytosol, nuclear envelope localization
TCONS_00006992	30.9273	42.078	-0.532576427562738	0.978756948806284	0.444184	AN7145	Ortholog of the pre-RNA splicing factor, Slt11p; not an extracellular cutinase
TCONS_00013590	83.5333	113.798	-0.725950005555196	0.992116741204279	0.446055	AN0483	Ortholog of Neosartorya fischeri NRRL 181 : NFIA_058180, Aspergillus versicolor : Aspve1_0158177, Aspergillus clavatus NRRL 1 : ACLA_085420 and Aspergillus zonatus : Aspzo1_0018005
TCONS_00013157	79.3534	108.135	-0.772675328644903	0.994080681468039	0.446469	AN1118	Ortholog of A. fumigatus Af293 : Afu1g11760, A. niger CBS 513.88 : An08g03950, A. oryzae RIB40 : AO090038000245, Aspergillus wentii : Aspwe1_0172137 and Aspergillus sydowii : Aspsy1_0083626
TCONS_00025264	17.3508	23.6451	-0.411151206189553	0.950643425198182	0.446537	AN5531	Ortholog(s) have alpha-tubulin binding activity, role in protein folding, tubulin complex assembly and cytosol, nucleus localization
TCONS_00018446	36.2277	49.4012	-0.547132982997245	0.980367896492257	0.447454	AN1690	Ortholog(s) have nucleus localization
TCONS_00006908	57.647	78.665	-0.545031123650212	0.980158091334333	0.448475	AN7259	NEDD8 ligase; required for cullin neddylation
TCONS_00004531	60.4225	82.5076	-0.695486324082802	0.991033145514666	0.449441	AN4182	Cyclin-dependent protein kinase involved in cell cycle control; required for cell cycle progression through G1 and G2; regulated by NimE cyclin and NimT phosphatase; homolog of S. pombe cdc2; transcript camptothecin upregulated
TCONS_00010739	52.5189	71.7419	-0.547846464222678	0.980439175814521	0.449981	AN6488	Putative tryptophanyl-tRNA synthetase with a predicted role in tRNA charging for translation
TCONS_00021527	30.3572	41.4761	-0.528087965868159	0.978193901228036	0.45024	AN3110	Putative phosphoinoside-dependent protein kinase; mutants lethal forming only microcolonies
TCONS_00004512	214.398	292.971	-1.15034722387514	0.998965157864138	0.450465	AN4206	Has domain(s) with predicted heat shock protein binding, unfolded protein binding activity and role in protein folding
TCONS_00018450	23.7973	32.53	-0.45630400433955	0.965847485647214	0.450977	AN1698	Ortholog(s) have role in mRNA processing and DSIF complex localization
TCONS_00010841	27.8528	38.0824	-0.461179652370865	0.967175587504692	0.451299	AN6646	Protein of unknown function
TCONS_00012947	180.163	246.417	-0.905843908426258	0.99742711851972	0.451799	AN1390	Ortholog(s) have copper chaperone activity and role in cellular copper ion homeostasis, cellular iron ion homeostasis, cellular response to oxidative stress, copper ion transport, regulation of iron ion transmembrane transport
TCONS_00021640	96.6688	132.232	-0.514947196862906	0.976326734995688	0.451947	AN2953	Ortholog of A. fumigatus Af293 : Afu3g07890, A. niger CBS 513.88 : An02g11360, A. oryzae RIB40 : AO090005001486, Aspergillus wentii : Aspwe1_0041944 and Aspergillus sydowii : Aspsy1_0056308
TCONS_00025070	49.5941	67.8805	-0.657659906845252	0.989416530590181	0.452829	AN5153	Ortholog of A. fumigatus Af293 : Afu1g07100, A. niger CBS 513.88 : An07g09720, A. oryzae RIB40 : AO090012000962, Aspergillus wentii : Aspwe1_0051660 and Aspergillus sydowii : Aspsy1_0047644
TCONS_00022038	49.8316	68.258	-0.662739922756778	0.989707339001434	0.453939	AN3451	Ortholog(s) have role in mitotic chromosome condensation and condensed chromosome inner kinetochore, condensin complex, cytoplasm, nucleolus localization
TCONS_00014667	44.0662	60.3732	-0.555385218603375	0.981194202529137	0.454235	AN0557	Putative F-box protein
TCONS_00007190	123.483	169.205	-1.06671299814735	0.998592286281907	0.454467	AN7513	Homologous to bZIP family transcription factor human AP-1 and Aspergillus nidulans AtfA
TCONS_00003730	49.8603	68.4236	-0.576879224157134	0.983637237465854	0.456602	AN4017	Ortholog(s) have endoplasmic reticulum localization
TCONS_00007132	27.3529	37.5436	-0.511733773820997	0.975853004578403	0.456876	AN7431	Ortholog(s) have nucleus localization
TCONS_00004024	39.899	54.835	-0.414420785548298	0.951708391687649	0.458744	AN3597	Protein involved in carbon source utilization; interacts genetically with the ubiquitination pathway; contains three predicted transmembrane domains
TCONS_00004901	44.8986	61.7108	-0.596541002990994	0.985705740466359	0.458854	AN3681	Ortholog(s) have role in cellular iron ion homeostasis and fungal-type vacuole membrane localization
TCONS_00000514	24.3812	33.5181	-0.467123787447671	0.968622180187702	0.459169	AN4372	Protein with polygalacturonase activity, involved in degradation of pectin
TCONS_00011154	30.0816	41.3558	-0.485723397432742	0.97198656546241	0.459207	AN6190	Ortholog(s) have role in sporocarp development involved in sexual reproduction, syncytium formation by plasma membrane fusion
TCONS_00017391	36.346	49.9758	-0.517873184959221	0.976751742882301	0.459433	AN1654	Ortholog of A. fumigatus Af293 : Afu4g08750, A. niger CBS 513.88 : An04g03610, Aspergillus wentii : Aspwe1_0034423 and Aspergillus sydowii : Aspsy1_0084030
TCONS_00021794	57.151	78.6951	-0.667057501232709	0.989944085033493	0.461493	AN2751	Putative ortholog of PAT1, a topoisomerase II-associated protein; transcript upregulated in response to camptothecin
TCONS_00014316	241.281	332.288	-1.17468939471702	0.999109127646099	0.461722	AN1058	Ortholog of A. fumigatus Af293 : Afu1g12350, A. oryzae RIB40 : AO090001000294, Aspergillus wentii : Aspwe1_0172072, Aspergillus sydowii : Aspsy1_0053315 and Aspergillus terreus NIH2624 : ATET_00433
TCONS_00013906	16.2085	22.331	-0.429731672999815	0.956947818045192	0.462301	AN10002	Putative nuclear pore complex with homology to Saccharomyces cerevisiae Nup192p
TCONS_00010377	30.7283	42.3713	-0.517871389919832	0.97675149012999	0.463521	AN6252	Ortholog(s) have DNA binding, RNA polymerase II activity, RNA-directed RNA polymerase activity, role in response to drug, termination of RNA polymerase II transcription and DNA-directed RNA polymerase II, core complex, cytosol localization
TCONS_00014891	18.5245	25.5623	-0.42174073265597	0.954162292174793	0.464584	AN0268	Predicted transmembrane protein required for the maintenance of hyphal polarity; enhancer of sepA polarity defects; localizes to hyphal tips and sites of branch emergence; mutants form wide hyphae with an aberrant pattern of tip branching
TCONS_00014200	139.528	192.666	-0.953519762986787	0.99770798283923	0.465547	AN1217	Putative LIM/homeobox transcription factor; transcript upregulated in response to camptothecin
TCONS_00009412	22.9224	31.6925	-0.463418784611556	0.967786216669825	0.467383	AN6354	Putative ubiquitin C-terminal hydrolase; ortholog of S. cerevisiae Ubp12p; expression reduced after exposure to farnesol; transcript upregulated in response to camptothecin
TCONS_00007863	31.0147	42.8996	-0.557943847777961	0.981471228524174	0.468011	AN7553	Basic helix-loop-helix transcription factor required for normal conidiophore development; mutants are infertile in self-crosses
TCONS_00014100	50.8721	70.393	-0.685389115665559	0.990817612098091	0.468559	AN12485	Ortholog(s) have mitochondrial outer membrane, plasma membrane localization
TCONS_00024369	37.8158	52.3355	-0.598262459948625	0.985834665088776	0.4688	AN5103	Ortholog of A. fumigatus Af293 : Afu1g07710, A. niger CBS 513.88 : An07g10393, A. oryzae RIB40 : AO090012001023, Neosartorya fischeri NRRL 181 : NFIA_017020 and Aspergillus versicolor : Aspve1_0139230
TCONS_00018178	32.9739	45.6429	-0.56007445363472	0.981706353963926	0.469064	AN8924	Ortholog of A. fumigatus Af293 : Afu3g01860, Neosartorya fischeri NRRL 181 : NFIA_002940, Aspergillus versicolor : Aspve1_0047531 and Aspergillus clavatus NRRL 1 : ACLA_075960
TCONS_00004832	71.5353	99.0531	-0.811094086273254	0.995285019268008	0.469547	AN3789	Ortholog(s) have cytosol, nucleus localization
TCONS_00025294	22.5123	31.2113	-0.505245076030651	0.974898677831053	0.471358	AN5485	Putative nuclear pore complex protein with low homology to Saccharomyces cerevisiae Nup2p
TCONS_00012974	72.6046	100.761	-0.737970306850234	0.99278163753226	0.47281	AN1352	Ortholog of S. cerevisiae : KSH1, A. fumigatus Af293 : Afu1g09360, Aspergillus wentii : Aspwe1_0105636, Aspergillus versicolor : Aspve1_0037067 and Aspergillus niger ATCC 1015 : 128550-mRNA
TCONS_00017692	163.245	226.674	-1.07288000845398	0.998648405141907	0.47358	AN10261	Ortholog(s) have role in syncytium formation by plasma membrane fusion
TCONS_00018797	39.3361	54.6373	-0.575706004247963	0.983496719138942	0.474033	AN2233	Subunit 6 of the COP9 signalosome; required for formation of cleistothecia
TCONS_00017818	105.836	147.091	-0.617862016629468	0.987071470838077	0.474876	AN2277	Ortholog(s) have cell division site, cytosol, nucleus localization
TCONS_00013431	14.7877	20.5673	-0.449650765568868	0.963894824830968	0.475949	AN9437	Ortholog(s) have ribosome binding, ubiquitin-protein ligase activity and role in chromatin modification, chromatin silencing at telomere, protein ubiquitination, ribosome-associated ubiquitin-dependent protein catabolic process
TCONS_00010776	96.1954	133.923	-1.0011811977032	0.998016961633579	0.477364	AN6546	Ortholog(s) have role in late endosome to vacuole transport via multivesicular body sorting pathway and Golgi apparatus, Vps55/Vps68 complex, fungal-type vacuole membrane, late endosome localization
TCONS_00018880	41.5096	57.7965	-0.60422335618853	0.986282398374208	0.477536	AN2338	Ortholog of A. fumigatus Af293 : Afu5g10240, A. oryzae RIB40 : AO090020000142, AO090010000531, Neosartorya fischeri NRRL 181 : NFIA_077030 and Aspergillus wentii : Aspwe1_0033922, Aspwe1_0038721
TCONS_00012943	35.5823	49.641	-0.628445743762993	0.987636021656222	0.480374	AN10186	Ortholog(s) have role in ER to Golgi vesicle-mediated transport, cellular response to cadmium ion, detoxification of cadmium ion
TCONS_00007874	27.5335	38.4251	-0.505645930278268	0.974957546448601	0.480859	AN7564	Putative threonine aldolase with a predicted role in glycine, serine, and threonine metabolism
TCONS_00007975	55.0459	76.8383	-0.733706925510402	0.992544778796758	0.48119	AN7706	Has domain(s) with predicted nucleic acid binding, nucleotide binding activity
TCONS_00014588	67.3221	94.1601	-0.786595599757109	0.99461819768924	0.484037	AN0682	Ortholog of A. nidulans FGSC A4 : AN1574, A. fumigatus Af293 : Afu1g13430, Afu8g05950, A. niger CBS 513.88 : An09g02840 and A. oryzae RIB40 : AO090012000536
TCONS_00011018	20.3502	28.4786	-0.417059452420403	0.952592545228771	0.484834	AN10857	Ortholog of A. fumigatus Af293 : Afu5g13110, A. niger CBS 513.88 : An14g06040, A. oryzae RIB40 : AO090120000436, Aspergillus wentii : Aspwe1_0039047 and Aspergillus sydowii : Aspsy1_0040418
TCONS_00014664	10.0364	14.0768	-0.423154109169512	0.95463652425897	0.488076	AN0566	Transient receptor potential Ca2+ channel family protein
TCONS_00009462	98.5678	138.334	-1.11826434539414	0.998786390119254	0.488969	AN6267	Ortholog(s) have role in cellular response to nitrogen starvation, negative regulation of G0 to G1 transition
TCONS_00024945	42.1637	59.2223	-0.674106116588222	0.990319619320397	0.490141	AN8462	Protein of unknown function; NeddH-associated protein
TCONS_00007917	38.7568	54.4965	-0.596808385309451	0.985725754407637	0.491715	AN7628	Putative deadenylase with a predicted role in RNA processing; disruption leads to a stabilization of transcripts
TCONS_00009429	12.2026	17.1745	-0.409144714577337	0.950008199524701	0.493076	AN6323	p150 subunit of dynactin; forms comet-like structures at microtubule plus ends
TCONS_00004261	20.7102	29.2211	-0.515959613563488	0.97647614132889	0.496669	AN8053	Ortholog(s) have cell division site, cell tip, cytosol localization
TCONS_00022129	73.0639	103.125	-0.52661413720912	0.977985343879819	0.497164	AN3328	Has domain(s) with predicted GTP binding activity
TCONS_00017450	23.781	33.569	-0.466508615647476	0.968501294439839	0.497317	AN1746	Putative HECT ubiquitin ligase
TCONS_00000400	11.3301	16.001	-0.420288632918336	0.953675208628603	0.497997	AN10564	Ortholog(s) have Seh1-associated complex, cytosol, extrinsic to fungal-type vacuolar membrane localization
TCONS_00004711	12.4335	17.5782	-0.454518634069339	0.965361682264351	0.499558	AN3939	Predicted ubiquitin protein ligase; role in ubiquitin-dependent protein catabolism and cullin-RING ubiquitin ligase complex localization; NeddH-associated protein
TCONS_00013060	17.5217	24.7791	-0.476697087407797	0.970506919910292	0.499985	AN1266	Ortholog(s) have cytosol, mitotic spindle pole body, nucleus localization
TCONS_00024376	18.5768	26.2772	-0.494773806162107	0.973373469182604	0.500305	AN5115	Ortholog of A. fumigatus Af293 : Afu1g07590, A. niger CBS 513.88 : An07g10220, A. oryzae RIB40 : AO090012001011, Aspergillus wentii : Aspwe1_0120584 and Aspergillus sydowii : Aspsy1_0156520
TCONS_00009883	20.363	28.8172	-0.440152772182171	0.960691960527435	0.500978	AN6602	Has domain(s) with predicted nucleotide binding, oxidoreductase activity and role in metabolic process
TCONS_00014176	18.8317	26.652	-0.509468845643337	0.975519547914292	0.501084	AN1254	Ortholog(s) have role in chromatin remodeling and Ino80 complex, cytosol localization
TCONS_00012992	31.5247	44.6705	-0.567797514311951	0.982561352950322	0.502841	AN1335	Ortholog(s) have role in mRNA processing, microtubule cytoskeleton organization, mitotic sister chromatid segregation and TORC1 complex, TORC2 complex, cytosol, nucleus localization
TCONS_00009449	23.5083	33.3136	-0.521831827629893	0.977309721836426	0.502945	AN6284	Ortholog of A. fumigatus Af293 : Afu2g12430, A. niger CBS 513.88 : An02g04620, A. oryzae RIB40 : AO090026000390, Aspergillus wentii : Aspwe1_0175655 and Aspergillus sydowii : Aspsy1_0986615
TCONS_00018437	9.8839	14.0112	-0.421838163460739	0.954194978903636	0.503434	AN1676	Has domain(s) with predicted L-ascorbic acid binding, iron ion binding, oxidoreductase activity, acting on paired donors, with incorporation or reduction of molecular oxygen activity and role in oxidation-reduction process
TCONS_00001156	603.67	856.102	-1.98143440044763	0.99999999997466	0.504021	AN10575	Predicted glycosylphosphatidylinositol (GPI)-anchored protein
TCONS_00001285	25.8719	36.7127	-0.417087794261877	0.952602044459567	0.504895	AN4431	Has domain(s) with predicted RNA binding activity
TCONS_00024621	15.0338	21.3473	-0.423634183791857	0.954797635228549	0.505844	AN11815	Has domain(s) with predicted transferase activity
TCONS_00022420	16.0651	22.8152	-0.422140042320757	0.954296259310552	0.506069	AN2925	Putative peroxisomal import protein (peroxin) with a role in fatty acid utilization; required for growth on long chain fatty acids
TCONS_00007116	38.3627	54.4983	-0.583311562563273	0.984385142914012	0.506509	AN6980	Component of the nuclear pore complex
TCONS_00017416	10.5131	14.9496	-0.41406529545523	0.951589311640091	0.50792	AN10227	Ortholog(s) have role in positive regulation of cell-substrate adhesion, regulation of filamentous growth, signal transduction involved in conjugation with cellular fusion and endoplasmic reticulum localization
TCONS_00007569	34.8804	49.6129	-0.58355433789036	0.984410126545999	0.5083	AN10918	Has domain(s) with predicted calcium ion binding, phosphatidylinositol binding activity and role in cell communication
TCONS_00022575	13.3629	19.0108	-0.432648026536511	0.95800451064244	0.50859	AN2720	Has domain(s) with predicted catalytic activity
TCONS_00011054	38.2216	54.4166	-0.644537889466663	0.988617271261278	0.509658	AN6912	Ortholog of A. fumigatus Af293 : Afu5g13610, A. niger CBS 513.88 : An14g05140, Aspergillus wentii : Aspwe1_0067652 and Aspergillus sydowii : Aspsy1_0075810
TCONS_00021535	15.2735	21.769	-0.456508022212892	0.965903017199702	0.51124	AN3094	Has domain(s) with predicted Rab GTPase activator activity, role in regulation of Rab GTPase activity and intracellular localization
TCONS_00010728	20.9903	29.9281	-0.521250795434644	0.977227751678308	0.511774	AN5807	Ortholog of A. fumigatus Af293 : Afu2g07470, A. niger CBS 513.88 : An05g00010, A. oryzae RIB40 : AO090011000945, Aspergillus wentii : Aspwe1_0053588 and Aspergillus sydowii : Aspsy1_0152417
TCONS_00003770	60.9051	86.8651	-0.802010389701284	0.995097665318528	0.512214	AN3953	Has domain(s) with predicted nucleic acid binding, nucleotide binding activity
TCONS_00018492	31.7865	45.3535	-0.615443524048638	0.986946956475843	0.512799	AN1779	Essential protein kinase required for DNA synthesis and mitotic checkpoint control; this locus is reported to contain an upstream open reading frame (uORF)
TCONS_00018736	9.98144	14.246	-0.423963602444846	0.954908195772059	0.513232	AN2138	Ortholog(s) have cytosol localization
TCONS_00003611	172.232	245.959	-1.28275133947899	0.999470897069387	0.514071	AN4165	Ortholog(s) have role in ER to Golgi vesicle-mediated transport and ER to Golgi transport vesicle, endoplasmic reticulum, plasma membrane localization
TCONS_00001415	16.1247	23.0313	-0.459029424250155	0.966589618606584	0.514321	AN8828	Ortholog(s) have Rab guanyl-nucleotide exchange factor activity, role in ER to Golgi vesicle-mediated transport and TRAPP complex, cytosol, nucleus localization
TCONS_00010744	14.6818	20.9943	-0.464169426548216	0.967991021553927	0.515967	AN6496	Ortholog(s) have mannose-ethanolamine phosphotransferase activity
TCONS_00018636	33.8631	48.4373	-0.59145585368542	0.985225649168109	0.516405	AN1989	Putative dihydrosphingosine-1-phosphate lyase with a predicted role in sphingoglycolipid metabolism
TCONS_00022162	23.0082	32.9143	-0.487914689147722	0.972335877117972	0.516568	AN3286	Ortholog of A. nidulans FGSC A4 : AN10390, A. fumigatus Af293 : Afu4g01280, Afu5g00830, A. niger CBS 513.88 : An12g00980, An11g04090, An06g00150 and A. oryzae RIB40 : AO090138000050, AO090010000179
TCONS_00004980	18.9434	27.1086	-0.453411871124543	0.965060669948837	0.517051	AN11713	Putative salicylate 1-monooxygenase
TCONS_00014828	20.9776	30.0385	-0.440215613751016	0.96071312316772	0.517963	AN10073	Putative F-box protein
TCONS_00003980	28.6912	41.1118	-0.545633135706484	0.98021815632122	0.518945	AN3656	Putative nitrilase with a predicted role in nitrogen or cyanoamino acid metabolism
TCONS_00021469	66.1158	94.7941	-0.868432657950751	0.99646557797403	0.519802	AN3190	Ortholog of A. fumigatus Af293 : Afu4g02920, A. niger CBS 513.88 : An14g02990, A. oryzae RIB40 : AO090001000192, Aspergillus wentii : Aspwe1_0061505 and Aspergillus sydowii : Aspsy1_1159424
TCONS_00010649	30.2721	43.4069	-0.606840813979606	0.986479642781322	0.519935	AN5898	Has domain(s) with predicted role in regulation of transcription, DNA-dependent and nucleus localization
TCONS_00010791	22.933	32.8923	-0.498886274125749	0.973971099403143	0.520323	AN6570	Ortholog(s) have AMP-activated protein kinase activity, receptor signaling complex scaffold activity
TCONS_00000612	44.0817	63.3094	-0.694111338445689	0.991005619085085	0.52224	AN8836	Predicted PAK (p21-activated kinase) family protein; similar to Saccharomyces cerevisiae Cla4p; mutants have a strong growth defect
TCONS_00003696	14.5811	20.9878	-0.478436786430215	0.970827238907676	0.525457	AN4067	Ortholog of A. fumigatus Af293 : Afu1g05430, Aspergillus wentii : Aspwe1_0375062, Aspergillus sydowii : Aspsy1_0149851 and Aspergillus terreus NIH2624 : ATET_03084
TCONS_00009432	92.2107	132.745	-1.15231129132868	0.998982292889066	0.525656	AN6317	Class VI chitin synthase with a role in chitin biosynthesis; involved in hyphal tip growth; contains a myosin-like domain; mutation is synthetically lethal with csmA mutation; localized at hyphal tips and septa
TCONS_00018602	31.5502	45.4196	-0.613537793625579	0.986849010163519	0.525668	AN1931	Has domain(s) with predicted ARF GTPase activator activity, zinc ion binding activity and role in regulation of ARF GTPase activity
TCONS_00025269	12.5516	18.08	-0.477854741519994	0.970734780675213	0.526519	AN10677	Ortholog(s) have role in DNA repair, ascospore formation, meiotic gene conversion, reciprocal meiotic recombination and nucleus, spindle localization
TCONS_00013488	23.0521	33.2124	-0.499422813019443	0.97404915087945	0.526825	AN0633	Ortholog of A. fumigatus Af293 : Afu1g16980, A. niger CBS 513.88 : An01g09880, A. oryzae RIB40 : AO090005000977, Aspergillus wentii : Aspwe1_0109484 and Aspergillus sydowii : Aspsy1_0055497
TCONS_00013835	80.161	115.537	-0.98736297260675	0.998000058374673	0.527379	AN10020	Ortholog(s) have role in proteasome-mediated ubiquitin-dependent protein catabolic process and cytosol, nucleus localization
TCONS_00001009	24.0262	34.6421	-0.566194544795885	0.982383542048117	0.527919	AN4850	Ortholog(s) have nucleus localization
TCONS_00013851	14.2319	20.5287	-0.472554178398662	0.969690474319004	0.528516	AN0112	Ortholog(s) have cytosol localization
TCONS_00000354	51.6472	74.5541	-0.667059687973827	0.98994420518467	0.529597	AN4602	Ortholog(s) have tubulin binding activity, role in response to cold, tubulin complex assembly and nucleus, polysome, prefoldin complex localization
TCONS_00013510	22.5796	32.6173	-0.530153469333586	0.97847890113313	0.530618	AN0597	Ortholog of A. fumigatus Af293 : Afu6g10970, Aspergillus sydowii : Aspsy1_0656004, Aspergillus terreus NIH2624 : ATET_05066 and Aspergillus carbonarius ITEM 5010 : Acar5010_202471
TCONS_00003789	59.8045	86.3952	-0.900270502604205	0.997309528474084	0.530696	AN3918	Ortholog(s) have aminopeptidase activity, role in vacuolar protein catabolic process and fungal-type vacuole localization
TCONS_00000101	68.5366	99.0795	-0.706103308988653	0.991252154672297	0.531713	AN11770	Ortholog(s) have role in vesicle-mediated transport and clathrin-coated vesicle, integral to Golgi membrane localization
TCONS_00004460	17.877	25.8509	-0.506579030883475	0.97509462403254	0.532111	AN9413	Putative component of the Septation Initiation Network (SIN)
TCONS_00006965	395.662	572.175	-1.7852431155014	0.999910143744954	0.532187	AN7177	Ortholog of A. fumigatus Af293 : Afu4g03322, A. niger CBS 513.88 : An14g01990, A. oryzae RIB40 : AO090011000139, Aspergillus sydowii : Aspsy1_0052594 and Aspergillus terreus NIH2624 : ATET_02136
TCONS_00003787	12.3471	17.8664	-0.417799976263552	0.952840761779458	0.533085	AN3926	Ortholog(s) have role in histone H3-K4 methylation and Set1C/COMPASS complex, cytosol localization
TCONS_00014453	60.9429	88.3772	-0.825177385735583	0.995477897351016	0.536215	AN0871	Ortholog(s) have GPI-anchor transamidase activity, role in attachment of GPI anchor to protein and GPI-anchor transamidase complex localization
TCONS_00007231	11.326	16.4411	-0.436551218391074	0.959419937471807	0.537668	AN7565	Ortholog of A. fumigatus Af293 : Afu2g14940, A. niger CBS 513.88 : An15g03240, A. oryzae RIB40 : AO090012000409, Aspergillus wentii : Aspwe1_0693532 and Aspergillus sydowii : Aspsy1_1021602
TCONS_00018994	72.1308	104.77	-0.763584243326619	0.993707822197416	0.538539	AN2511	Putative spindle assembly checkpoint protein that localizes to the nuclear pore complex
TCONS_00010593	33.1923	48.243	-0.644683290978173	0.988626680822812	0.539468	AN5992	Ortholog(s) have ATP-dependent 3'-5' DNA helicase activity, single-stranded DNA binding, single-stranded DNA-dependent ATP-dependent DNA helicase activity and MCM complex, MCM core complex, nucleus localization
TCONS_00018286	14.592	21.2204	-0.50151415821632	0.974353561720553	0.540274	AN10201	Ortholog of A. fumigatus Af293 : Afu8g04826, A. niger CBS 513.88 : An16g07990, A. oryzae RIB40 : AO090005000664, Neosartorya fischeri NRRL 181 : NFIA_097640 and Aspergillus wentii : Aspwe1_0645178
TCONS_00004257	18.4421	26.8335	-0.52913544567967	0.978342225244243	0.541032	AN8048	Ortholog of A. fumigatus Af293 : Afu5g02070, A. niger CBS 513.88 : An02g11210, A. oryzae RIB40 : AO090003001314, Aspergillus wentii : Aspwe1_0174218 and Aspergillus sydowii : Aspsy1_0155996
TCONS_00017743	10.628	15.4735	-0.443378932148154	0.961778897563174	0.541928	AN2176	Gamma-tubulin complex protein 4
TCONS_00021744	11.4106	16.6134	-0.446372036008158	0.962788208620922	0.54198	AN11679	Has domain(s) with predicted hydrolase activity and role in metabolic process
TCONS_00003775	80.3604	117.025	-0.862710292592196	0.996304902197411	0.542262	AN3943	Has domain(s) with predicted role in proteolysis
TCONS_00009512	31.4624	45.8215	-0.606241034503233	0.98643441031352	0.542394	AN6197	Nuclear migration protein; mutants defective in asexual and sexual sporulation; similar to human LIS-1; interacts directly with NudC; spindle-pole body-localized; may facilitate minus-end-directed dynein movement
TCONS_00013054	223.206	325.262	-2.0808379615755	1	0.543226	AN11936	Ortholog of A. fumigatus Af293 : Afu1g09940, A. niger CBS 513.88 : An08g01750, A. oryzae RIB40 : AO090038000441, Neosartorya fischeri NRRL 181 : NFIA_015690 and Aspergillus clavatus NRRL 1 : ACLA_025570
TCONS_00006961	23.3827	34.0925	-0.554438737379723	0.981099221073901	0.544011	AN7182	Putative nuclear transport protein
TCONS_00014740	9.98749	14.566	-0.463336769201405	0.967763842623205	0.544408	AN0463	Predicted Rac guanine nucleotide exchange factor (Rac GEF)
TCONS_00010598	30.7038	44.7915	-0.638411227577559	0.988221872360031	0.54481	AN5981	Ortholog(s) have myosin I binding activity, role in actin cytoskeleton organization and actin cortical patch localization
TCONS_00003252	14.2186	20.7445	-0.479617364928331	0.971014841431414	0.54495	AN7936	Ortholog(s) have cation transmembrane transporter activity, drug transmembrane transporter activity, role in copper ion export, drug transmembrane transport, potassium ion import and integral to plasma membrane localization
TCONS_00015025	20.6972	30.2051	-0.531045307257628	0.978581200080494	0.545357	AN0073	Ortholog of A. fumigatus Af293 : Afu5g12302, A. niger CBS 513.88 : An01g02110, A. oryzae RIB40 : AO090120000347, Aspergillus wentii : Aspwe1_0170763 and Aspergillus sydowii : Aspsy1_0195064
TCONS_00018500	71.4588	104.29	-0.787254424172644	0.994642893534315	0.545416	AN1794	Putative cytochrome P450; expression reduced after exposure to farnesol
TCONS_00003801	14.2236	20.7733	-0.458744004388885	0.966511868056323	0.546436	AN3898	Ortholog of A. fumigatus Af293 : Afu3g14180, A. niger CBS 513.88 : An09g04380, A. oryzae RIB40 : AO090012000661 and Aspergillus wentii : Aspwe1_0038053
TCONS_00022044	27.2999	39.8975	-0.61937340271594	0.987149405457527	0.547404	AN3439	Ortholog(s) have role in transport and endoplasmic reticulum, integral to Golgi membrane localization
TCONS_00025285	19.01	27.793	-0.544776858463418	0.980132728892572	0.547962	AN5499	Nuclear pore complex protein; involved in the localization of spindle-assembly checkpoint proteins, Mad1 and Mad2 during mitosis
TCONS_00003490	57.9434	84.7195	-0.797286398274195	0.994958825908329	0.548051	AN11070	Ortholog(s) have metalloaminopeptidase activity and fungal-type vacuole localization
TCONS_00015040	27.9357	40.8855	-0.596685113123438	0.985716526807048	0.549479	AN0055	Transmembrane protein involved in regulation of conidium development; required for expression of brlA; predicted oxidoreductase with FAD-binding and haem-binding domains
TCONS_00024372	36.1448	52.9192	-0.453056145544511	0.964963944149577	0.550003	AN5107	Ortholog(s) have endoplasmic reticulum localization
TCONS_00000976	50.3693	73.7677	-0.829395803627294	0.995524467863577	0.550445	AN4895	Ortholog(s) have Golgi apparatus localization
TCONS_00000128	46.1875	67.6609	-0.739888106182819	0.99285297302621	0.550821	AN4899	Ortholog(s) have peroxisome membrane targeting sequence binding activity
TCONS_00017994	7.40288	10.8491	-0.443213251703295	0.961723053239532	0.55142	AN2510	Ortholog(s) have cytosol, nucleus localization
TCONS_00018828	198.564	291.31	-1.15699786477494	0.999018078483236	0.552949	AN2265	Putative serine/threonine protein kinase; expression upregulated after exposure to farnesol
TCONS_00018798	199.37	292.526	-1.56740031822034	0.999885478342798	0.553118	AN10278	Ortholog(s) have cytosol, mitochondrion, nucleus localization
TCONS_00003693	28.4885	41.8232	-0.633083924773218	0.987888010899033	0.553922	AN4074	Ortholog of A. fumigatus Af293 : Afu1g05510, A. niger CBS 513.88 : An18g04320, A. oryzae RIB40 : AO090009000394, Aspergillus wentii : Aspwe1_0374837 and Aspergillus sydowii : Aspsy1_0057625
TCONS_00000939	45.5012	66.8208	-0.81689052933406	0.99539118809528	0.554392	AN4953	Putative Rho-like GTPase
TCONS_00013335	52.3134	76.9227	-0.791133642935844	0.994779267209979	0.556229	AN0861	Ortholog of A. fumigatus Af293 : Afu1g15250, A. oryzae RIB40 : AO090005001206, Aspergillus wentii : Aspwe1_0051149, Aspergillus sydowii : Aspsy1_0122516 and Aspergillus terreus NIH2624 : ATET_00827
TCONS_00024576	20.5196	30.1801	-0.550055344895992	0.980660045455837	0.556596	AN5570	Ortholog(s) have methylated histone residue binding activity
TCONS_00001396	50.4529	74.2175	-0.779336205539685	0.994347442143613	0.556823	AN11133	Has domain(s) with predicted peptidase activity, role in signal peptide processing and integral to membrane, signal peptidase complex localization
TCONS_00007530	10.7399	15.8002	-0.486171204626321	0.972057924774099	0.556966	AN7296	Essential protein involved in progression through mitosis; mutations confer sensitivity to DNA damage; putative DNA binding protein
TCONS_00001104	28.4097	41.7959	-0.633007549605937	0.987883853544487	0.556977	AN4707	Ortholog(s) have role in cellular response to drug and Prp19 complex, cytosol, nucleus localization
TCONS_00013678	153.4	225.768	-1.61387653356567	0.999954980248153	0.557541	AN0347	Putative GTPase with a predicted role in intra-Golgi transport; transcript levels increase during the unfolded-protein response (UPR)
TCONS_00009789	64.721	95.261	-0.860555176007559	0.996244480523923	0.55765	AN5820	Cystathionine beta-synthase, an enzyme involved in methionine, S-adenosylmethionine, and cysteine biosynthesis; intracellular, menadione stress-induced protein
TCONS_00000589	37.3384	55.0016	-0.642445101410222	0.988481970240596	0.558815	AN8862	Myosin V; involved in the movement of vesicles to the hyphal tip; essential for polarized growth in the absence of microtubules
TCONS_00014068	166.724	245.642	-1.47103934431407	0.999601173102551	0.559097	AN9397	Putative basic leucine zipper (bZIP) transcription factor that regulates the unfolded protein response; hacA mRNA expression increased in the presence of farnesol
TCONS_00018698	9.1357	13.4631	-0.45220621321444	0.9647328828791	0.559425	AN2073	Ortholog(s) have Cul3-RING ubiquitin ligase complex localization
TCONS_00017828	37.2302	54.9021	-0.47283841664371	0.969746449695816	0.560386	AN2298	Ortholog(s) have SUMO activating enzyme activity, role in cellular response to DNA damage stimulus, protein sumoylation, regulation of mitotic cell cycle and SUMO activating enzyme complex, cytosol localization
TCONS_00018291	35.9395	53.0053	-0.710000236075507	0.991334083646406	0.560566	AN1491	Subunit 1 of the COP9 signalosome; metalloprotease that binds zinc ions by its conserved JAMM motif; required for formation of cleistothecia; mutants produce aberrant red color within distinct hyphae; NeddH-associated protein
TCONS_00009773	37.5519	55.3841	-0.684395605405272	0.990773539593906	0.560586	AN5847	Ortholog of A. fumigatus Af293 : Afu2g08000, A. niger CBS 513.88 : An05g00550, Neosartorya fischeri NRRL 181 : NFIA_083670 and Aspergillus wentii : Aspwe1_0175059, Aspwe1_0670697
TCONS_00003541	228.519	337.314	-1.68454196161245	0.9999210800035	0.561774	AN4260	Predicted glycosylphosphatidylinositol (GPI)-anchored protein
TCONS_00014194	12.7255	18.7912	-0.492226593953474	0.973003853060283	0.562338	AN1225	Has domain(s) with predicted protein heterodimerization activity, sequence-specific DNA binding activity and intracellular localization
TCONS_00022017	36.2235	53.5976	-0.720970375465144	0.991850290119581	0.565241	AN9063	Ortholog(s) have cytosol localization
TCONS_00015008	71.4526	105.768	-1.03542931630661	0.998346340574016	0.565847	AN0106	Protein kinase C; essential gene; required for wild-type level of growth, cell wall integrity and penicillin biosynthesis
TCONS_00017845	9.01668	13.348	-0.468413161091076	0.96887563991529	0.565955	AN2327	Protein with a role in molybdopterin cofactor biosynthesis; molybdopterin cofactor required for the activity of nitrate reductase
TCONS_00007258	214.438	317.506	-2.04155799034268	1	0.566228	AN10965	Ortholog(s) have cytosol, nucleus localization
TCONS_00001920	13.3137	19.7217	-0.494392428328637	0.973318102227568	0.566871	AN8719	Ortholog of A. fumigatus Af293 : Afu6g02610, Aspergillus wentii : Aspwe1_0035812, Aspergillus versicolor : Aspve1_0821842 and Aspergillus niger ATCC 1015 : 185766-mRNA
TCONS_00001470	19.6967	29.2064	-0.586992239686738	0.984764384860767	0.568335	AN8768	Ortholog(s) have COPI-coated vesicle, clathrin-coated vesicle localization
TCONS_00003847	10.444	15.4904	-0.433372399045259	0.958267090912923	0.568693	AN3838	Ortholog(s) have cytoplasm localization
TCONS_00014885	25.0103	37.1271	-0.61377916985335	0.98686140764074	0.56995	AN0276	Ortholog of A. fumigatus Af293 : Afu1g02840, A. niger CBS 513.88 : An01g04950, A. oryzae RIB40 : AO090005000773, Aspergillus wentii : Aspwe1_0169585 and Aspergillus sydowii : Aspsy1_0085871
TCONS_00018851	163.786	243.25	-0.857883989409875	0.996169853456173	0.570631	AN2302	Skp1-related protein with a predicted role in sulfur metabolism; regulated by sulfur metabolite repression; NeddH-associated protein
TCONS_00025038	39.6814	58.9464	-0.789260410515174	0.994718214704798	0.570943	AN5102	Ortholog(s) have FACT complex, mitotic spindle pole body localization
TCONS_00021709	319.17	474.256	-2.56929512548011	1	0.57134	AN2885	Ortholog(s) have DNA binding, bending, sequence-specific DNA binding activity and role in RNA polymerase III transcriptional preinitiation complex assembly, chromatin remodeling, transcription from RNA polymerase II promoter
TCONS_00010724	143.127	212.834	-1.40707668121799	0.999709839342447	0.57243	AN5815	Aurora protein serine/threonine kinase
TCONS_00021723	9.06654	13.4937	-0.467340756476406	0.96866482268315	0.573667	AN2850	Has domain(s) with predicted transferase activity, transferring phosphorus-containing groups, zinc ion binding activity
TCONS_00018943	51.0423	76.0586	-0.760587355472823	0.993601960745051	0.575418	AN12233	Ortholog(s) have ubiquitin-protein ligase activity and role in global genome nucleotide-excision repair, protein ubiquitination involved in ubiquitin-dependent protein catabolic process
TCONS_00015045	4.35374	6.48772	-0.419424989256847	0.953385581161607	0.575456	AN0044	Ortholog(s) have role in nucleotide-excision repair, postreplication repair and nucleus localization
TCONS_00004360	40.1159	59.7797	-0.803159889961881	0.995130400038233	0.575481	AN12172	Ortholog of A. fumigatus Af293 : Afu5g02970, A. niger CBS 513.88 : An09g02540, A. oryzae RIB40 : AO090102000497, Aspergillus wentii : Aspwe1_0114955 and Aspergillus sydowii : Aspsy1_0161769
TCONS_00003459	10.1079	15.0698	-0.492426174241577	0.973032798251169	0.576175	AN12403	Ortholog(s) have cell division site, cell tip localization
TCONS_00025040	27.5543	41.0889	-0.596405082159121	0.985695568158792	0.576473	AN5108	Ortholog of A. fumigatus Af293 : Afu1g07660, A. niger CBS 513.88 : An07g10310, A. oryzae RIB40 : AO090012001018, Aspergillus wentii : Aspwe1_0055253 and Aspergillus sydowii : Aspsy1_0091561
TCONS_00009446	14.1291	21.0799	-0.480561984665743	0.97116501288817	0.577199	AN6289	Ortholog(s) have cytosol, nucleus localization
TCONS_00017627	43.7219	65.2386	-0.622220297692556	0.987299332324474	0.577371	AN10252	Ortholog of A. fumigatus Af293 : Afu4g10320, A. niger CBS 513.88 : An04g06600, A. oryzae RIB40 : AO090003001189, Aspergillus wentii : Aspwe1_0166765 and Aspergillus sydowii : Aspsy1_0084447
TCONS_00014338	30.6953	45.8029	-0.64068148175877	0.988368142162921	0.577423	AN1025	Predicted GTPase activating protein
TCONS_00001188	24.5984	36.7325	-0.630903167683191	0.987769409767116	0.578492	AN4585	Ortholog(s) have cytosol localization
TCONS_00010747	36.3439	54.2817	-0.716464955010131	0.991611828703666	0.578751	AN6501	Ortholog(s) have U2 snRNP, cytosol localization
TCONS_00024618	20.4976	30.6616	-0.452481987976747	0.964807847633537	0.580975	AN5512	Ortholog(s) have cytosol, nucleus localization
TCONS_00013179	54.3068	81.3356	-0.807300115273572	0.995210879802115	0.582754	AN1096	Has domain(s) with predicted protein kinase binding activity and role in regulation of cyclin-dependent protein serine/threonine kinase activity
TCONS_00024737	35.7842	53.6052	-0.751662385944277	0.993288939461953	0.58305	AN5343	Kinesin-family protein; involved in microtubule destabilization; required for normal growth and nuclear positioning
TCONS_00004348	14.9669	22.426	-0.549999139210698	0.980654421705995	0.583395	AN8161	Has domain(s) with predicted DNA binding, sequence-specific DNA binding RNA polymerase II transcription factor activity, zinc ion binding activity and role in regulation of transcription, DNA-dependent, transcription, DNA-templated
TCONS_00018402	90.4438	135.524	-1.21449355832124	0.999045348379941	0.583452	AN1638	Ortholog(s) have metalloaminopeptidase activity, serine-type peptidase activity, role in peptide catabolic process, proteolysis and cell wall-bounded periplasmic space, cytosol, fungal-type cell wall, glyoxysome, mitochondrion localization
TCONS_00018432	16.0852	24.1277	-0.555140319511361	0.981169621160852	0.584951	AN1668	Ortholog(s) have role in nucleotide-excision repair, phosphorylation of RNA polymerase II C-terminal domain, transcription from RNA polymerase II promoter and TFIIK complex localization
TCONS_00018330	24.7458	37.1325	-0.643796012423039	0.988569279796069	0.5855	AN1544	Ortholog of A. fumigatus Af293 : Afu8g05540, A. niger CBS 513.88 : An16g07140, A. oryzae RIB40 : AO090005000591, Aspergillus wentii : Aspwe1_0045161 and Aspergillus sydowii : Aspsy1_0041791
TCONS_00009835	18.3586	27.5894	-0.555708668349396	0.981226673874785	0.587661	AN12122	Ortholog(s) have role in ER-associated misfolded protein catabolic process, hyphal growth, regulation of transcription from RNA polymerase II promoter, secretion by cell and endoplasmic reticulum localization
TCONS_00007133	123.601	185.832	-1.48980543018178	0.999672754404511	0.58831	AN7432	Has domain(s) with predicted ornithine decarboxylase inhibitor activity
TCONS_00004473	29.1428	43.8422	-0.666966577401141	0.98993908941544	0.589184	AN4270	Ortholog(s) have protein binding, bridging activity and role in actin cortical patch assembly, axial cellular bud site selection, bipolar cellular bud site selection, endocytosis
TCONS_00018706	28.1264	42.3305	-0.43069517417855	0.957296844182466	0.589773	XLOC_007299	NO_DESCRIPTION
TCONS_00003511	142.396	214.383	-1.64523216902437	0.999935406390631	0.590288	AN8278	Ortholog of Neosartorya fischeri NRRL 181 : NFIA_037840, Aspergillus wentii : Aspwe1_0605622, Aspergillus versicolor : Aspve1_0047287 and Aspergillus clavatus NRRL 1 : ACLA_000900
TCONS_00022544	232.462	350.093	-2.02174804994635	1	0.590745	AN2765	Putative histone H1; localized to chromosomes
TCONS_00009460	34.9388	52.6472	-0.755490276471856	0.993422784055798	0.591525	AN6271	Ortholog of A. fumigatus Af293 : Afu2g12600, A. niger CBS 513.88 : An02g01530, A. oryzae RIB40 : AO090026000355, Aspergillus wentii : Aspwe1_0175672 and Aspergillus sydowii : Aspsy1_0152443
TCONS_00010793	34.8192	52.491	-0.754874894343205	0.993401225511684	0.592189	AN6574	Ortholog(s) have ubiquitin-protein ligase activity
TCONS_00022366	15.0479	22.6908	-0.557382498660726	0.981409333870016	0.592539	AN3003	Ortholog(s) have ubiquitin-specific protease activity
TCONS_00017980	24.5462	37.0307	-0.651055883558586	0.989019284138242	0.593226	AN2496	Ortholog of A. fumigatus Af293 : Afu3g14050, A. niger CBS 513.88 : An09g04590, A. oryzae RIB40 : AO090012000722, Aspergillus wentii : Aspwe1_0408944 and Aspergillus sydowii : Aspsy1_0148044
TCONS_00006862	192.592	290.581	-1.16104397669316	0.999045925941532	0.59339	AN7331	Has domain(s) with predicted DNA binding, cyanate hydratase activity and role in cyanate metabolic process
TCONS_00000032	58.4344	88.2701	-0.681798190724298	0.990658520925618	0.595107	AN5052	Has domain(s) with predicted DNA binding, sequence-specific DNA binding RNA polymerase II transcription factor activity, zinc ion binding activity and role in regulation of transcription, DNA-dependent, transcription, DNA-templated
TCONS_00010129	63.4484	95.9023	-1.01003894965856	0.998060438059427	0.595982	AN6908	Ortholog of A. fumigatus Af293 : Afu5g13560, A. niger CBS 513.88 : An14g05050, A. oryzae RIB40 : AO090113000013, Aspergillus wentii : Aspwe1_0452655 and Aspergillus sydowii : Aspsy1_0589528
TCONS_00004333	243.411	368.037	-1.36652879433407	0.999733608519127	0.596456	AN8145	Ortholog(s) have cytoplasm, nucleus localization
TCONS_00009708	20.5835	31.1236	-0.582695862215593	0.984321801714967	0.596517	AN5939	Putative 5'-nucleotidase with a predicted role in nucleotide salvage pathways; predicted glycosylphosphatidylinositol (GPI)-anchored protein
TCONS_00007777	11.722	17.7504	-0.503297509839964	0.974613366232271	0.598631	AN7439	Ortholog(s) have DNA-directed DNA polymerase activity, double-stranded DNA binding, single-stranded DNA binding activity
TCONS_00010636	33.1643	50.2311	-0.713605959258515	0.991461116136134	0.59895	AN10760	Has domain(s) with predicted zinc ion binding activity
TCONS_00014764	12.3481	18.7124	-0.453559185048659	0.965100729516336	0.599701	AN0424	Ortholog of A. fumigatus Af293 : Afu1g04810, A. niger CBS 513.88 : An01g03730, Aspergillus wentii : Aspwe1_0169505 and Aspergillus sydowii : Aspsy1_0641478
TCONS_00004419	12.5561	19.0275	-0.5353498028655	0.979075677056459	0.599703	AN8244	Coiled-coil protein associated with spindle pole body, involved in septation; required for conidiation; required for localization of SidB, MobA and SepK to spindle pole bodies but not to sites of septation
TCONS_00010327	43.224	65.568	-0.813270970791879	0.995327728312469	0.601159	AN10807	Has domain(s) with predicted RNA binding activity
TCONS_00010552	7.46704	11.3286	-0.426624115743673	0.955822667522559	0.601359	AN6052	Ortholog of A. oryzae RIB40 : AO090011000694, Aspergillus flavus NRRL 3357 : AFL2T_05430 and Aspergillus sydowii : Aspsy1_0031385
TCONS_00018653	10.6353	16.1375	-0.436685697646322	0.959468727990075	0.60156	AN2011	Ortholog(s) have phospholipid-translocating ATPase activity, role in intracellular protein transport, phospholipid translocation and trans-Golgi network transport vesicle localization
TCONS_00001320	18.9195	28.7183	-0.611164210158335	0.98672722579769	0.602098	AN4385	Serine/threonine protein kinase involved in septation; required for actin ring formation during cytokinesis; mutants have strong growth defect, septation and conidiation defects, sensitivity to NaCl
TCONS_00022361	15.3223	23.2604	-0.580305594956683	0.984048264252046	0.602246	AN3014	Ortholog(s) have role in negative regulation of G2/M transition of mitotic cell cycle and cytosol localization
TCONS_00025192	50.1497	76.1407	-0.914751989825314	0.997485495307547	0.602428	AN5613	Xanthine dehydrogenase (purine hydroxylase I) involved in purine catabolism; requires a molybdenum cofactor for function; induction by uric acid requires the product of the uaY regulatory gene
TCONS_00009924	8.37052	12.726	-0.43425967879769	0.958588786834492	0.604389	AN6652	Putative beta-glucosidase
TCONS_00007797	17.9575	27.3116	-0.590733144861279	0.985150864540291	0.604928	AN11746	Ortholog(s) have mRNA guanylyltransferase activity, role in 7-methylguanosine mRNA capping and nucleus localization
TCONS_00024574	15.4493	23.5236	-0.535223475689274	0.979061148110637	0.606569	AN5572	Ortholog of A. fumigatus Af293 : Afu4g11640, A. niger CBS 513.88 : An04g04740, Aspergillus wentii : Aspwe1_0047362, Aspergillus sydowii : Aspsy1_0057118 and Aspergillus terreus NIH2624 : ATET_03912
TCONS_00021605	41.1052	62.6281	-0.841596351141014	0.99572988629662	0.607488	AN3005	Ortholog(s) have cytosol, nuclear envelope localization
TCONS_00000956	26.8412	40.9031	-0.67539067136139	0.990376036995273	0.607759	AN4925	Ortholog(s) have endoplasmic reticulum localization
TCONS_00004466	23.4211	35.6974	-0.491740784291292	0.972933406682252	0.608007	AN4279	Putative a2+/calmodulin-dependent protein kinase; role in the response to DNA damage; mutants sensitive to hydroxyurea
TCONS_00022027	66.5282	101.4	-0.858076926063211	0.996175233947114	0.608021	AN3463	Ortholog(s) have chaperone binding, sequence-specific DNA binding, unfolded protein binding activity
TCONS_00010495	17.6483	26.9062	-0.537050215644841	0.979271343512504	0.608411	AN11500	Ortholog(s) have role in ER to Golgi vesicle-mediated transport and TRAPP complex, cytosol, nucleus localization
TCONS_00024628	30.7208	46.8362	-0.623096398040889	0.987346608330806	0.608411	AN5498	Ortholog(s) have role in protein heterotetramerization and nucleolus, transcription factor TFIIE complex localization
TCONS_00009506	33.8903	51.6916	-0.744626110756207	0.99302835145746	0.609057	AN6210	Ortholog(s) have GTP-Rho binding, phosphatidylinositol-4,5-bisphosphate binding activity and role in Golgi to plasma membrane transport, Rho protein signal transduction, exocyst assembly, exocyst localization
TCONS_00025052	63.8162	97.3471	-0.924185096670642	0.997501422554787	0.609214	AN5127	Ortholog(s) have SNAP receptor activity and role in ER to Golgi vesicle-mediated transport, retrograde vesicle-mediated transport, Golgi to ER, vesicle fusion
TCONS_00024366	111.348	169.938	-1.11300680670346	0.99878507392668	0.609939	AN5099	Ortholog(s) have role in chromatin remodeling and Rpd3L-Expanded complex, Rpd3S complex localization
TCONS_00000401	13.6024	20.7623	-0.51938558306574	0.976964782027106	0.610098	AN10567	Ortholog(s) have tRNA 2'-phosphotransferase activity, role in tRNA splicing, via endonucleolytic cleavage and ligation and cytoplasm, nucleus localization
TCONS_00014634	21.5204	32.8546	-0.639051798546296	0.988263114268202	0.610387	AN0624	Ortholog(s) have mitochondrion, nucleus localization
TCONS_00003494	52.6239	80.3465	-0.901466486830306	0.997334675913036	0.610516	AN12205	Ortholog of A. fumigatus Af293 : Afu5g04040, A. niger CBS 513.88 : An09g06130, A. oryzae RIB40 : AO090102000607, Aspergillus sydowii : Aspsy1_0061903 and Aspergillus terreus NIH2624 : ATET_08008
TCONS_00003530	100.007	152.759	-1.36498404606877	0.999724817405549	0.611155	AN4282	Ortholog(s) have metalloaminopeptidase activity, role in peptide catabolic process and intracellular localization
TCONS_00000606	132.278	202.343	-1.46262082290255	0.999608691429504	0.613228	AN8844	Putative E3 ubiquitin-protein ligase; NeddH-associated protein
TCONS_00021772	32.4203	49.6247	-0.733782005755908	0.992548940138001	0.614162	AN2782	Has domain(s) with predicted sequence-specific DNA binding RNA polymerase II transcription factor activity, zinc ion binding activity, role in regulation of transcription, DNA-dependent and nucleus localization
TCONS_00014238	50.589	77.44	-0.597496915136562	0.985777310534684	0.614256	AN1167	Has domain(s) with predicted cytoplasm, nucleus localization
TCONS_00000171	10.3926	15.9146	-0.447398569832862	0.963134566649293	0.614791	AN4835	Has domain(s) with predicted role in cell division, chromosome segregation and chromosome, centromeric region, nucleus localization
TCONS_00022541	27.0564	41.4359	-0.713431825241481	0.99145195179936	0.614913	AN2769	Subunit of the SAGA transcriptional regulatory complex
TCONS_00013249	75.9796	116.405	-1.06892887794341	0.998612374567172	0.615471	AN0977	Putative peroxin with a predicted role in peroxisome biogenesis
TCONS_00003883	25.9968	39.9053	-0.658433209277927	0.989463203074648	0.618248	AN3778	Putative Gephyrin-related protein involved in molybdenum cofactor biosynthesis; molybdopterin cofactor required for the activity of nitrate reductase
TCONS_00025096	11.567	17.7696	-0.544433974903108	0.98009853309772	0.619397	AN5197	Has domain(s) with predicted calcium ion binding, zinc ion binding activity
TCONS_00007775	265.836	408.666	-1.56847129483282	0.999885551767503	0.620386	AN7436	Putative protein disulfide isomerase; pdiA mRNA expression increased in the presence of farnesol
TCONS_00011030	23.171	35.6327	-0.61034257034977	0.986685122455278	0.620882	AN6879	Ortholog(s) have fungal-type vacuole membrane localization
TCONS_00000078	9.96781	15.3308	-0.486585905546195	0.972124020047992	0.621083	AN4981	Putative cyclin T; predicted N-terminal cyclin-box fold; physically interacts with PtkA by 2-hybrid analysis
TCONS_00014209	29.1515	44.8391	-0.636738505848155	0.988114285955995	0.621185	AN1209	Ortholog(s) have role in proteasome regulatory particle assembly, proteolysis and cytosol, nucleus, proteasome regulatory particle localization
TCONS_00017235	22.7459	34.9933	-0.671153605646016	0.990169584290567	0.621472	AN1448	Has domain(s) with predicted nucleic acid binding, zinc ion binding activity
TCONS_00017947	47.2476	72.7005	-0.878208555011682	0.996725033021303	0.621723	AN2441	Putative E1 NeddH/Nedd8-activating enzyme
TCONS_00021274	16.3212	25.1171	-0.595696201337435	0.985642532561906	0.621925	AN3437	Coiled-coil protein of the spindle pole body involved in distribution of nuclei in hyphae and conidiophores; required for entry of nuclei into sterigmata; mutants show uneven distribution and chaotic movement of nuclei; mutants self-sterile
TCONS_00006870	17.6715	27.2278	-0.592929685139326	0.98537827959122	0.623656	AN7314	Ortholog(s) have phosphatidylinositol-3,5-bisphosphate 5-phosphatase activity, role in phosphatidylinositol dephosphorylation and PAS complex, cytosol, extrinsic to membrane, fungal-type vacuole membrane localization
TCONS_00017174	12.8674	19.8333	-0.446736508953259	0.962911172147479	0.624208	AN11142	Putative cytochrome P450
TCONS_00014522	19.4902	30.0502	-0.511955789171977	0.975885710805286	0.624627	AN0770	Ortholog(s) have Dsc E3 ubiquitin ligase complex, endoplasmic reticulum localization
TCONS_00001530	11.1912	17.2548	-0.452720106052667	0.964872581411004	0.624641	AN8696	Ortholog(s) have tRNA methyltransferase activity, role in tRNA methylation, wybutosine biosynthetic process and cytosol, nucleus localization
TCONS_00005194	51.5789	79.5958	-0.954018041304624	0.997715008639041	0.625911	AN11425	Ortholog of Neosartorya fischeri NRRL 181 : NFIA_021020, Aspergillus versicolor : Aspve1_0043603, Aspergillus clavatus NRRL 1 : ACLA_030960 and Aspergillus zonatus : Aspzo1_0131242
TCONS_00004931	16.6801	25.7763	-0.527284153539226	0.97808013601213	0.627918	AN3645	Ortholog of A. fumigatus Af293 : Afu4g12090, Aspergillus wentii : Aspwe1_0102093, Aspergillus sydowii : Aspsy1_0154146, Aspergillus terreus NIH2624 : ATET_03856 and Aspergillus glaucus : Aspgl1_0068126
TCONS_00007118	14.635	22.6208	-0.580018627745752	0.984013802785612	0.628231	AN6979	Has domain(s) with predicted 5-amino-6-(5-phosphoribosylamino)uracil reductase activity and role in oxidation-reduction process, riboflavin biosynthetic process
TCONS_00012971	103.043	159.297	-1.32090575421948	0.999613688831486	0.628465	AN1358	Ortholog(s) have protein serine/threonine phosphatase activity and role in cellular response to osmotic stress, inactivation of MAPK activity involved in osmosensory signaling pathway, protein dephosphorylation
TCONS_00017979	13.9576	21.5812	-0.56265838978576	0.981991940570574	0.628725	AN2495	Ortholog(s) have role in cytokinetic cell separation, growth of unicellular organism as a thread of attached cells and negative regulation of growth of unicellular organism as a thread of attached cells, more
TCONS_00024282	126.411	195.491	-1.64919801276134	0.999932397873247	0.628977	AN8488	Ortholog(s) have SNAP receptor activity, palmitoyltransferase activity
TCONS_00000734	11.6698	18.0608	-0.552067855364802	0.980861536174489	0.630084	AN8672	Ortholog(s) have phospholipid-translocating ATPase activity
TCONS_00013720	24.8939	38.5319	-0.6961135835882	0.99104571575611	0.630262	AN0289	Ortholog(s) have U2-type spliceosomal complex localization
TCONS_00014628	15.7095	24.3176	-0.564591548794448	0.982205912095143	0.630362	AN0632	Ortholog(s) have nucleus localization
TCONS_00004463	18.4254	28.5396	-0.588804232694438	0.984951454948395	0.63127	AN4287	Ortholog of A. fumigatus Af293 : Afu5g04360, A. niger CBS 513.88 : An09g06840, A. oryzae RIB40 : AO090102000644, Aspergillus wentii : Aspwe1_0116031 and Aspergillus sydowii : Aspsy1_0520589
TCONS_00010394	25.8428	40.0546	-0.44886349138638	0.963629014613579	0.632206	AN6230	Protein involved in regulation of conidiophore development; required for normal temporal expression of brlA; mutation causes aberrant conidiophores
TCONS_00017749	41.7472	64.7745	-0.81123247441287	0.995287730659699	0.633747	AN2183	Ortholog of A. fumigatus Af293 : Afu6g03800, A. niger CBS 513.88 : An15g01720, A. oryzae RIB40 : AO090701000169, Aspergillus wentii : Aspwe1_0035996 and Aspergillus sydowii : Aspsy1_0084971
TCONS_00021985	23.9716	37.2022	-0.662205553703039	0.989678105133566	0.634059	AN9119	Ortholog(s) have nucleus localization
TCONS_00017465	13.1528	20.416	-0.549086904940864	0.980563173307585	0.63433	AN1764	Ortholog of A. fumigatus Af293 : Afu6g09130, A. niger CBS 513.88 : An11g06880, Aspergillus wentii : Aspwe1_0176961, Aspergillus sydowii : Aspsy1_0053700 and Aspergillus terreus NIH2624 : ATET_06671
TCONS_00014866	32.664	50.763	-0.811680471250511	0.995296511544225	0.636076	AN0292	Subunit of the SAGA transcriptional regulatory complex
TCONS_00000653	163.661	254.399	-1.79842065326322	0.99994179263128	0.636384	AN8782	Putative S-formylglutathione hydrolase with a predicted role in pyruvate metabolism
TCONS_00014416	26.393	41.0345	-0.6847613613061	0.990789759647987	0.636681	AN0923	Ortholog of A. fumigatus Af293 : Afu1g15870, A. niger CBS 513.88 : An01g14280, A. oryzae RIB40 : AO090005001113, Aspergillus sydowii : Aspsy1_0053441 and Aspergillus glaucus : Aspgl1_0063899
TCONS_00017310	32.3898	50.3809	-0.805835798479355	0.99518236504605	0.637338	AN1546	Histone deacetylase complex, SIN3 component; this locus is reported to contain an upstream open reading frame (uORF)
TCONS_00001309	62.427	97.1504	-1.06802986067289	0.998604214220165	0.638051	AN4399	Ortholog(s) have SUMO ligase activity and role in cellular response to DNA damage stimulus, hyphal growth, mitotic spindle elongation, protein sumoylation, regulation of mitotic cell cycle
TCONS_00013640	14.4878	22.5537	-0.599313692067657	0.985913477675209	0.638523	AN0414	Ortholog of A. fumigatus Af293 : Afu1g04920/sha1, A. niger CBS 513.88 : An01g03970, A. oryzae RIB40 : AO090003000844, Aspergillus wentii : Aspwe1_0037503 and Aspergillus sydowii : Aspsy1_0055258
TCONS_00017708	19.4156	30.2439	-0.583016241064228	0.984354757720752	0.639429	AN2124	Putative diacylglycerol pyrophosphate phosphatase with a predicted role in phospholipid metabolism
TCONS_00021973	18.4044	28.6757	-0.610858339287864	0.986711548822731	0.639772	AN11178	Ortholog of A. fumigatus Af293 : Afu7g01700, A. niger CBS 513.88 : An12g01010, A. oryzae RIB40 : AO090038000539, Aspergillus wentii : Aspwe1_0042439 and Aspergillus terreus NIH2624 : ATET_01783
TCONS_00003552	31.5026	49.1277	-0.676655352149114	0.990431651326987	0.641067	AN4244	Ortholog(s) have Prp19 complex, spliceosomal complex localization
TCONS_00017286	9.41543	14.6856	-0.551018539536982	0.980756449088242	0.641304	AN1504	Protein of unknown function
TCONS_00000349	19.9731	31.16	-0.637662502892849	0.98817369636822	0.641636	AN4608	Has domain(s) with predicted nucleotide binding activity
TCONS_00000155	10.8037	16.8631	-0.531973527955719	0.978687727164015	0.642352	AN11765	Ortholog of A. fumigatus Af293 : Afu3g07625, A. niger CBS 513.88 : An12g02680, An02g12900, An04g10150 and A. oryzae RIB40 : AO090020000130, AO090023000386
TCONS_00000713	8.9055	13.9047	-0.517343771793115	0.976677208625222	0.642806	AN8701	Has domain(s) with predicted zinc ion binding activity
TCONS_00017832	14.4375	22.5485	-0.58836850915674	0.984906448549913	0.643207	AN2308	Has domain(s) with predicted adenyl nucleotide binding, voltage-gated chloride channel activity, role in chloride transport, transmembrane transport and membrane localization
TCONS_00014775	17.8009	27.804	-0.635967934384785	0.988064776933895	0.643338	AN10076	Has domain(s) with predicted DNA binding, DNA polymerase processivity factor activity, myosin binding activity, role in regulation of DNA replication and PCNA complex localization
TCONS_00006906	53.2817	83.2407	-0.98250987193249	0.997986091549857	0.64365	AN7262	Ortholog of A. nidulans FGSC A4 : AN5649, AN1674, AN0384, AN1268, A. fumigatus Af293 : Afu1g01700, Afu2g17000, Afu4g08730, Afu4g13630, Afu1g10012 and A. niger CBS 513.88 : An01g09380, An01g06520, An04g09080, An04g03600
TCONS_00003205	2.05385	3.20915	-0.415066881489769	0.951924839169406	0.643864	AN7858	Has domain(s) with predicted aspartic-type endopeptidase activity and role in proteolysis
TCONS_00000997	14.3455	22.4492	-0.573610080863236	0.983245967072228	0.646073	AN4867	Gamma-tubulin complex protein 3
TCONS_00021860	36.1735	56.6366	-0.81950491185225	0.995418437894013	0.6468	AN2668	Has domain(s) with predicted oxidoreductase activity, acting on paired donors, with incorporation or reduction of molecular oxygen, 2-oxoglutarate as one donor, and incorporation of one atom each of oxygen into both donors activity
TCONS_00013056	62.8391	98.4073	-1.05661538811403	0.998510506167943	0.647103	AN1272	Ortholog(s) have protein kinase regulator activity, role in cellular response to drug, protein phosphorylation and mitotic spindle pole body, nucleus localization
TCONS_00022050	24.9011	39.0007	-0.604635831714593	0.986313455301032	0.647292	AN3424	Ortholog(s) have cytosol localization
TCONS_00013912	10.7932	16.9227	-0.423406700627751	0.954721290907753	0.648835	AN0034	Putative glycerone kinase with a predicted role in glycerol metabolism; transcript upregulated by growth in glycerol
TCONS_00024707	12.4306	19.5268	-0.548835709385871	0.98053805569264	0.651553	AN5387	Ortholog of A. fumigatus Af293 : Afu6g00360, A. niger CBS 513.88 : An13g01480, An02g11060, An18g00050 and A. oryzae RIB40 : AO090023000455, AO090003001393, AO090001000640
TCONS_00009651	50.2509	78.9864	-0.990249852536485	0.998000656470106	0.652453	AN5995	Ortholog of A. fumigatus Af293 : Afu2g10110, A. niger CBS 513.88 : An16g04920, A. oryzae RIB40 : AO090011000625, Aspergillus wentii : Aspwe1_0045120 and Aspergillus sydowii : Aspsy1_0031289
TCONS_00024560	24.9568	39.28	-0.686701162939852	0.990857935149387	0.654362	AN5595	Ortholog of A. fumigatus Af293 : Afu4g11410, A. niger CBS 513.88 : An09g02780, A. oryzae RIB40 : AO090003001080, Aspergillus wentii : Aspwe1_0047389 and Aspergillus sydowii : Aspsy1_0873349
TCONS_00003473	27.4175	43.1588	-0.701599347091114	0.991157882271889	0.654561	AN8227	Ortholog of A. fumigatus Af293 : Afu5g03590, A. niger CBS 513.88 : An09g06000, A. oryzae RIB40 : AO090102000569, Aspergillus wentii : Aspwe1_0093098 and Aspergillus sydowii : Aspsy1_0509058
TCONS_00013621	22.3203	35.1544	-0.68732142801413	0.990870254210481	0.655347	AN0440	Subunit of the SAGA transcriptional regulatory complex
TCONS_00025317	11.5531	18.2081	-0.554769293242133	0.981132386902418	0.656296	AN5456	Ortholog of A. fumigatus Af293 : Afu6g13360, A. niger CBS 513.88 : An08g09170, A. oryzae RIB40 : AO090003000461, Aspergillus wentii : Aspwe1_0166321 and Aspergillus sydowii : Aspsy1_0088576
TCONS_00013487	20.0001	31.5297	-0.624156014299819	0.987403833472095	0.656703	AN0636	Ortholog(s) have acetylglucosaminyltransferase activity and role in GPI anchor biosynthetic process, conidium formation, establishment or maintenance of cell polarity, fungal-type cell wall biogenesis, regulation of growth rate
TCONS_00022384	43.3809	68.3903	-0.80138950959135	0.995079368717602	0.656729	AN2975	Ortholog(s) have role in vacuolar proton-transporting V-type ATPase complex assembly and endoplasmic reticulum membrane localization
TCONS_00007024	91.85	144.849	-1.46230147957247	0.999610452477354	0.657199	AN7101	Ortholog of A. fumigatus Af293 : Afu4g03820, A. niger CBS 513.88 : An14g01070, A. oryzae RIB40 : AO090011000344, Aspergillus wentii : Aspwe1_0115647 and Aspergillus sydowii : Aspsy1_0048914
TCONS_00013634	50.9077	80.2976	-0.974516771034985	0.997945661407439	0.657473	AN10077	Has domain(s) with predicted phosphatase activity
TCONS_00021153	2.39518	3.78012	-0.455494414569152	0.965627159723839	0.658301	AN9183	Putative beta-glucosidase with a predicted role in polysaccharide degradation
TCONS_00017939	36.924	58.2773	-0.766110957705118	0.9938092505884	0.658377	AN2427	Transcript induced in response to calcium dichloride in a CrzA-dependent manner
TCONS_00009988	77.2578	121.953	-0.833894952677798	0.995599812025603	0.658566	AN6721	Has domain(s) with predicted hydrolase activity, acting on carbon-nitrogen (but not peptide) bonds activity
TCONS_00024310	3.45452	5.46885	-0.45785136920678	0.966268753638578	0.662753	AN8525	Has domain(s) with predicted oxidoreductase activity and role in oxidation-reduction process
TCONS_00000416	55.8511	88.4325	-0.98153857561387	0.997981148718859	0.662992	AN4505	Ortholog(s) have cytosol, nucleus localization
TCONS_00003544	14.1381	22.3891	-0.585565592819852	0.984617269672558	0.663211	AN4255	Non-catalytic atypical hexokinase involved in regulation of extracellular proteases in response to carbon starvation; associates with mitochondria
TCONS_00013523	33.2615	52.7297	-0.656629145830095	0.989354370445594	0.664762	AN0582	Ortholog(s) have double-stranded DNA binding, sequence-specific DNA binding, single-stranded DNA binding activity
TCONS_00004639	39.6191	62.8725	-0.88812022302816	0.997005716080794	0.666233	AN4024	Ortholog(s) have cytosol localization
TCONS_00014902	65.6256	104.146	-1.25764464874368	0.999296203366098	0.666275	AN0253	Putative DNA topoisomerase I; transcript upregulated in response to camptothecin
TCONS_00021224	160.407	254.571	-2.13836019633994	1	0.66633	AN9090	RNA binding protein involved in regulation of arginine catabolism; controls stability of mRNAs in response to nitrogen sources and oxidative stress
TCONS_00025044	15.9888	25.4036	-0.576744774950861	0.983621128570241	0.667968	AN5114	Has domain(s) with predicted RNA binding, ribonuclease H activity and role in RNA metabolic process
TCONS_00001115	17.5515	27.9034	-0.630818876566893	0.987764829922636	0.668851	AN4694	Ortholog(s) have methylated histone residue binding, transcription factor binding activity
TCONS_00010541	211.865	336.828	-1.64775770919801	0.999932608508743	0.66887	AN6067	Ortholog(s) have GDP-dissociation inhibitor activity, GTPase activator activity, translation initiation factor binding activity and role in mature ribosome assembly, negative regulation of translational initiation
TCONS_00022311	15.0083	23.8775	-0.602414033964167	0.986146282422921	0.669887	AN3084	Ortholog(s) have lipid particle localization
TCONS_00007746	4.37904	6.96888	-0.455177530883543	0.965540937037089	0.67031	AN7010	Ortholog(s) have role in negative regulation of gene expression and cytosol, nucleus localization
TCONS_00025053	161.749	257.543	-1.4867621789198	0.999659111899536	0.671061	AN5128	Ortholog of A. fumigatus Af293 : Afu1g07430, A. niger CBS 513.88 : An07g09970, A. oryzae RIB40 : AO090012000994, Neosartorya fischeri NRRL 181 : NFIA_017320 and Aspergillus wentii : Aspwe1_0069020
TCONS_00000914	57.614	91.7365	-0.602251494250863	0.986134063673817	0.671077	AN4989	Ortholog of A. fumigatus Af293 : Afu3g09980, A. niger CBS 513.88 : An16g03710, Aspergillus sydowii : Aspsy1_0042878 and Aspergillus terreus NIH2624 : ATET_04521
TCONS_00003301	14.8857	23.7203	-0.612266168220569	0.986783736715141	0.672196	AN8002	Ortholog(s) have role in regulation of DNA-dependent DNA replication, regulation of mitotic metaphase/anaphase transition and anaphase-promoting complex, cytosol localization
TCONS_00018785	69.767	111.176	-0.908361025801232	0.997459082705105	0.672226	AN2212	Putative ubiquitin-conjugating enzyme; transcript upregulated in response to camptothecin
TCONS_00007318	7.94842	12.6747	-0.478477630357419	0.97083372781024	0.67321	AN7678	Predicted microtubule-binding protein with similarity to Schizosaccharomyces pombe Pom1
TCONS_00022000	10.0157	15.9766	-0.471255296291579	0.969434758134743	0.673696	AN9087	LisH domain-containing protein; null mutants display a "fluffy" phenotype
TCONS_00007384	85.3995	136.354	-1.21426059969754	0.999044949147584	0.675061	AN7780	Ortholog of A. fumigatus Af293 : Afu3g15060, A. niger CBS 513.88 : An09g03330, A. oryzae RIB40 : AO090701000176, Aspergillus wentii : Aspwe1_0042707 and Aspergillus sydowii : Aspsy1_0090477
TCONS_00013572	34.1287	54.5028	-0.857051045481462	0.996146642213244	0.675345	AN0504	Protein phosphatase; reduced growth on AVICEL medium and reduced eglA and eglB expression
TCONS_00010988	14.3447	22.9298	-0.612600458021374	0.986800889652575	0.676711	AN6816	Putative F-box protein; NeddH-associated protein
TCONS_00000541	1.93828	3.09875	-0.429149027256148	0.956736795474079	0.676911	AN4335	Predicted mariner transposon-related ORF
TCONS_00000967	3.84512	6.1496	-0.437652967705194	0.959819710853426	0.677463	AN4914	Putative acetate kinase with a predicted role in acetate, acetaldehyde, and ethanol (two-carbon) metabolism
TCONS_00011204	61.6657	98.7221	-1.19523187396512	0.999076318452352	0.678906	AN10752	Ortholog of A. fumigatus Af293 : Afu2g11470, A. niger CBS 513.88 : An02g03450, Neosartorya fischeri NRRL 181 : NFIA_086710, Aspergillus wentii : Aspwe1_0044288 and Aspergillus versicolor : Aspve1_0040617
TCONS_00000373	17.8161	28.534	-0.698530364266838	0.991094223409623	0.679502	AN4572	Putative haloacid dehalogenase-like hydrolase; protein expressed at decreased levels in a hapX mutant versus wild-type
TCONS_00009973	26.7467	42.8469	-0.477940254570607	0.97074836311886	0.679833	AN6711	Putative ribose-phosphate pyrophosphokinase with a predicted role in histidine metabolism; mutation suppresses septation defects of sepH mutant; interacts with prs2 and prs3
TCONS_00010421	14.8275	23.7588	-0.464499190690236	0.968081009989974	0.680181	AN6215	Has domain(s) with predicted 3-hydroxyacyl-CoA dehydrogenase activity, coenzyme binding, nucleotide binding activity and role in fatty acid metabolic process, oxidation-reduction process
TCONS_00001199	36.1408	57.917	-0.823307662299883	0.995458247813835	0.680361	AN4565	Ortholog of A. fumigatus Af293 : Afu2g01860, A. niger CBS 513.88 : An07g05550, A. oryzae RIB40 : AO090120000188, Aspergillus wentii : Aspwe1_0041692 and Aspergillus sydowii : Aspsy1_0091128
TCONS_00018017	129.558	207.702	-1.56245706175147	0.999885141593069	0.680915	AN2538	Ortholog of Aspergillus versicolor : Aspve1_0026536 and Aspergillus sydowii : Aspsy1_0028980
TCONS_00021787	23.0296	36.9203	-0.468531311062708	0.968898871335631	0.680921	AN10336	Ortholog(s) have acetyltransferase activity, chromatin binding activity
TCONS_00003419	10.8925	17.4668	-0.510726206163325	0.975704618940486	0.681285	AN8173	Ortholog(s) have actin monomer binding, protein kinase inhibitor activity, ribosome binding activity, role in negative regulation of protein phosphorylation and cytoplasm, nucleus, polysome, ribosome localization
TCONS_00007587	21.9238	35.1623	-0.697583765553335	0.991075209749969	0.681533	AN7229	Transcript induced in response to calcium dichloride in a CrzA-dependent manner
TCONS_00018112	16.4873	26.4509	-0.581542840228651	0.984196920637303	0.681961	AN9022	Has domain(s) with predicted ATP binding, protein kinase activity and role in protein phosphorylation
TCONS_00013530	9.45936	15.1869	-0.587944671567331	0.984862683428016	0.68301	AN0569	Ortholog of A. niger CBS 513.88 : An08g07480, Aspergillus tubingensis : Asptu1_0026628, Aspergillus brasiliensis : Aspbr1_0504530 and Aspergillus kawachii : Aspka1_0173250
TCONS_00017931	17.8127	28.6251	-0.574632488291225	0.983368241050481	0.684376	AN9509	Has domain(s) with predicted nucleic acid binding activity
TCONS_00003998	55.4138	89.057	-1.07523923349299	0.99867004913484	0.684484	AN3623	Subunit 7 of the COP9 signalosome; required for formation of cleistothecia; putative pre-induction sporulation protein
TCONS_00025287	17.2257	27.6975	-0.620975739425454	0.987232233107733	0.685192	AN5496	Ortholog of A. fumigatus Af293 : Afu6g13150, A. niger CBS 513.88 : An08g10330, A. oryzae RIB40 : AO090003000440, Aspergillus wentii : Aspwe1_0047133 and Aspergillus sydowii : Aspsy1_0030495
TCONS_00009959	10.1216	16.2767	-0.585774892774794	0.984638843128132	0.685364	AN6694	Ortholog(s) have role in attachment of spindle microtubules to kinetochore involved in homologous chromosome segregation and cytosol, nucleus localization
TCONS_00012977	35.5198	57.1887	-0.832842662459704	0.995582147677888	0.687106	AN1349	Putative mRNA-binding protein; this locus is reported to contain an upstream open reading frame (uORF)
TCONS_00013804	54.0501	87.0234	-1.10456335098409	0.998797601510404	0.687106	AN0162	Has domain(s) with predicted DNA binding, sequence-specific DNA binding transcription factor activity and role in regulation of transcription, DNA-dependent
TCONS_00000629	13.1619	21.1914	-0.604856137128237	0.986330046970256	0.68711	AN8806	Ortholog(s) have ceramide glucosyltransferase activity and role in filamentous growth, glucosylceramide biosynthetic process, pathogenesis
TCONS_00001542	17.9976	28.9844	-0.578970703704562	0.983888016533449	0.687467	AN8675	ORF that was absent from the original release of version 4 of the A. nidulans annotation, but present in a previous version; reinstated into version 4 in AspGD as of July 2009
TCONS_00013657	12.6499	20.4043	-0.497417079975774	0.973757468071009	0.689747	AN0385	Putative branched chain amino acid aminotransferase with a predicted role in branched chain amino acid biosynthesis
TCONS_00010828	31.8678	51.4287	-0.805146098717818	0.995168953692027	0.690475	AN6627	Ortholog(s) have GTP binding, signal recognition particle binding activity, role in protein targeting to ER and cytosol, endoplasmic reticulum membrane, nucleus localization
TCONS_00000578	18.7299	30.2293	-0.538722338432182	0.979463938569971	0.690604	AN4293	Putative nuclear pore complex protein with similarity to Saccharomyces cerevisiae Nup133p; synthetically lethal with ndc1 mutation
TCONS_00001388	39.4235	63.6594	-0.853603109139554	0.996051322566519	0.691319	AN8857	Ortholog(s) have role in cellular bud site selection, mRNA splicing, via spliceosome and U2 snRNP, U2-type spliceosomal complex localization
TCONS_00007749	13.3307	21.5294	-0.607044167892912	0.986494983443455	0.691557	AN7002	Ortholog of A. fumigatus Af293 : Afu4g04465, A. niger CBS 513.88 : An14g00360, Aspergillus wentii : Aspwe1_0053189 and Aspergillus sydowii : Aspsy1_0034671
TCONS_00007903	42.977	69.4777	-0.9042379247523	0.997393129990946	0.692986	AN7601	Ortholog of A. fumigatus Af293 : Afu2g15580, A. oryzae RIB40 : AO090012000272, Aspergillus wentii : Aspwe1_0453836, Aspergillus sydowii : Aspsy1_1026461 and Aspergillus terreus NIH2624 : ATET_02424
TCONS_00010621	22.3707	36.1979	-0.730715443956062	0.992379261590057	0.694295	AN5949	Ortholog of A. fumigatus Af293 : Afu2g10330, A. niger CBS 513.88 : An16g04660, A. oryzae RIB40 : AO090011000605, Aspergillus wentii : Aspwe1_0175384 and Aspergillus sydowii : Aspsy1_0089318
TCONS_00014991	17.2405	27.9325	-0.615334172060473	0.98694133223496	0.696138	AN0134	Histone arginine methyltransferase
TCONS_00022467	36.93	59.8484	-0.827195546969928	0.995499163339915	0.696519	AN2865	Has domain(s) with predicted nucleic acid binding, zinc ion binding activity
TCONS_00018875	4.50773	7.3074	-0.471312766824874	0.96944607001716	0.696955	AN2333	Has domain(s) with predicted hydrolase activity, acting on carbon-nitrogen (but not peptide) bonds, in linear amides activity, role in ceramide metabolic process and integral to membrane localization
TCONS_00003877	15.157	24.6117	-0.548712525107941	0.980525739607251	0.699357	AN3785	Ortholog(s) have role in ascospore formation, heterochromatin maintenance, negative regulation of histone acetylation, nucleosome assembly and positive regulation of chromatin silencing at centromere, more
TCONS_00009646	9.6693	15.7066	-0.542933310198639	0.979948954797918	0.699891	AN6003	Ortholog of A. fumigatus Af293 : Afu2g10060, A. niger CBS 513.88 : An03g02950, A. oryzae RIB40 : AO090011000631, Aspergillus wentii : Aspwe1_0045117 and Aspergillus sydowii : Aspsy1_0089378
TCONS_00018739	14.77	24.024	-0.67946673379024	0.990555529586344	0.701807	AN2143	Ortholog(s) have role in mitotic sister chromatid cohesion and mating-type region heterochromatin, mitotic cohesin complex, nuclear centromeric heterochromatin, telomeric heterochromatin localization
TCONS_00024558	29.4636	47.9271	-0.828300858912804	0.995510835285544	0.701907	AN5598	Ortholog(s) have cytosol, nucleus localization
TCONS_00017721	104.417	169.859	-1.1595680630602	0.999035741194838	0.701989	AN2142	Karyopherin (importin) alpha, involved in protein import into nucleus
TCONS_00010710	26.9011	43.7751	-0.789585608365038	0.994730443391865	0.702444	AN10747	Has domain(s) with predicted role in lipid metabolic process
TCONS_00022062	12.6937	20.6568	-0.530048542025758	0.978466868758565	0.702507	AN3405	Ortholog of A. niger CBS 513.88 : An12g02110, A. oryzae RIB40 : AO090010000118, Aspergillus wentii : Aspwe1_0052728, Aspergillus sydowii : Aspsy1_0830408 and Aspergillus terreus NIH2624 : ATET_08660
TCONS_00001103	13.5483	22.0572	-0.604033770561037	0.986268126987548	0.703133	AN4710	Ortholog(s) have role in double-strand break repair via homologous recombination and Smc5-Smc6 complex localization
TCONS_00000444	23.6001	38.4382	-0.795881317806198	0.994917694459032	0.703745	AN9435	Has domain(s) with predicted role in mitosis and chromosome, centromeric region, nucleus localization
TCONS_00025197	21.0899	34.3508	-0.693767661052499	0.990998744901736	0.703793	AN9474	Ortholog(s) have role in cellular response to cadmium ion, detoxification of cadmium ion and cytosol, nucleus localization
TCONS_00003519	6.25608	10.1975	-0.467647614389238	0.968725137478655	0.704888	AN8286	Kinesin, CENP-E family; microtubule plus-end-directed motor activity; required for wild-type hyphal morphology, microtubule arrangement at hyphal tip, localization of Spitzenkorper, TeaA and TeaR, polarity of germ tube emergence
TCONS_00007219	6.62902	10.8088	-0.571696059885851	0.983017290368914	0.705335	AN7547	Member of kinesin-3 motor protein family; binds detyrosinated cytoplasmic microtubules, not mitotic spindle; mutation causes defects in vesicle transport and slow growth
TCONS_00017827	19.3799	31.614	-0.744974448245959	0.99304128338392	0.706004	AN2296	Ortholog(s) have role in positive regulation of exit from mitosis and nucleus localization
TCONS_00024125	3.7555	6.12695	-0.443853670800274	0.961938927781174	0.706164	AN8307	Protein of unknown function
TCONS_00007920	153.784	251.016	-1.89571927869701	0.9999341960117	0.706874	AN7632	Putative dehydrogenase with a predicted role in two-carbon compound metabolism
TCONS_00022344	17.4079	28.4389	-0.702905555529675	0.991185176446096	0.708128	AN3035	Has domain(s) with predicted DNA binding, nuclease activity and role in DNA repair
TCONS_00022574	4.82267	7.88076	-0.478389846559753	0.970819781670752	0.708503	AN2722	Protein of unknown function
TCONS_00009519	28.0706	45.8748	-0.48694662626599	0.972181520951419	0.708642	AN12049	Ortholog of A. fumigatus Af293 : Afu2g11640, A. niger CBS 513.88 : An02g03700, Aspergillus wentii : Aspwe1_0044384, Aspergillus sydowii : Aspsy1_0058083 and Aspergillus terreus NIH2624 : ATET_01091
TCONS_00018421	11.9392	19.5199	-0.610289830635551	0.986682420849915	0.709238	AN11887	Ortholog of A. fumigatus Af293 : Afu4g08780, A. niger CBS 513.88 : An04g03650, A. oryzae RIB40 : AO090023000677, Neosartorya fischeri NRRL 181 : NFIA_107380 and Aspergillus wentii : Aspwe1_0078968
TCONS_00021697	95.9827	156.987	-1.38148763674828	0.999788578293579	0.709801	AN2896	Has domain(s) with predicted catalytic activity and role in metabolic process
TCONS_00000442	73.7512	120.628	-1.26014040685045	0.999316538811066	0.709821	AN11231	Protein predicted to have a role in pheromone precursor processing
TCONS_00017327	7.00181	11.4549	-0.486939776787097	0.972180429027893	0.710161	AN1565	Ortholog(s) have palmitoyltransferase activity, role in protein palmitoylation and endoplasmic reticulum localization
TCONS_00009898	8.63872	14.1353	-0.552951395156511	0.980950072737053	0.710414	AN6617	Has domain(s) with predicted role in cell cycle arrest
TCONS_00009615	34.962	57.2223	-0.776330422809964	0.994232770041933	0.710792	AN6044	Putative serine/threonine protein kinase of the PITSLRE superfamily involved in cell cycle progression during S phase and in DNA damage response; camptothecin induced
TCONS_00009357	8.94419	14.6402	-0.568008525195542	0.98258477324241	0.710914	AN6443	Predicted ABC transporter, encoded within the cichorine gene cluster
TCONS_00003966	36.37	59.5508	-0.744428340778848	0.993021011635709	0.711374	AN3670	Ortholog of A. fumigatus Af293 : Afu4g12380, A. niger CBS 513.88 : An01g07790, A. oryzae RIB40 : AO090009000446, Aspergillus wentii : Aspwe1_0166560 and Aspergillus sydowii : Aspsy1_0032623
TCONS_00014180	155.232	254.24	-1.78808053824126	0.999915065968407	0.71176	AN1245	Ortholog of A. fumigatus Af293 : Afu1g10355, A. niger CBS 513.88 : An08g02270, Aspergillus wentii : Aspwe1_0036569, Aspergillus sydowii : Aspsy1_0053120 and Aspergillus terreus NIH2624 : ATET_00225
TCONS_00010745	533.353	873.567	-1.16938785243787	0.999094878741262	0.711827	AN6499	Putative malate dehydrogenase with a predicted role in the methylglyoxal bypass or the TCA cycle; intracellular; protein abundance decreased by menadione stress
TCONS_00004521	30.0376	49.198	-0.813483112294988	0.995331897033522	0.711829	AN10515	Protein serine/threonine kinase; mutants have a strong growth defect; reduced growth on AVICEL medium
TCONS_00010802	22.3547	36.615	-0.716746680189884	0.991626705374044	0.711859	AN6586	Ortholog of A. fumigatus Af293 : Afu6g04320, A. niger CBS 513.88 : An15g01170, Neosartorya fischeri NRRL 181 : NFIA_050850, Aspergillus wentii : Aspwe1_0036058 and Aspergillus versicolor : Aspve1_0044233
TCONS_00024571	7.98615	13.089	-0.565467956156028	0.982303005101612	0.712779	AN5576	Ortholog of A. fumigatus Af293 : Afu4g11590, A. niger CBS 513.88 : An04g04860, A. oryzae RIB40 : AO090003001061, Aspergillus wentii : Aspwe1_0166635 and Aspergillus sydowii : Aspsy1_0149581
TCONS_00001370	26.5396	43.5121	-0.816929560790984	0.995391594209007	0.713268	AN4303	Putative phosphoethanolamine cytidylyltransferase with a predicted role in phospholipid metabolism
TCONS_00018830	33.9959	55.7982	-0.432973474535919	0.958122477696883	0.714857	AN2267	Ortholog of A. fumigatus Af293 : Afu5g06440, A. niger CBS 513.88 : An17g01260, A. oryzae RIB40 : AO090009000608, Aspergillus wentii : Aspwe1_0047981 and Aspergillus sydowii : Aspsy1_0138240
TCONS_00022089	7.35017	12.0693	-0.45460726705355	0.965385792904831	0.715492	AN3378	Putative homocysteine S-methyltransferase with a predicted role in sulfur amino acid metabolism
TCONS_00010359	15.197	24.9559	-0.591328395460189	0.985212457183837	0.715599	AN6273	Ortholog(s) have intracellular localization
TCONS_00013243	7.09265	11.6518	-0.557562462641025	0.98142917435918	0.716161	AN0985	Protein of unknown function
TCONS_00025209	23.4604	38.5515	-0.805706361320291	0.995179847176429	0.716562	AN5593	Putative F-box protein; NeddH-associated protein; required for control of sexual development in response to light; required for ascospore maturation development of fully grown sexual fruit bodies
TCONS_00018245	11.5539	19.0083	-0.436327193579281	0.959338662397497	0.718247	AN1435	Ortholog(s) have DNA replication origin binding, chromatin binding activity
TCONS_00018915	8.36165	13.7572	-0.564690704429479	0.982216894322471	0.718332	AN2396	Has domain(s) with predicted NAD binding, oxidoreductase activity, acting on the aldehyde or oxo group of donors, NAD or NADP as acceptor activity and role in cellular amino acid metabolic process, oxidation-reduction process
TCONS_00022394	67.5212	111.138	-1.33462258850766	0.999604518262598	0.718939	AN10351	Ortholog(s) have aminopeptidase activity, role in cellular response to drug, chaperone-mediated protein folding, proteolysis and cytosol, fungal-type vacuole lumen, ribosome localization
TCONS_00017899	10.369	17.0736	-0.572529357693322	0.983116811532163	0.719482	AN2389	Ortholog(s) have cell division site, cell tip, cytoplasm localization
TCONS_00013250	13.9949	23.0621	-0.612328415939419	0.986786930398215	0.720626	AN0976	Subunit of the SAGA transcriptional regulatory complex
TCONS_00007147	13.0092	21.4441	-0.552778794814431	0.980932773321999	0.721048	AN7447	Ortholog(s) have role in mRNA cis splicing, via spliceosome and U4/U6 x U5 tri-snRNP complex localization
TCONS_00014377	74.7778	123.312	-1.32987139900019	0.999609511921903	0.721632	AN0979	Ortholog of A. fumigatus Af293 : Afu1g16680, A. niger CBS 513.88 : An01g10380, A. oryzae RIB40 : AO090005001032, Aspergillus wentii : Aspwe1_0109980 and Aspergillus sydowii : Aspsy1_0140609
TCONS_00013241	31.8165	52.5077	-0.828225301337158	0.99551003684464	0.722755	AN0989	Has domain(s) with predicted role in DNA-dependent transcription, initiation and transcription factor TFIID complex localization
TCONS_00009500	62.7719	103.661	-1.2297126934179	0.999107584790126	0.723684	AN11244	Ortholog(s) have fungal-type vacuole membrane localization
TCONS_00022546	67.1931	111	-1.20308020274658	0.999044567611081	0.724169	AN2760	Ortholog of A. fumigatus Af293 : Afu3g06020, A. niger CBS 513.88 : An11g10520, A. oryzae RIB40 : AO090020000072, Aspergillus wentii : Aspwe1_0052504 and Aspergillus sydowii : Aspsy1_0056680
TCONS_00014097	16.6636	27.5279	-0.673622561780326	0.990298399991839	0.724196	AN1375	Ortholog of A. fumigatus Af293 : Afu1g09060, A. oryzae RIB40 : AO090005001619, Aspergillus wentii : Aspwe1_0106093 and Aspergillus sydowii : Aspsy1_0052990
TCONS_00001303	12.07	19.9401	-0.641912106135163	0.988447551016133	0.724245	AN4407	Putative protein with a predicted role in homologous recombination and DNA damage repair; transcript upregulated in response to camptothecin
TCONS_00024246	8.5528	14.1378	-0.609645624085517	0.986649430343708	0.725088	AN11081	Has domain(s) with predicted 3-beta-hydroxy-delta5-steroid dehydrogenase activity, nucleotide binding activity and role in oxidation-reduction process, steroid biosynthetic process
TCONS_00018064	73.3524	121.282	-1.20433122854432	0.9990394579092	0.725451	AN2597	Has domain(s) with predicted sequence-specific DNA binding RNA polymerase II transcription factor activity, zinc ion binding activity, role in regulation of transcription, DNA-dependent and nucleus localization
TCONS_00001395	47.5074	78.5621	-1.09907241077288	0.998794541020889	0.725681	AN8845	Ortholog of A. fumigatus Af293 : Afu5g05780, A. niger CBS 513.88 : An17g02110, A. oryzae RIB40 : AO090009000685, Aspergillus wentii : Aspwe1_0102917 and Aspergillus sydowii : Aspsy1_0159439
TCONS_00022679	37.3903	61.8373	-0.879254996346016	0.996753031184931	0.725812	AN3452	Ortholog(s) have endoplasmic reticulum localization
TCONS_00024604	26.0685	43.122	-0.788594580444448	0.994693192701838	0.726114	AN10686	Has domain(s) with predicted role in transmembrane transport
TCONS_00009760	92.2299	152.684	-1.30913020137944	0.999597042332429	0.727242	AN10743	Ortholog(s) have role in endocytosis, establishment or maintenance of actin cytoskeleton polarity, vacuole organization and integral to Golgi membrane localization
TCONS_00015173	35.1445	58.2042	-0.919158391453869	0.997503862625411	0.727822	AN1016	Alpha subunit of a heterotrimeric G protein composed of GanB, SfaD and GpgA that controls conidial germination via cAMP/PKA pathway in response to carbon source availability; negatively regulates asexual development; regulated by RgsA
TCONS_00022042	49.2316	81.557	-1.10535866224023	0.998796430378047	0.728222	AN3445	Protein with a predicted role in the regulation of chitin synthase activity
TCONS_00018220	24.7246	40.9681	-0.715069691185206	0.991538218345669	0.728556	AN8879	Ortholog(s) have role in Golgi to plasma membrane transport, cytokinetic cell separation, exocytosis and cell cortex of cell tip, cell division site, cytosol, exocyst, mating projection tip, mitotic spindle pole body, nucleus localization
TCONS_00017319	54.6675	90.6079	-1.2448265850488	0.999192295185149	0.728953	AN1555	Class IV chitin synthase involved in chitin biosynthesis
TCONS_00004679	10.6115	17.5985	-0.602023432274368	0.986116921905526	0.729831	AN3974	Ortholog of Aspergillus versicolor : Aspve1_0135108, Aspergillus sydowii : Aspsy1_0057545 and Aspergillus terreus NIH2624 : ATET_08256
TCONS_00018705	7.82115	12.9798	-0.559713922295607	0.98166654443505	0.730811	AN2083	Ortholog of A. fumigatus Af293 : Afu2g04850, A. niger CBS 513.88 : An11g04540, A. oryzae RIB40 : AO090003000288, Aspergillus wentii : Aspwe1_0046199 and Aspergillus sydowii : Aspsy1_0039236
TCONS_00004698	77.8589	129.24	-1.36818387054938	0.999743060811215	0.73112	AN3955	Ortholog(s) have role in RNA metabolic process and cytoplasmic stress granule, nucleus, ribosome localization
TCONS_00019188	57.8809	96.1138	-0.484445127016782	0.971782940688918	0.731656	AN1922	Ortholog(s) have structural molecule activity
TCONS_00009787	20.5792	34.1877	-0.590210778854034	0.985096835308643	0.732291	AN5822	Serine/threonine protein kinase involved in DNA damage checkpoint and G2/M transition; ortholog of S. pombe wee1; inviable; arrests in cell cycle
TCONS_00010819	28.2095	46.904	-0.636797186809899	0.988118057554783	0.733527	AN6609	Ortholog(s) have cytosol, nucleus localization
TCONS_00017604	10.4102	17.3144	-0.534684083936594	0.978999124112919	0.733966	AN1977	Ortholog of A. fumigatus Af293 : Afu4g10650, A. niger CBS 513.88 : An04g06050, A. oryzae RIB40 : AO090003001149, Neosartorya fischeri NRRL 181 : NFIA_105430 and Aspergillus clavatus NRRL 1 : ACLA_049840
TCONS_00010889	9.46646	15.7451	-0.632630469148633	0.987863331705385	0.734007	AN6706	Has domain(s) with predicted DNA binding activity
TCONS_00010052	10.8494	18.0964	-0.45960153615344	0.966745487830365	0.738085	AN11983	Protein of unknown function
TCONS_00007817	103.163	172.092	-1.03075937649422	0.998293484654132	0.738254	AN7501	Ortholog(s) have cytosol, nucleus localization
TCONS_00000386	14.5835	24.3287	-0.454279634574749	0.965296671179972	0.738327	AN4558	Ortholog(s) have role in positive regulation of transcription from RNA polymerase II promoter involved in cellular response to chemical stimulus and cytosol, nucleus localization
TCONS_00000437	26.1435	43.648	-0.839108160225077	0.995687708032906	0.739464	AN4477	Ortholog(s) have role in cellular response to nitrogen starvation and endoplasmic reticulum localization
TCONS_00014686	7.43058	12.4077	-0.518393524512833	0.976825019824947	0.739684	AN0535	Protein of unknown function
TCONS_00007682	11.9752	20.0224	-0.623260035974089	0.987355442375477	0.741571	AN7090	Predicted Ty1-copia transposon-related ORF
TCONS_00018299	18.4633	30.8843	-0.680109506528656	0.990583900277066	0.742215	AN1500	Has domain(s) with predicted nucleic acid binding activity
TCONS_00010543	77.8212	130.177	-1.48244579107591	0.999639916909004	0.742243	AN6064	Ortholog(s) have hydrolase activity, acting on ester bonds activity
TCONS_00004716	42.6635	71.369	-0.937789626455669	0.997528918785933	0.742295	AN3934	Has domain(s) with predicted GTP binding, GTPase activity, role in GTP catabolic process, intracellular protein transport, small GTPase mediated signal transduction and intracellular, membrane localization
TCONS_00018568	66.8159	111.778	-1.17918967970248	0.999121346337456	0.742368	AN1882	Ortholog(s) have role in cell redox homeostasis and cytosol, nucleus localization
TCONS_00014922	19.2755	32.2485	-0.704711936824351	0.991222984060345	0.742463	AN0228	Ortholog(s) have ATP-dependent 3'-5' DNA helicase activity, DNA replication origin binding, four-way junction helicase activity and single-stranded DNA binding, more
TCONS_00000099	26.4623	44.2862	-0.826872433569432	0.995495754642764	0.74292	AN4931	Ortholog of A. fumigatus Af293 : Afu3g10580, A. niger CBS 513.88 : An16g04550, A. oryzae RIB40 : AO090003000603, Aspergillus wentii : Aspwe1_0057684 and Aspergillus sydowii : Aspsy1_0056492
TCONS_00000252	41.2307	69.0529	-1.03751673804107	0.998368762724825	0.743984	AN4732	Ortholog of A. fumigatus Af293 : Afu5g10730, A. niger CBS 513.88 : An14g03950, A. oryzae RIB40 : AO090010000468, Aspergillus wentii : Aspwe1_0439775 and Aspergillus terreus NIH2624 : ATET_07636
TCONS_00014072	50.608	84.7639	-1.11394674643046	0.998783666358626	0.744084	AN9404	Has domain(s) with predicted nucleic acid binding, zinc ion binding activity and intracellular localization
TCONS_00013905	11.2537	18.8585	-0.665257994035989	0.989845294898317	0.744813	AN0040	Ortholog(s) have 3'-5' exonuclease activity, DNA-directed DNA polymerase activity, role in mitochondrial DNA replication and mitochondrion localization
TCONS_00000985	16.0895	26.9867	-0.704103178076806	0.991210234676157	0.746129	AN4881	Ortholog of A. fumigatus Af293 : Afu3g11150, A. niger CBS 513.88 : An02g06900, A. oryzae RIB40 : AO090003000669, Aspergillus wentii : Aspwe1_0049285 and Aspergillus sydowii : Aspsy1_0796400
TCONS_00007971	18.4096	30.8973	-0.57551945056571	0.983474385689175	0.747025	AN7701	Ortholog(s) have structural constituent of ribosome activity and mitochondrial small ribosomal subunit localization
TCONS_00007146	64.8833	108.921	-1.12563748194052	0.998797861609416	0.747359	AN10941	Has domain(s) with predicted nucleic acid binding, nucleotide binding activity
TCONS_00021984	37.9995	63.7951	-1.05617678135777	0.998507190200593	0.747468	AN9120	Ortholog(s) have DNA binding, DNA-directed RNA polymerase activity, RNA binding activity and role in chromatin silencing by small RNA, transcription from RNA polymerase II promoter
TCONS_00013239	12.5654	21.1057	-0.550891597023886	0.980743740537623	0.748169	AN0995	Ortholog of A. fumigatus Af293 : Afu1g12700, A. oryzae RIB40 : AO090012000643, Aspergillus wentii : Aspwe1_0051357, Aspergillus sydowii : Aspsy1_0083776 and Aspergillus terreus NIH2624 : ATET_00461
TCONS_00007540	21.8213	36.6536	-0.797026089602657	0.994951200129408	0.748216	AN7285	Putative peroxin with a predicted role in peroxisome biogenesis
TCONS_00008261	7.20614	12.1048	-0.595536831739104	0.985630613100531	0.748279	AN7043	Ortholog(s) have holo-[acyl-carrier-protein] synthase activity and mitochondrion localization
TCONS_00014457	92.3395	155.122	-1.36157049542617	0.999705049148067	0.748383	AN0862	Ortholog(s) have tubulin binding activity, role in tubulin complex assembly and prefoldin complex localization
TCONS_00018806	21.2122	35.6674	-0.75251384463759	0.993318658351484	0.74971	AN2246	Ortholog(s) have eukaryotic translation initiation factor 2alpha kinase activity, protein homodimerization activity
TCONS_00018927	28.2371	47.4906	-0.605580397121084	0.986384612152079	0.750048	AN2418	Putative protein with a predicted role in vacuolar sorting
TCONS_00022474	33.107	55.7087	-0.980991712838545	0.997978369446882	0.750768	AN2857	Has domain(s) with predicted zinc ion binding activity
TCONS_00001384	12.6929	21.3704	-0.457393014195843	0.966143945180279	0.75159	AN8864	Ortholog(s) have endoplasmic reticulum localization
TCONS_00000626	19.4716	32.8329	-0.768131514351998	0.993892565574729	0.753774	AN8809	Ortholog(s) have role in cellular protein localization, cellular response to cadmium ion, detoxification of cadmium ion and Golgi apparatus, cytosol localization
TCONS_00017309	76.7388	129.55	-1.43188065126936	0.999730625820942	0.755476	AN1545	Ortholog(s) have protein serine/threonine phosphatase activity
TCONS_00013606	8.45275	14.2789	-0.538660740684688	0.979456840504401	0.756394	AN0464	Has domain(s) with predicted hydrolase activity
TCONS_00018297	38.5742	65.1764	-0.990716218367641	0.998000753374604	0.756712	AN1498	Ortholog(s) have bis(5'-nucleosyl)-tetraphosphatase activity, role in nucleoside catabolic process and cytoplasm, nucleus localization
TCONS_00014127	27.0011	45.6707	-0.883426990164672	0.996869631776016	0.75825	AN1327	Ortholog of A. fumigatus Af293 : Afu1g09610, A. niger CBS 513.88 : An08g01200, A. oryzae RIB40 : AO090012000908, Aspergillus wentii : Aspwe1_0080095 and Aspergillus sydowii : Aspsy1_0053045
TCONS_00021962	9.01444	15.2521	-0.593044845002539	0.985390212423597	0.758698	AN9147	Ortholog(s) have sequence-specific DNA binding transcription factor activity
TCONS_00018265	7.84559	13.2754	-0.598741008327339	0.985870534836642	0.758796	AN10192	Ortholog(s) have role in conidiophore development
TCONS_00001356	6.93422	11.7434	-0.524775986056409	0.977725458142722	0.760047	AN4331	Ortholog(s) have polyubiquitin binding, protein heterodimerization activity, role in gene conversion at mating-type locus, nucleotide-excision repair, response to UV and cytosol, nucleus localization
TCONS_00024735	129.766	220.034	-1.20104546922443	0.999052849573359	0.761818	AN5344	Protein involved in DNA repair; some similarity to E2 ubiquitin-conjugating enzyme; transcript upregulated in response to camptothecin
TCONS_00018727	37.1406	63.0026	-1.0662252076563	0.998587875525799	0.762412	AN2128	Ortholog(s) have role in cellular protein localization, cytokinesis checkpoint, dynein-driven meiotic oscillatory nuclear movement, microtubule bundle formation and mitotic spindle elongation, more
TCONS_00022002	38.7645	65.7748	-0.863631728993504	0.996330794091612	0.762799	AN9086	Ortholog(s) have Rab guanyl-nucleotide exchange factor activity, role in ER to Golgi vesicle-mediated transport, intra-Golgi vesicle-mediated transport and TRAPP complex, cis-Golgi network membrane, cytosol, nucleus localization
TCONS_00000980	34.1262	57.953	-0.965032631066207	0.99785340482676	0.764004	AN4890	Ortholog(s) have role in Golgi to plasma membrane transport, exocytosis and cell division site, cell tip, plasma membrane localization
TCONS_00021585	3.52205	5.98116	-0.498850497471114	0.973965895559582	0.764012	AN3032	Predicted glycosylphosphatidylinositol (GPI)-anchored protein
TCONS_00021455	1.76121	2.99284	-0.432003282447616	0.957770833935047	0.764948	AN3208	Has domain(s) with predicted oxidoreductase activity and role in oxidation-reduction process
TCONS_00004450	28.8214	49.033	-0.915289457651272	0.997487728769961	0.766614	AN8291	Ortholog(s) have nucleus localization
TCONS_00003719	9.83388	16.7304	-0.654519818734274	0.98922734927837	0.766639	AN4032	Ortholog(s) have U2-type spliceosomal complex localization
TCONS_00010911	34.6504	58.9568	-1.01517277224894	0.998112942899563	0.766784	AN6733	Ortholog(s) have sequence-specific DNA binding activity and cytoplasm, nucleus, spindle localization
TCONS_00009891	28.8618	49.1216	-0.751149863263826	0.993271065179689	0.767198	AN6611	Ortholog(s) have role in ascospore formation, asymmetric protein localization to old mitotic spindle pole body and negative regulation of septation initiation signaling, more
TCONS_00013076	13.4389	22.8769	-0.708989333803207	0.991312798018808	0.767481	AN1244	Ortholog(s) have cytosol, nucleus localization
TCONS_00013242	29.6247	50.4408	-0.869165011464943	0.996484884060238	0.767787	AN0988	LAMMER kinase, involved in control of vegetative growth, sexual and asexual development; mutants have a strong growth defect
TCONS_00004547	47.5009	80.905	-1.17587662452443	0.999112340015019	0.768274	AN4168	Ortholog of A. fumigatus Af293 : Afu6g07880, A. niger CBS 513.88 : An11g02770, A. oryzae RIB40 : AO090003000147, Aspergillus wentii : Aspwe1_0121458 and Aspergillus sydowii : Aspsy1_1067771
TCONS_00001575	7.72643	13.1611	-0.603851241782277	0.986254388763317	0.768404	AN8634	Has domain(s) with predicted nucleotide binding activity
TCONS_00018219	25.0512	42.698	-0.79386208522136	0.994858715886698	0.769286	AN8880	Putative vacuolar hydrolase sorting receptor
TCONS_00006814	9.16785	15.6334	-0.550334166262496	0.98068794619437	0.769977	AN7399	Putative cytochrome P450
TCONS_00009521	149.64	255.351	-1.89466459921464	0.999932718589064	0.770988	AN6179	Protein neddylation factor NEDD8
TCONS_00004734	23.7033	40.4687	-0.647683102131816	0.988817323426679	0.77172	AN3910	Ortholog(s) have role in attachment of telomeric heterochromatin to nuclear envelope, maintenance of rDNA, mitotic sister chromatid segregation, nuclear envelope organization and endoplasmic reticulum, nuclear envelope localization
TCONS_00001460	0.654818	1.11886	-0.509772009154918	0.975564160238191	0.772863	AN11121	Protein of unknown function; transcript repressed by nitrate
TCONS_00014326	1.07494	9076	-1.95141863403292	0.999999952312103	13.0436	AN1046	Putative class VII chitin synthase with a predicted role in chitin biosynthesis
TCONS_00000071	70.1026	119.851	-0.962350206274533	0.997823354993429	0.773699	AN4987	Putative protein kinase A (PKA) regulatory subunit
TCONS_00010368	4.27071	7.30654	-0.502982916925857	0.974567520286084	0.774712	AN6261	Ortholog(s) have role in double-strand break repair, replication fork processing and nucleus localization
TCONS_00001334	13.4425	23.0041	-0.693280929601278	0.990989013502787	0.775091	AN4365	Ortholog(s) have role in meiotic mismatch repair, reciprocal meiotic recombination and MutLbeta complex localization
TCONS_00013888	21.5376	36.9156	-0.790362092329941	0.994756851510668	0.777374	AN0065	Ortholog(s) have histone methyltransferase activity (H3-K4 specific) activity
TCONS_00018315	20.9898	35.9935	-0.788492283247083	0.994689350232192	0.778049	AN1518	Ortholog(s) have RNA polymerase II core promoter proximal region sequence-specific DNA binding transcription factor activity and role in cellular response to drug, positive regulation of transcription from RNA polymerase II promoter
TCONS_00017950	33.355	57.2659	-1.02279924556051	0.998203289020868	0.779772	AN2447	Arrestin-like protein; produces colorless asexual conidiospores on the surface of the colony
TCONS_00007341	23.0492	39.5786	-0.808537292159424	0.995235014790235	0.780002	AN7715	Ortholog(s) have dolichyl-phosphate beta-glucosyltransferase activity and endoplasmic reticulum membrane localization
TCONS_00004825	48.7553	83.7275	-0.982405868927295	0.997985561890851	0.780142	AN3795	Ortholog(s) have role in hyphal growth
TCONS_00004212	13.756	23.6312	-0.664533933756866	0.989805592602473	0.780633	AN7976	Has domain(s) with predicted transferase activity, transferring phosphorus-containing groups activity
TCONS_00006912	16.5534	28.4486	-0.467386747425743	0.968673862053017	0.781224	AN7252	Component of the MAP kinase signaling module that includes SteC, MkkB, MpkB, and controls coordination of development and secondary metabolism
TCONS_00004247	15.1341	26.0131	-0.685086070023723	0.990804164298398	0.781436	AN8024	Ortholog(s) have cytosol, nucleus localization
TCONS_00000203	9.79435	16.8355	-0.482564391828084	0.971483536454828	0.781485	AN10596	Ortholog of Aspergillus versicolor : Aspve1_0580375
TCONS_00022019	25.7189	44.218	-0.893866036212931	0.997173652464804	0.781805	AN9060	Ortholog(s) have ATPase activator activity and role in endocytosis, rRNA processing, regulation of cell size, ribosomal large subunit biogenesis, ribosomal subunit export from nucleus
TCONS_00022221	0.889644	1.53103	-0.490218206548691	0.972703412921947	0.783202	AN3207	Ortholog of A. nidulans FGSC A4 : AN1505, A. fumigatus Af293 : Afu2g15470, Afu8g00720, Afu8g05070 and A. niger CBS 513.88 : An07g04980, An16g07680, An14g02720, An14g07130, An15g05540
TCONS_00025278	2.10842	3.62957	-0.482153327737471	0.971418127309277	0.783636	AN5508	Putative G-protein coupled receptor
TCONS_00022360	7.05009	12.1396	-0.593668247390199	0.98545482643323	0.784005	AN3015	Ortholog of A. fumigatus Af293 : Afu3g08790, A. niger CBS 513.88 : An16g02070, A. oryzae RIB40 : AO090005001386, Aspergillus wentii : Aspwe1_0029113 and Aspergillus sydowii : Aspsy1_0056248
TCONS_00003773	16.8353	28.9943	-0.588098832816968	0.984878600444888	0.784279	AN3946	Spindle assembly checkpoint protein kinase; mutants have a moderate growth defect, are sensitive to benomyl, NaCl and display abnormal colony color
TCONS_00000092	22.165	38.1878	-0.87094196008882	0.99653181502325	0.784827	AN4948	Ortholog(s) have cytosol, nucleus localization
TCONS_00014184	43.718	75.3541	-1.12754234879724	0.998800852860106	0.785458	AN1237	Protein with homology to Saccharomyces cerevisiae Rad51p and to bacterial RecA; involved in the DNA damage response; mutants are sensitive to DNA double-strand breaks and have defects in homologous recombination
TCONS_00025041	8.69898	14.9953	-0.570764942540989	0.982906153415505	0.785588	AN5109	Ortholog(s) have alditol:NADP+ 1-oxidoreductase activity, alpha-keto amide reductase activity, alpha-keto ester reductase activity and indole-3-acetaldehyde reductase (NADH) activity, more
TCONS_00013182	18.8405	32.4944	-0.777466674069388	0.994278115266571	0.786359	AN1092	Ortholog(s) have gamma-glutamyltransferase activity, omega peptidase activity, role in glutathione catabolic process and cytoplasm localization
TCONS_00008007	15.0742	25.9999	-0.737957178742903	0.99278090642668	0.78642	AN7759	Ortholog of A. fumigatus Af293 : Afu5g07680, A. niger CBS 513.88 : An15g02750, Neosartorya fischeri NRRL 181 : NFIA_079580 and Aspergillus wentii : Aspwe1_0064759
TCONS_00022359	46.9077	80.9383	-0.911534793485738	0.997472165876408	0.786997	AN3017	Has domain(s) with predicted catalytic activity
TCONS_00017290	70.2906	121.503	-1.47215966427775	0.999604548645232	0.78959	AN1511	Putative peroxisomal protein (peroxin) involved in peroxisomal protein import; required for growth on long chain fatty acids
TCONS_00001049	32.2016	55.679	-1.00683827780097	0.998044648873735	0.790001	AN4795	Has domain(s) with predicted guanyl-nucleotide exchange factor activity, role in small GTPase mediated signal transduction and intracellular localization
TCONS_00014998	40.0585	69.306	-1.00047957304193	0.99801354708505	0.790873	AN0120	Putative SitA phosphatase inhibitor protein; involved in the TOR signaling pathway
TCONS_00007857	22.8841	39.5994	-0.654349388066738	0.989217096807295	0.791136	AN7545	Component of AnCP/AnCF CCAAT-binding complex; hapB mRNA is negatively regulated by AnCP/AnCF complex
TCONS_00007612	23.1991	40.1807	-0.837238904585109	0.995656118173892	0.792436	AN7188	Ortholog(s) have glutathione transmembrane transporter activity, role in glutathione import into cell and endoplasmic reticulum, integral to plasma membrane, plasma membrane of cell tip localization
TCONS_00000933	22.6799	39.3088	-0.851996486474417	0.996007357872475	0.79344	AN4965	Ortholog(s) have cytosol, nucleus localization
TCONS_00007566	5.36649	9.31046	-0.576537190024214	0.983596259896148	0.794875	AN7253	Ortholog of A. niger CBS 513.88 : An04g09190, A. oryzae RIB40 : AO090102000106, Aspergillus wentii : Aspwe1_0463454 and Aspergillus sydowii : Aspsy1_0085206
TCONS_00018292	341.972	593.432	-3.04185641597809	0.99991550846462	0.795204	AN1493	Predicted glycosylphosphatidylinositol (GPI)-anchored protein
TCONS_00004957	60.7129	105.364	-1.23299457552112	0.999125070318532	0.795307	AN10446	Ortholog(s) have phosphoprotein phosphatase activity, role in endoplasmic reticulum unfolded protein response, protein dephosphorylation, traversing start control point of mitotic cell cycle and endoplasmic reticulum localization
TCONS_00014658	14.3131	24.8398	-0.713742935218158	0.991468326138704	0.795315	AN0581	Ortholog(s) have role in S-adenosylmethionine biosynthetic process and fungal-type vacuole membrane localization
TCONS_00004279	1.30341	2.26261	-0.48390906508683	0.971697578923031	0.795699	AN8081	Protein of unknown function
TCONS_00000685	14.4772	25.1768	-0.701195245893136	0.991149445886615	0.798311	AN8743	Has domain(s) with predicted triglyceride lipase activity and role in lipid metabolic process
TCONS_00001110	34.0202	59.1811	-1.07150616307565	0.998635846140913	0.798745	AN4700	Protein with endo-beta-(1,3)-glucanase activity, involved in degradation of glucans
TCONS_00000201	21.2251	36.9263	-0.836753683093749	0.995647931579493	0.798878	AN4799	Has domain(s) with predicted nucleic acid binding, nucleotide binding activity
TCONS_00017711	20.1299	35.049	-0.825580150152112	0.995482136714394	0.800035	AN10263	Ortholog of A. niger CBS 513.88 : An11g05450, A. oryzae RIB40 : AO090023000304, Aspergillus wentii : Aspwe1_0054870 and Aspergillus terreus NIH2624 : ATET_05948
TCONS_00013356	50.6296	88.1689	-1.28709750352591	0.999492894744743	0.800288	AN0831	Ortholog(s) have cytoplasm localization
TCONS_00000628	16.6173	28.9407	-0.763473796541725	0.993703914031211	0.800412	AN8807	Putative Rtt109-type acetyltransferase
TCONS_00024609	19.0198	33.142	-0.637124162862027	0.988139076802466	0.80116	AN5521	Microtubule stabilizing, plus end-binding protein; Dis1/XMAP215 family, group 3; mutation causes polarity defects, hyphal curving, Spitzenkorper mislocalization, misplaced germ tube emergence, fewer and less dynamic cytoplasmic microtubules
TCONS_00001100	13.0649	22.774	-0.713089430957396	0.99143393732183	0.801693	AN10589	Ortholog(s) have fungal-type vacuole localization
TCONS_00009857	18.9156	32.9753	-0.639496405166203	0.988291752941496	0.801812	AN6567	Ortholog(s) have role in histone acetylation and NuA4 histone acetyltransferase complex localization
TCONS_00018940	58.6458	102.268	-1.37588645350371	0.999784984748837	0.80226	AN2446	Ortholog(s) have cytosol, nucleus localization
TCONS_00009853	9.74262	16.9912	-0.67124967776587	0.990174883793886	0.802403	AN6562	Ortholog of A. fumigatus Af293 : Afu6g04580, A. niger CBS 513.88 : An15g00740, A. oryzae RIB40 : AO090701000088, Aspergillus wentii : Aspwe1_0036108 and Aspergillus sydowii : Aspsy1_0051771
TCONS_00024134	9.879	17.2362	-0.671282733807406	0.990176707333786	0.803008	AN8326	Ortholog of Aspergillus flavus NRRL 3357 : AFL2T_09730, AFL2T_11380 and Aspergillus clavatus NRRL 1 : ACLA_060960
TCONS_00007591	3.84726	6.71532	-0.531734725312364	0.9786603156762	0.803626	AN10909	Has domain(s) with predicted trans-aconitate 2-methyltransferase activity
TCONS_00019050	57.2423	99.9608	-0.853413460595624	0.996046127619097	0.804281	AN2596	Putative cytochrome P450
TCONS_00009986	41.2907	72.1088	-1.08618536289922	0.998752041089197	0.804359	AN11901	Ortholog of A. fumigatus Af293 : Afu7g05785, A. niger CBS 513.88 : An07g02120, Neosartorya fischeri NRRL 181 : NFIA_027020 and Aspergillus versicolor : Aspve1_0088350
TCONS_00018847	36.8447	64.3982	-1.1029092063436	0.998800031462043	0.805562	AN2297	Ortholog of A. fumigatus Af293 : Afu5g06110, A. niger CBS 513.88 : An17g01730, A. oryzae RIB40 : AO090009000647, Aspergillus wentii : Aspwe1_0167381 and Aspergillus sydowii : Aspsy1_0039618
TCONS_00007989	11.1191	19.4379	-0.626955603900592	0.987555271035324	0.805841	AN7735	Putative endoglucanase; protein localized to the conidial cell wall
TCONS_00014259	2.73928	4.79965	-0.581314944584778	0.984169529274438	0.809131	AN1130	Ortholog of A. nidulans FGSC A4 : AN5168, A. fumigatus Af293 : Afu6g07030, Afu4g13872, A. niger CBS 513.88 : An15g06750, An07g01930 and A. oryzae RIB40 : AO090701000916
TCONS_00022592	10.8279	18.9747	-0.716976987018419	0.991638870267412	0.809315	AN10334	Has domain(s) with predicted sequence-specific DNA binding, sequence-specific DNA binding RNA polymerase II transcription factor activity, zinc ion binding activity and role in regulation of transcription, DNA-dependent
TCONS_00013328	20.454	35.8573	-0.454325316027567	0.965309096763548	0.809882	AN0874	Ortholog(s) have polynucleotide adenylyltransferase activity, role in mRNA polyadenylation and cytosol, mRNA cleavage and polyadenylation specificity factor complex localization
TCONS_00018630	22.9557	40.2807	-0.692813911231785	0.990979680783041	0.811238	AN1976	Ortholog(s) have histone acetyltransferase activity
TCONS_00015023	5.28249	9.26973	-0.583812898389323	0.984436739406283	0.811309	AN0080	Putative aldolase with a predicted role in naphthalene degradation
TCONS_00004510	30.4954	53.6077	-0.719506725613842	0.991772693685382	0.813846	AN12104	Ortholog(s) have Golgi apparatus localization
TCONS_00021419	7.45573	13.1082	-0.577065925240756	0.983659609319978	0.814047	AN3255	Predicted glutathione peroxidase; predicted secondary metabolism gene cluster member
TCONS_00017716	203.822	358.46	-2.84197752703433	1	0.814506	AN12489	Has domain(s) with predicted DNA binding, zinc ion binding activity, role in transcription, DNA-templated and nucleus localization
TCONS_00009401	25.4953	44.8648	-0.709247514957392	0.991318232135523	0.815352	AN6370	Ortholog of A. fumigatus Af293 : Afu2g14010, A. oryzae RIB40 : AO090026000159, Aspergillus wentii : Aspwe1_0696714, Aspergillus sydowii : Aspsy1_0031745 and Aspergillus terreus NIH2624 : ATET_01392
TCONS_00010845	42.0073	73.9564	-0.987473228458584	0.998000081161689	0.816036	AN6653	Malate synthase, required for utilization of acetate as carbon source; transcription induction by acetate mediated by FacB; carbon catabolite repression mediated by CreA; transcription induction by long-chain fatty acids mediated by FarA
TCONS_00001485	6.77623	11.936	-0.609884506159105	0.986661661779531	0.816767	AN11111	Ortholog(s) have 3-phytase activity, acid phosphatase activity, protein tyrosine phosphatase activity and role in cellular response to vitamin B1 starvation, dephosphorylation, thiamine biosynthetic process
TCONS_00017199	34.1494	60.1874	-0.907057861094457	0.997452866840624	0.817602	AN9423	Ortholog of A. fumigatus Af293 : Afu8g03910, A. niger CBS 513.88 : An16g09290, Neosartorya fischeri NRRL 181 : NFIA_096620, Aspergillus wentii : Aspwe1_0053600 and Aspergillus versicolor : Aspve1_0422328
TCONS_00004211	2.07553	3.65933	-0.503378643141843	0.974625190915129	0.818103	AN7977	Has domain(s) with predicted nucleic acid binding, ribonuclease H activity
TCONS_00001576	10.1592	17.917	-0.603964846402139	0.986262939112526	0.818549	AN8633	Protein of unknown function
TCONS_00000304	26.3653	46.5748	-0.967071161504661	0.997876333250592	0.82091	AN4666	Ortholog(s) have phosphatidylinositol binding activity, role in cellular response to nitrogen starvation, piecemeal microautophagy of nucleus and Golgi apparatus, endosome, extrinsic to membrane, fungal-type vacuole localization
TCONS_00014092	31.1853	55.091	-0.964542601265566	0.997847905046463	0.820951	AN1382	Ortholog(s) have role in cellular zinc ion homeostasis, endoplasmic reticulum inheritance, protein targeting to nuclear inner membrane, septin ring assembly
TCONS_00006959	8.70133	15.3754	-0.409411992464134	0.950092803805026	0.821312	AN7184	Ortholog(s) have U2-type spliceosomal complex, cytosol localization
TCONS_00003989	5.49833	9.71753	-0.543673324188768	0.980022698572645	0.821596	AN3640	Ortholog of Neosartorya fischeri NRRL 181 : NFIA_060750
TCONS_00011016	18.3513	32.4625	-0.773422697740683	0.994111723783383	0.822892	AN10855	Ortholog(s) have DNA-directed DNA polymerase activity, role in DNA replication initiation, telomere capping and alpha DNA polymerase:primase complex, cytosol, nuclear envelope localization
TCONS_00025228	20.4888	36.2858	-0.811020070749293	0.995283569312533	0.824573	AN12299	Ortholog(s) have role in filamentous growth
TCONS_00009487	35.1807	62.3298	-1.13483176923802	0.99884459233796	0.82514	AN6228	Ortholog(s) have role in mRNA export from nucleus and cytosol localization
TCONS_00025253	30.6067	54.2393	-0.87163126376476	0.996550053678676	0.825491	AN5549	Has domain(s) with predicted transmembrane transporter activity, role in transmembrane transport and integral to membrane localization
TCONS_00014222	33.4122	59.2251	-0.831250581470349	0.99555547133051	0.825834	AN1188	Ortholog(s) have U2 snRNP localization
TCONS_00018227	27.2681	48.335	-0.612027141927375	0.986771474695522	0.825853	AN9424	Ortholog(s) have protein complex binding, protein homodimerization activity, role in positive regulation of cyclin-dependent protein kinase activity, regulation of mitotic cell cycle and cytosol, nucleus localization
TCONS_00003688	74.4453	131.962	-1.60377603071326	0.999936499058571	0.825869	AN4080	Ortholog(s) have role in cytoplasmic translation, filamentous growth and cytosol, nucleus, polysomal ribosome, polysome localization
TCONS_00007342	13.6156	24.1394	-0.668208123897425	0.990007340785482	0.826131	AN7720	Ortholog of A. fumigatus Af293 : Afu5g08140, A. oryzae RIB40 : AO090701000731, Aspergillus wentii : Aspwe1_0023648, Aspergillus sydowii : Aspsy1_0032289 and Aspergillus terreus NIH2624 : ATET_08313
TCONS_00007228	16.0225	28.4121	-0.790412097883305	0.994758303633744	0.826404	AN11755	Ortholog(s) have cytosol, nucleus localization
TCONS_00000465	17.285	30.6583	-0.797446795887579	0.99496352606302	0.826756	AN4445	Ortholog(s) have role in histone exchange and NuA4 histone acetyltransferase complex, Swr1 complex localization
TCONS_00000097	30.418	53.9614	-1.01455519303391	0.998105681195726	0.827003	AN4936	Protein kinase with a role in mRNA cis splicing, via spliceosome; mutants are lethal forming swollen hyphae and arresting as short germings
TCONS_00021760	1.08644	1.9278	-0.51353446690115	0.976118375806367	0.827347	AN2800	Ortholog of A. fumigatus Af293 : Afu8g01700, Neosartorya fischeri NRRL 181 : NFIA_095280, Aspergillus versicolor : Aspve1_0082293 and Aspergillus clavatus NRRL 1 : ACLA_044160
TCONS_00007517	16.669	29.5793	-0.704201145506802	0.991212285879543	0.827417	AN10924	Ortholog(s) have tRNA adenylyltransferase activity, role in tRNA 3'-terminal CCA addition and mitochondrial matrix localization
TCONS_00010637	15.764	27.9913	-0.742529586362478	0.992950629077874	0.828348	AN5920	Ortholog(s) have cytosol localization
TCONS_00018820	5.92574	10.5229	-0.641688192852423	0.988433096150203	0.82847	AN2256	Has domain(s) with predicted ATP binding, DNA binding, helicase activity, ubiquitin-protein ligase activity, zinc ion binding activity, role in protein ubiquitination and ubiquitin ligase complex localization
TCONS_00000912	68.1256	120.984	-1.35022194346668	0.999635748038749	0.828549	AN4991	Predicted inositol phosphorylceramide (IPC) synthase with a role in sphingolipid metabolism; mutation confers resistance to aureobasidin A
TCONS_00003460	15.9859	28.4162	-0.817172523525738	0.9953941226677	0.829915	AN12404	Ortholog of A. nidulans FGSC A4 : AN8899, A. fumigatus Af293 : Afu2g01030, Afu5g03420, A. niger CBS 513.88 : An09g05780 and A. oryzae RIB40 : AO090102000551, AO090701000360
TCONS_00010328	15.1115	26.8641	-0.809581801473316	0.99525542218279	0.830031	AN10799	Ortholog of A. fumigatus Af293 : Afu2g13480, A. niger CBS 513.88 : An02g02390, A. oryzae RIB40 : AO090026000326, Aspergillus wentii : Aspwe1_0045443 and Aspergillus sydowii : Aspsy1_0151451
TCONS_00022771	51.2145	91.1428	-1.26419778034623	0.99934955099585	0.831578	AN10362	RNA polymerase II, fourth largest subunit; expression reduced after exposure to farnesol
TCONS_00003533	14.6712	26.1421	-0.771878947601468	0.994047634863332	0.833388	AN4278	Essential 1-phosphatidylinositol 4-kinase with a predicted role in phospholipid metabolism; mutants arrest in the cell cycle
TCONS_00014759	31.0501	55.3303	-0.89412875259844	0.99718112162204	0.833474	AN0434	Ortholog(s) have cytosol, nucleus localization
TCONS_00022258	8.73394	15.5656	-0.672180670205975	0.990226263995499	0.833655	AN3154	Ortholog(s) have RNA polymerase II core promoter proximal region sequence-specific DNA binding transcription factor activity involved in positive regulation of transcription, sequence-specific DNA binding activity
TCONS_00001410	130.677	232.923	-2.13860466005972	1	0.833849	AN8831	Ortholog(s) have GTPase activator activity and role in actin filament organization, cytokinesis, actomyosin contractile ring assembly, hyphal growth, small GTPase mediated signal transduction, syncytium formation by plasma membrane fusion
TCONS_00010258	2.45724	4.37988	-0.465955556471691	0.968392637523386	0.833855	AN6412	Has domain(s) with predicted transporter activity, role in transmembrane transport and integral to membrane, plasma membrane localization
TCONS_00010355	10.0217	17.8708	-0.685555739625527	0.990825007830995	0.834483	AN6283	Ortholog(s) have role in peptidyl-diphthamide biosynthetic process from peptidyl-histidine and cytosol, nucleus localization
TCONS_00007726	12.865	22.9421	-0.505396782787513	0.97492095582129	0.834549	AN7028	Putative thymidylate synthase with a predicted role in pyrimidine metabolism
TCONS_00013435	28.7401	51.2744	-0.984195945543585	0.997994691611686	0.835174	AN0721	Protein involved in regulation of conidiophore development; interacts with putative transcription factor FlbB; specific to filamentous fungi
TCONS_00024613	17.3508	30.9599	-0.414333930672939	0.951679296744915	0.835402	AN10689	Has domain(s) with predicted sugar:hydrogen symporter activity, role in carbohydrate transport and Golgi membrane, integral to membrane localization
TCONS_00003991	38.9734	69.7099	-1.10752309729271	0.998793233852902	0.838874	AN3636	Ortholog(s) have role in cellular response to biotic stimulus, cellular response to starvation and filamentous growth of a population of unicellular organisms in response to biotic stimulus, more
TCONS_00017846	12.0731	21.606	-0.739761132977862	0.992848286333697	0.839635	AN10292	Ortholog of A. fumigatus Af293 : Afu5g10455, A. niger CBS 513.88 : An14g04320, A. oryzae RIB40 : AO090010000491, Aspergillus wentii : Aspwe1_0038732 and Aspergillus sydowii : Aspsy1_0054224
TCONS_00007799	17.3306	31.0194	-0.738074621433744	0.992786101078757	0.839851	AN7474	Has domain(s) with predicted RNA binding, nucleotide binding activity
TCONS_00010097	22.975	41.1229	-0.820910158763387	0.995433124976823	0.839877	AN6863	Member of kinesin-3 motor protein family; null mutation does not cause defects in growth or morphology, nor does it show genetic interaction with uncA mutation
TCONS_00007798	12.9357	23.1804	-0.732824457028226	0.992495894174791	0.841549	AN11747	Subunit of the SAGA transcriptional regulatory complex
TCONS_00010725	32.7137	58.6345	-1.10563970193212	0.998796016096093	0.841855	AN5812	Ortholog(s) have aminopeptidase activity, epoxide hydrolase activity, role in cellular lipid metabolic process, protein catabolic process and cytosol, nucleus localization
TCONS_00013460	34.2587	61.4345	-0.982922648964973	0.997988194653288	0.842578	AN10108	Has domain(s) with predicted FMN binding, oxidoreductase activity and role in oxidation-reduction process
TCONS_00001105	13.1031	23.5106	-0.751737146143295	0.993291547645367	0.843403	AN4706	Myosin II; required for normal conidiation, septum formation and for correct chitin deposition
TCONS_00007482	13.7752	24.7198	-0.728043052714766	0.992231870520905	0.843598	AN7353	Putative galactose 1-dehydrogenase with a predicted role in galactonic acid and galactonate metabolism
TCONS_00014772	58.9047	105.717	-1.3489457992308	0.999629737616103	0.843758	AN0416	Ortholog(s) have Golgi apparatus localization
TCONS_00024391	19.911	35.7656	-0.889219911966815	0.997037743428862	0.845006	AN10635	Essential protein involved in septation and chromosome segregation; contains WD40 repeats
TCONS_00014099	12.9787	23.3713	-0.718603385804039	0.991724864442432	0.84859	AN1374	Ortholog of A. fumigatus Af293 : Afu1g09070, A. niger CBS 513.88 : An08g00580, A. oryzae RIB40 : AO090005001598, Aspergillus wentii : Aspwe1_0065603 and Aspergillus sydowii : Aspsy1_0025369
TCONS_00019095	0.814017	1.46637	-0.557203167474899	0.981389565430496	0.849121	AN2571	Protein of unknown function
TCONS_00003848	7.4959	13.5036	-0.634338095749711	0.987960169582015	0.849174	AN3836	Has domain(s) with predicted substrate-specific transmembrane transporter activity, role in transmembrane transport and integral to membrane localization
TCONS_00010382	56.121	101.181	-1.21739218920908	0.999050332432962	0.850322	AN6247	Ortholog of A. fumigatus Af293 : Afu2g13100, A. niger CBS 513.88 : An02g01810, A. oryzae RIB40 : AO090026000266, Aspergillus wentii : Aspwe1_0663686 and Aspergillus sydowii : Aspsy1_0058211
TCONS_00000318	158.762	286.623	-2.26055753999918	1	0.852286	AN10578	Ortholog of A. fumigatus Af293 : Afu2g01810, A. oryzae RIB40 : AO090011000438, Neosartorya fischeri NRRL 181 : NFIA_034160 and Aspergillus versicolor : Aspve1_0053770
TCONS_00024145	3.46668	6.26187	-0.470227019067726	0.969232403360354	0.853038	AN8338	Putative cytochrome P450
TCONS_00014323	27.5062	49.7515	-0.822571411123907	0.995450524073507	0.85498	AN1048	Ortholog of A. fumigatus Af293 : Afu1g12630, A. niger CBS 513.88 : An08g05380, A. oryzae RIB40 : AO090113000130, Aspergillus wentii : Aspwe1_0111448 and Aspergillus terreus NIH2624 : ATET_00454
TCONS_00017739	17.7972	32.2223	-0.68692592260883	0.990862398193618	0.856411	AN2167	HET-C domain protein
TCONS_00025222	12.2583	22.2265	-0.691150999205055	0.990946485893112	0.858521	AN5581	Ortholog of A. nidulans FGSC A4 : AN6527, A. fumigatus Af293 : Afu6g04900, Afu4g11477, A. niger CBS 513.88 : An14g03410, An04g05110 and A. oryzae RIB40 : AO090701000049, AO090003001075
TCONS_00018015	13.6091	24.6831	-0.784442347728294	0.994537627459742	0.858957	AN10323	Has domain(s) with predicted oxidoreductase activity, acting on paired donors, with incorporation or reduction of molecular oxygen, 2-oxoglutarate as one donor, and incorporation of one atom each of oxygen into both donors activity
TCONS_00009593	22.8314	41.4146	-0.908799999947074	0.997460888373933	0.859121	AN6081	Ortholog of A. nidulans FGSC A4 : AN0849, A. fumigatus Af293 : Afu1g15080, Afu2g09190, A. niger CBS 513.88 : An01g13240, An12g04840 and A. oryzae RIB40 : AO090005001220, AO090011000776
TCONS_00010774	87.6377	159.156	-1.82961748695773	0.999997124011672	0.860815	AN6544	Ortholog(s) have role in late endosome to vacuole transport via multivesicular body sorting pathway, protein targeting to vacuole and Golgi apparatus, Vps55/Vps68 complex, fungal-type vacuole membrane, mitochondrion localization
TCONS_00003536	11.0084	20.0048	-0.728934279396752	0.992280975304153	0.861741	AN4271	Ortholog(s) have role in cellular response to UV, nucleotide-excision repair and mitotic spindle pole body, nucleotide-excision repair complex localization
TCONS_00004600	4.01764	7.30273	-0.594293354209794	0.985519646325004	0.862088	AN4098	Has domain(s) with predicted role in transmembrane transport and integral to membrane localization
TCONS_00000530	22.3926	40.7342	-0.862362458762076	0.996295137311952	0.863217	AN4358	Ortholog of A. oryzae RIB40 : AO090023000940, Neosartorya fischeri NRRL 181 : NFIA_109620, Aspergillus wentii : Aspwe1_0034719 and Aspergillus versicolor : Aspve1_0085192
TCONS_00018672	5.05414	9.19833	-0.428728064325052	0.956584349705389	0.863907	AN2043	Has domain(s) with predicted amino acid transmembrane transporter activity, role in amino acid transmembrane transport and membrane localization
TCONS_00017784	17.5282	31.9282	-0.81605277180086	0.99538247660657	0.865151	AN2231	Has domain(s) with predicted nucleic acid binding activity
TCONS_00000885	4.70117	8.564	-0.480640734963761	0.971177534851765	0.865265	AN5015	Putative conidiation gene; transcript induced by light in in developmentally competent mycelia; double conF and conJ deletion results in increased cellular glycerol or erythritol leading to delayed germination and desiccation resistance
TCONS_00003586	51.2449	93.4371	-0.765871873021172	0.99379940591372	0.866588	AN10516	Putative F-box protein with a role in meiosis; NeddH-associated protein; required for ascospore development; transcript is highly expressed during sexual development
TCONS_00017659	17.3136	31.5777	-0.733482080382517	0.992532318808414	0.866997	AN2053	Putative nucleoside transporter
TCONS_00014818	32.5574	59.4081	-1.0455804629373	0.99842796036055	0.867675	AN0360	Ortholog(s) have cytoplasm, nucleolus localization
TCONS_00001195	12.2549	22.3879	-0.779434862269088	0.994351105128243	0.869363	AN4571	Ortholog(s) have Y-form DNA binding activity, role in intra-S DNA damage checkpoint, mitotic DNA replication checkpoint, nuclear division, replication fork protection and nuclear chromatin localization
TCONS_00010749	66.4728	121.509	-1.1682705565911	0.999091895620211	0.870227	AN6505	WD40 repeat protein; required for sexual development and for sterigmatocystin production; experimentally studied orthologs present in Neurospora crassa, Candida albicans, Schizosaccharomyces pombe and Penicillium marneffei
TCONS_00017911	8.57918	15.6842	-0.687801140109158	0.990879787093159	0.870399	AN2408	Ortholog of Aspergillus versicolor : Aspve1_0038287 and Aspergillus sydowii : Aspsy1_0026664
TCONS_00018853	126.925	232.044	-2.45980815362648	1	0.870429	AN2304	Ortholog(s) have ubiquitin binding activity, role in negative regulation of protein catabolic process, nucleotide-excision repair, protein ubiquitination and cytosol, nuclear envelope localization
TCONS_00004878	16.3838	29.9601	-0.847404865209474	0.995882266281328	0.870772	AN3710	Ortholog(s) have role in attachment of spindle microtubules to kinetochore involved in mitotic sister chromatid segregation, cellular response to osmotic stress, mitotic spindle assembly checkpoint
TCONS_00013234	20.4447	37.3957	-0.799345992752913	0.995019253057773	0.871144	AN1004	Has domain(s) with predicted role in regulation of transcription, DNA-dependent and H4/H2A histone acetyltransferase complex localization
TCONS_00005070	14.3597	26.2671	-0.79948386914344	0.995023304042732	0.871235	AN8151	Protein of unknown function
TCONS_00018585	29.099	53.2628	-1.02773168661258	0.998259457495269	0.872157	AN1909	Has domain(s) with predicted zinc ion binding activity
TCONS_00014466	12.7607	23.3849	-0.786638802918612	0.994619816514862	0.873863	AN0846	Ortholog of A. fumigatus Af293 : Afu1g15040, A. niger CBS 513.88 : An01g13210, A. oryzae RIB40 : AO090005001223, Aspergillus wentii : Aspwe1_0040051 and Aspergillus sydowii : Aspsy1_0038559
TCONS_00018122	25.6855	47.1125	-1.05080797924781	0.998466821520109	0.875156	AN9008	Phytochrome photoreceptor, a red-light sensor that represses sexual development under red light; activator of polarized growth in the dark; binds chromophore biliverdin; interacts with VeA and LreB
TCONS_00022300	12.7184	23.3707	-0.640711102279884	0.988370052493242	0.877782	AN3098	Putative secretory component; ortholog of S. cerevisiae Sec18p
TCONS_00007340	30.4402	55.9855	-1.07694546874074	0.998684328116055	0.879077	AN7714	Ortholog of A. fumigatus Af293 : Afu5g08220, A. niger CBS 513.88 : An03g04430, A. oryzae RIB40 : AO090701000741, Aspergillus wentii : Aspwe1_0100095 and Aspergillus sydowii : Aspsy1_0046256
TCONS_00014994	81.8214	150.546	-1.36190301903083	0.999707106145611	0.879651	AN0129	Putative protein tyrosine phosphatase
TCONS_00024548	2.33449	4.29756	-0.649722373389267	0.988939360079874	0.880408	AN5608	Ortholog(s) have cytosol, nucleus localization
TCONS_00011007	5.63197	10.3713	-0.671136919013631	0.990168663876517	0.880893	AN6837	Has domain(s) with predicted sequence-specific DNA binding RNA polymerase II transcription factor activity, zinc ion binding activity, role in regulation of transcription, DNA-dependent and nucleus localization
TCONS_00000060	24.8995	45.8921	-0.560761085798863	0.981782196815333	0.882129	AN5009	Has domain(s) with predicted nucleic acid binding, nucleotide binding activity
TCONS_00007115	78.4	144.568	-1.71525272393845	0.999878283162744	0.882824	AN6984	Ortholog of A. fumigatus Af293 : Afu4g04690, A. niger CBS 513.88 : An14g00150, A. oryzae RIB40 : AO090206000018, Aspergillus wentii : Aspwe1_0043196 and Aspergillus sydowii : Aspsy1_0049019
TCONS_00022548	2.9584	5.45588	-0.503327016515151	0.974617666600294	0.882995	AN12166	Protein of unknown function
TCONS_00004920	29.9002	55.1513	-1.09542389418673	0.998787093935029	0.883242	AN3659	Predicted scaffold protein with similarity to mammalian paxillin
TCONS_00014915	9.46537	17.4597	-0.788051769298427	0.994672809427085	0.883295	AN0239	Ortholog(s) have cytosol localization
TCONS_00007307	2.45184	4.52329	-0.429971424730643	0.957034659954099	0.883506	AN7667	Has domain(s) with predicted substrate-specific transmembrane transporter activity, role in transmembrane transport and integral to membrane localization
TCONS_00003600	3.68061	6.79108	-0.620403841169706	0.987202593913124	0.883698	AN4185	Has domain(s) with predicted DNA binding, sequence-specific DNA binding RNA polymerase II transcription factor activity, zinc ion binding activity and role in regulation of transcription, DNA-dependent, transcription, DNA-templated
TCONS_00000079	268.612	495.748	-2.61979730285099	1	0.884085	AN4976	Putative TATA-binding protein; contains a uORF in the upstream leader sequence
TCONS_00013754	347.295	641.116	-1.4276424411185	0.999728336034394	0.884423	AN10030	Putative alkaline serine protease; predicted glycosylphosphatidylinositol (GPI)-anchored protein
TCONS_00000502	76.0098	140.347	-1.75051569556328	0.999914555064203	0.884738	AN4380	Putative ribonucleotide reductase large chain with a predicted role in nucleotide salvage pathways; transcript upregulated in response to camptothecin
TCONS_00017303	10.3237	19.068	-0.640608083490203	0.988363408666327	0.885184	AN12134	Protein of unknown function
TCONS_00018234	19.4444	35.916	-0.778240769342731	0.994306800799607	0.885271	AN10190	Has domain(s) with predicted role in positive regulation of autophagy
TCONS_00024732	86.1449	159.147	-1.95928565973548	0.999999990963069	0.885521	AN5351	Putative ubiquitin-conjugating enzyme
TCONS_00000684	36.0834	66.6668	-1.11622831089296	0.99878325190041	0.885634	AN8744	Has domain(s) with predicted oxidoreductase activity
TCONS_00000673	18.1772	33.5906	-0.902531418041855	0.997357107177357	0.885929	AN8756	Has domain(s) with predicted oxidoreductase activity and role in metabolic process
TCONS_00018014	188.722	348.772	-2.4922027717367	1	0.886023	AN10318	Predicted glycosylphosphatidylinositol (GPI)-anchored protein
TCONS_00018284	37.056	68.4932	-0.721424359839043	0.991874383688057	0.886255	AN10195	Ortholog(s) have valine-tRNA ligase activity
TCONS_00017838	37.2701	68.9104	-1.10357503301175	0.998799054306187	0.886704	AN2314	Putative 1,4-alpha-glucan branching enzyme with a predicted role in starch metabolism
TCONS_00025114	16.5011	30.515	-0.888327528071395	0.997011749526519	0.886955	AN5221	Ortholog of A. fumigatus Af293 : Afu2g04140, A. oryzae RIB40 : AO090005001543, Aspergillus wentii : Aspwe1_0172392, Aspergillus sydowii : Aspsy1_0047769 and Aspergillus terreus NIH2624 : ATET_03670
TCONS_00018235	7.71574	14.2687	-0.639879369249718	0.988316429906546	0.886975	AN1412	Ortholog of A. fumigatus Af293 : Afu8g04030, A. niger CBS 513.88 : An16g09150, A. oryzae RIB40 : AO090103000016, Aspergillus wentii : Aspwe1_0117975 and Aspergillus sydowii : Aspsy1_0144289
TCONS_00025190	19.9252	36.8513	-0.964050359627802	0.997842385051319	0.887118	AN5617	Has domain(s) with predicted ATP binding, DNA binding, nucleoside-triphosphatase activity and role in DNA repair
TCONS_00010469	27.7823	51.4245	-1.08156511610637	0.998718031687281	0.88829	AN6150	Cell polarity protein; involved in septum formation in hyphae and developing conidiophores; localizes to phialide-spore, vesicle-metulae and metulae-phialide junctions
TCONS_00018635	15.1328	28.028	-0.821334666421975	0.995437567299616	0.889188	AN1988	Ortholog(s) have role in cytokinetic cell separation and cell cortex of cell tip, cell division site, exocyst, mitotic spindle pole body, nucleus localization
TCONS_00004030	48.3453	89.5628	-1.25191321993682	0.999248871409505	0.889525	AN11715	Ortholog(s) have role in ER to Golgi vesicle-mediated transport and ER to Golgi transport vesicle, endoplasmic reticulum membrane, integral to Golgi membrane localization
TCONS_00018643	12.3723	22.9224	-0.822267884091449	0.995447342142737	0.889647	AN10251	Ortholog(s) have nuclear localization sequence binding, ubiquitin binding activity, role in response to ethanol and cytosol localization
TCONS_00006968	5.86368	10.8643	-0.595649833534232	0.985639064504383	0.889718	AN7174	Has domain(s) with predicted DNA binding, chromatin binding activity
TCONS_00015029	10.6117	19.662	-0.744271137996356	0.993015178584596	0.889748	AN0064	Ortholog of A. fumigatus Af293 : Afu5g12380, A. niger CBS 513.88 : An14g06840, A. oryzae RIB40 : AO090120000356, Aspergillus wentii : Aspwe1_0447672 and Aspergillus sydowii : Aspsy1_0101454
TCONS_00022096	18.3611	34.0428	-0.884354763591725	0.996896456363772	0.8907	AN3373	Ortholog(s) have role in DNA damage checkpoint and cytosol, nuclear chromatin localization
TCONS_00021990	17.5113	32.5023	-0.849345487743901	0.99593503522202	0.892252	AN11165	Has domain(s) with predicted sequence-specific DNA binding RNA polymerase II transcription factor activity, zinc ion binding activity, role in regulation of transcription, DNA-dependent and nucleus localization
TCONS_00021248	88.9208	165.047	-1.97779431095702	0.999999999957871	0.892288	AN9067	Protein identified by two-hybrid interaction with NimA kinase; TinC is cytoplasmic throughout interphase and is also present in nuclei during mitosis
TCONS_00009847	12.4101	23.0918	-0.697543679363505	0.991074404973741	0.895864	AN6553	Ortholog(s) have role in cohesin localization to chromatin, establishment of mitotic sister chromatid cohesion, positive regulation of maintenance of mitotic sister chromatid cohesion
TCONS_00021882	5.78429	10.7739	-0.676379299067592	0.990419506002252	0.897334	AN2637	Ortholog of A. fumigatus Af293 : Afu2g13650, A. oryzae RIB40 : AO090001000291, AO090005001139, AO090026000243, Aspergillus wentii : Aspwe1_0045467 and Aspergillus sydowii : Aspsy1_0035381, Aspsy1_0047966
TCONS_00001240	5.81396	10.8371	-0.521591434651391	0.977275804939954	0.89838	AN4497	Has domain(s) with predicted zinc ion binding activity
TCONS_00017718	41.5965	77.5583	-1.29431708086691	0.99952773968584	0.898821	AN2137	Has domain(s) with predicted nucleus localization
TCONS_00010326	4.09805	7.64136	-0.623961236822225	0.987393310607375	0.898894	AN6329	Ortholog(s) have role in fermentation and mitochondrion localization
TCONS_00024671	15.2381	28.419	-0.474590211692312	0.970091561600312	0.899174	AN5434	Has domain(s) with predicted nucleotide binding, oxidoreductase activity, transferase activity, transferring acyl groups other than amino-acyl groups, zinc ion binding activity and role in oxidation-reduction process
TCONS_00014148	3.20429	5.97921	-0.597167734281489	0.98575265858137	0.899949	AN9516	Has domain(s) with predicted DNA binding, sequence-specific DNA binding RNA polymerase II transcription factor activity, zinc ion binding activity and role in regulation of transcription, DNA-dependent, transcription, DNA-templated
TCONS_00014931	68.325	127.546	-1.80751754265892	0.999967184780894	0.900535	AN0213	Ortholog of A. fumigatus Af293 : Afu5g10950, A. niger CBS 513.88 : An14g02320, A. oryzae RIB40 : AO090010000435, Aspergillus wentii : Aspwe1_0440942 and Aspergillus sydowii : Aspsy1_0085799
TCONS_00000211	28.5159	53.2475	-1.04106018817439	0.998394666990444	0.900946	AN4785	Ortholog(s) have RNA polymerase II core promoter proximal region sequence-specific DNA binding, more
TCONS_00003346	17.5662	32.8282	-0.487669851050092	0.972296832335783	0.902128	AN8067	Ortholog of A. fumigatus Af293 : Afu5g01840, A. niger CBS 513.88 : An16g01550, A. oryzae RIB40 : AO090003001340, Aspergillus wentii : Aspwe1_0042768 and Aspergillus sydowii : Aspsy1_0059852
TCONS_00013753	6.23461	11.6581	-0.642414485519594	0.988479992725193	0.902967	AN0246	Ortholog of A. fumigatus Af293 : Afu1g05300, A. niger CBS 513.88 : An01g04570, A. oryzae RIB40 : AO090003000826, Aspergillus wentii : Aspwe1_0049630 and Aspergillus sydowii : Aspsy1_0142918
TCONS_00001511	8.3685	15.6536	-0.64841510352413	0.988861102758821	0.903457	AN8724	Ortholog(s) have role in mRNA cis splicing, via spliceosome and U2-type spliceosomal complex, nucleolus localization
TCONS_00021164	43.1583	80.7593	-1.00157653526447	0.998018887471451	0.903989	AN9168	Ortholog(s) have solute:hydrogen symporter activity, role in glycerol transport, transmembrane transport and plasma membrane localization
TCONS_00012899	38.1344	71.3709	-1.18435200025737	0.999111841836342	0.904242	AN9358	Ortholog(s) have transcription coactivator activity, role in cellular response to drug and cytosol, nucleus localization
TCONS_00007152	117.79	220.699	-0.987382895039613	0.998000062491797	0.905859	AN7456	Ortholog(s) have U2 snRNP localization
TCONS_00000979	14.1958	26.6036	-0.877992276669908	0.996719251837332	0.906161	AN4892	Ortholog(s) have nucleus localization
TCONS_00004611	129.402	242.538	-2.12503080770065	1	0.906358	AN4081	Ortholog(s) have role in L-cysteine catabolic process to pyruvate, using cysteine dioxygenase
TCONS_00010755	12.3163	23.0928	-0.596635362877887	0.985712802972316	0.906873	AN6512	Ortholog(s) have cytosol, nucleus localization
TCONS_00010319	8.02516	15.0485	-0.722759723434357	0.991945322718786	0.90702	AN6339	Essential protein kinase; mutants form brown pigmented microcolonies with polarity defects
TCONS_00021534	38.0134	71.2846	-1.19462521682895	0.999078751036345	0.907082	AN3095	Mo25 family protein; mutation causes defect at the metula stage of conidiophore development; cytoplasmic protein; well-conserved, from fungi to mammals; S. cerevisiae ortholog is essential
TCONS_00024708	4.42985	8.30817	-0.583648568613533	0.984419824859467	0.907272	AN11477	Ortholog of Aspergillus sydowii : Aspsy1_0137382 and Aspergillus aculeatus ATCC16872 : Aacu16872_040719
TCONS_00007526	10.2645	19.2567	-0.603701636006158	0.986243129947461	0.907693	AN7300	Has domain(s) with predicted zinc ion binding activity
TCONS_00007500	40.5082	76.0056	-1.31418191890751	0.999606722493428	0.907891	AN7334	Has domain(s) with predicted catalytic activity and role in metabolic process
TCONS_00014393	37.0036	69.4404	-1.13884872041813	0.998870872558929	0.90811	AN0953	Ortholog(s) have cytosol, nucleus localization
TCONS_00021517	31.3984	58.9898	-1.04264557384139	0.998406312081879	0.909776	AN10355	Predicted Rab GTPase-activating protein (Rab-GAP)
TCONS_00004615	52.4335	98.5557	-1.37071493010831	0.999757582980677	0.910452	AN4070	Has domain(s) with predicted oxidoreductase activity, acting on paired donors, with incorporation or reduction of molecular oxygen, 2-oxoglutarate as one donor, and incorporation of one atom each of oxygen into both donors activity
TCONS_00010885	6.38783	12.0281	-0.479642057384887	0.971018766198658	0.913009	AN6696	Ortholog(s) have chromatin binding activity, role in cellular response to DNA damage stimulus and Rpd3L-Expanded complex, mitochondrion localization
TCONS_00000288	8.61189	16.2259	-0.661323923139572	0.989629905818464	0.9139	AN4678	Ortholog(s) have peptidyl-lysine N-acetyltransferase activity
TCONS_00006957	6.70734	12.6388	-0.625827486304788	0.987494205353021	0.914044	AN7187	Has domain(s) with predicted nucleotide binding, oxidoreductase activity, acting on the CH-NH2 group of donors, oxygen as acceptor activity and role in oxidation-reduction process
TCONS_00004178	112.551	212.139	-1.78749529682149	0.999914048577398	0.914427	AN7937	Protein responsive to Concanamycin A
TCONS_00013232	21.1174	39.805	-0.941504770987387	0.99756244927796	0.914518	AN1010	Ortholog of A. fumigatus Af293 : Afu1g12870, A. niger CBS 513.88 : An08g05690, A. oryzae RIB40 : AO090012000621, Aspergillus wentii : Aspwe1_0027873 and Aspergillus sydowii : Aspsy1_0053360
TCONS_00018179	1.12225	2.11583	-0.617378661586857	0.98704656645399	0.914824	AN8923	Ortholog of A. fumigatus Af293 : Afu3g01872, Neosartorya fischeri NRRL 181 : NFIA_002950 and Aspergillus fumigatus A1163 : AFUB_046550
TCONS_00021720	20.8771	39.3724	-0.971963607552224	0.99793168731423	0.915268	AN2854	Ortholog(s) have RNA polymerase II core promoter proximal region sequence-specific DNA binding, more
TCONS_00009863	17.4242	32.8966	-0.958866763236297	0.997783683603415	0.916844	AN6575	Has domain(s) with predicted DNA binding, chromatin binding activity
TCONS_00004755	8.48418	16.0287	-0.733039440357524	0.992507798761127	0.91781	AN3879	Putative GNAT-type acetyltransferase
TCONS_00018826	104.522	197.572	-2.35446677960838	1	0.918572	AN12336	Ortholog of A. fumigatus Af293 : Afu5g06490, A. niger CBS 513.88 : An17g01160, Neosartorya fischeri NRRL 181 : NFIA_036630 and Aspergillus wentii : Aspwe1_0167419
TCONS_00017725	20.61	38.9632	-0.976451965160364	0.99795539872192	0.918767	AN2148	Ortholog(s) have protein binding, bridging, protein complex binding activity
TCONS_00000484	13.0414	24.6614	-0.468385746525313	0.968870249627764	0.91916	AN4418	Transcript induced in response to calcium dichloride in a CrzA-dependent manner
TCONS_00025392	9.44186	17.869	-0.699653932636433	0.991117300953194	0.920315	AN5347	Has domain(s) with predicted cation transmembrane transporter activity, role in cation transport, transmembrane transport and integral to membrane localization
TCONS_00011051	28.2017	53.3917	-0.89190081472458	0.997116047726006	0.920835	AN11250	Ortholog(s) have role in exonucleolytic trimming to generate mature 3'-end of 5.8S rRNA from tricistronic rRNA transcript (SSU-rRNA, 5.8S rRNA and LSU-rRNA), more
TCONS_00000564	20.8697	39.5308	-0.96702930599493	0.997875861679224	0.921569	AN4314	Ortholog of A. fumigatus Af293 : Afu4g06060, A. niger CBS 513.88 : An04g00300, A. oryzae RIB40 : AO090023000990, Aspergillus wentii : Aspwe1_0034783 and Aspergillus sydowii : Aspsy1_0073108
TCONS_00014256	3.74421	7.09268	-0.484045320659983	0.971719274318327	0.921668	AN1134	Putative zinc-finger transcription factor, positive regulator of the quinic acid utilization (qut) cluster
TCONS_00004945	22.4109	42.4549	-1.02810928192103	0.998263690870046	0.921731	AN3621	Subunit of the SAGA transcriptional regulatory complex with a role in nucleosome positioning
TCONS_00017740	57.1091	108.208	-1.4555802127281	0.999647232385833	0.922021	AN2169	Ortholog(s) have role in Golgi to vacuole transport and Golgi trans cisterna, endoplasmic reticulum, late endosome localization
TCONS_00012990	57.5516	109.246	-1.54447046959667	0.999884748404548	0.924659	AN10181	Ortholog of A. fumigatus Af293 : Afu1g09530, A. niger CBS 513.88 : An08g01090, A. oryzae RIB40 : AO090012000919, Neosartorya fischeri NRRL 181 : NFIA_016080 and Aspergillus wentii : Aspwe1_0036341
TCONS_00001008	18.4624	35.0462	-0.956968318932103	0.997756728383026	0.924665	AN4853	Putative membrane protein involved in a signaling pathway that activates PacC transcription factor in response to alkaline ambient pH
TCONS_00013869	149.689	284.159	-2.47303127550522	1	0.924729	AN0089	Putative small GTPase involved in endosomal maturation and vacuolar biogenesis
TCONS_00013263	15.7725	29.9646	-0.717944635938963	0.9916900153013	0.92585	AN10137	WD domain-containing protein; NeddH-associated protein
TCONS_00009809	32.7859	62.3733	-1.18122192050245	0.999121436315492	0.927854	AN10822	Ortholog(s) have SUMO ligase activity
TCONS_00014741	10.5164	20.0084	-0.798322729466544	0.994989210962265	0.927968	AN0462	Predicted exocyst complex component with similarity to Saccharomyces cerevisiae Sec3p; SecC-GFP localizes to the apex of the hyphal tip
TCONS_00014456	12.2975	23.3977	-0.599753307594054	0.98594645503977	0.928	AN0865	Ortholog(s) have cytosol, nucleus localization
TCONS_00006830	48.674	92.6427	-1.39417405298483	0.999762674929165	0.928527	AN7374	Putative GNAT-type acetyltransferase; transcript upregulated in response to camptothecin
TCONS_00001066	10.7025	20.373	-0.806485309567317	0.995195006172373	0.928709	AN4764	Has domain(s) with predicted histone-lysine N-methyltransferase activity and nucleus localization
TCONS_00014590	9.88952	18.8276	-0.454269305126883	0.965293861543885	0.928875	AN0680	Has domain(s) with predicted sequence-specific DNA binding RNA polymerase II transcription factor activity, zinc ion binding activity, role in regulation of transcription, DNA-dependent and nucleus localization
TCONS_00000731	103.536	197.243	-2.03504237483634	1	0.929834	AN8676	Putative MADS-box family transcription factor; ORF that was absent from the original release of version 4 of the A. nidulans annotation, but present in a previous version; reinstated into version 4 in AspGD as of July 2009
TCONS_00004614	41.0481	78.2194	-1.34835265987092	0.999628443190402	0.930211	AN4072	Ortholog of A. fumigatus Af293 : Afu1g05490, A. niger CBS 513.88 : An18g04300, A. oryzae RIB40 : AO090009000396, Aspergillus wentii : Aspwe1_0169302 and Aspergillus sydowii : Aspsy1_0057624
TCONS_00014831	1.19297	2.27601	-0.537292589378345	0.979299248803886	0.931945	AN10066	Predicted mariner transposon-related ORF
TCONS_00009799	15.4774	29.5446	-0.856908779334244	0.996142680566622	0.932727	AN10732	Has domain(s) with predicted phosphatidylinositol binding activity and role in cell communication
TCONS_00004449	33.4476	63.8788	-0.928745127455245	0.997494143308052	0.933437	AN8289	Ortholog of A. fumigatus Af293 : Afu7g03670, A. niger CBS 513.88 : An13g00010, Aspergillus wentii : Aspwe1_0170297, Aspergillus sydowii : Aspsy1_1173898 and Aspergillus terreus NIH2624 : ATET_02780
TCONS_00004973	23.9025	45.661	-0.871594664266773	0.996549084801812	0.933801	AN3579	Ortholog(s) have role in mitotic spindle elongation, vesicle-mediated transport and integral to Golgi membrane localization
TCONS_00013226	7.83389	14.9704	-0.733026905922626	0.992507104594276	0.934312	AN1024	Ortholog(s) have role in mitotic recombination
TCONS_00018423	4.5236	8.64812	-0.433609830514269	0.958353168294477	0.934914	AN1660	Has domain(s) with predicted role in telomere maintenance
TCONS_00014744	41.5057	79.4018	-1.18125389259633	0.999121338627628	0.935861	AN0457	Protein of unknown function
TCONS_00010429	50.9457	97.5004	-1.49586906162752	0.999689995149494	0.936447	AN12054	Ortholog of S. cerevisiae Ssn6p; essential gene in A. nidulans and S. pombe but not in S. cerevisiae
TCONS_00001112	61.8899	118.495	-1.59898623632403	0.999924641012889	0.937053	AN4699	Ortholog of A. niger CBS 513.88 : An07g04660, A. oryzae RIB40 : AO090020000435, Aspergillus wentii : Aspwe1_0278331, Aspergillus versicolor : Aspve1_0053730 and Aspergillus clavatus NRRL 1 : ACLA_011760
TCONS_00021525	7.70972	14.7691	-0.648415592532625	0.988861132015038	0.937833	AN3115	Has domain(s) with predicted substrate-specific transmembrane transporter activity, role in transmembrane transport and integral to membrane localization
TCONS_00014723	6.04249	11.5827	-0.59754201724514	0.985780688656648	0.938763	AN10082	Serine/threonine kinase domain protein; transcript repressed by nitrate
TCONS_00001517	12.1982	23.3911	-0.7830474347251	0.994485549939335	0.939287	AN8717	Has domain(s) with predicted DNA binding activity
TCONS_00018325	67.5754	129.644	-1.76021294871535	0.999903430582406	0.93999	AN1536	Ortholog(s) have role in ascospore release from ascus, conidiophore development, conidium formation, hyphal growth, sporocarp development involved in sexual reproduction
TCONS_00001023	16.3172	31.3091	-0.907624164937497	0.997456054525301	0.940189	AN4834	Ortholog of A. fumigatus Af293 : Afu3g07270, A. niger CBS 513.88 : An02g13430, A. oryzae RIB40 : AO090020000197, Aspergillus wentii : Aspwe1_0052406 and Aspergillus sydowii : Aspsy1_0087772
TCONS_00024347	3.27889	6.29927	-0.63723348104092	0.988146105520963	0.941977	AN8568	Protein of unknown function
TCONS_00001244	11.5713	22.2588	-0.831266826149346	0.99555574322178	0.943828	AN4489	Has domain(s) with predicted DNA binding, sequence-specific DNA binding RNA polymerase II transcription factor activity, zinc ion binding activity and role in regulation of transcription, DNA-dependent, transcription, DNA-templated
TCONS_00013573	2.78958	5.36769	-0.580977685965444	0.984129001126549	0.944256	AN10084	Has domain(s) with predicted oxidoreductase activity and role in metabolic process
TCONS_00007230	13.9125	26.7706	-0.870211904366247	0.996512518502591	0.944264	AN7560	Protein involved in a signaling pathway that activates PacC transcription factor in response to alkaline ambient pH
TCONS_00001076	5.92814	11.4071	-0.713867462063562	0.991474881791773	0.94428	AN4752	Ortholog(s) have condensed nuclear chromosome, centromeric region, mitotic spindle pole body localization
TCONS_00013403	21.4663	41.3448	-1.03537796368309	0.99834575687584	0.945634	AN0766	Has domain(s) with predicted sequence-specific DNA binding RNA polymerase II transcription factor activity, zinc ion binding activity, role in regulation of transcription, DNA-dependent and nucleus localization
TCONS_00018353	6.65974	12.8352	-0.531593527393251	0.978644109703999	0.946562	AN1578	Ortholog of Aspergillus wentii : Aspwe1_0177575, Aspergillus niger ATCC 1015 : 42227-mRNA, Aspergillus sydowii : Aspsy1_0046412 and Aspergillus brasiliensis : Aspbr1_0045436
TCONS_00007383	21.2004	40.8659	-0.890815968435833	0.997084322706444	0.946804	AN7777	Ortholog of A. fumigatus Af293 : Afu2g00310, A. niger CBS 513.88 : An09g03250, A. oryzae RIB40 : AO090701000622, Aspergillus sydowii : Aspsy1_0153492 and Aspergillus terreus NIH2624 : ATET_08410
TCONS_00001001	4.83594	9.32228	-0.673785337209952	0.990305541771902	0.946885	AN4860	Putative pectin methyl esterase
TCONS_00001573	6.36576	12.2758	-0.728155096186941	0.992238041183451	0.947406	AN8635	Has domain(s) with predicted hydrolase activity
TCONS_00007962	9.16184	17.6739	-0.453744256265588	0.965151059248108	0.947908	AN11003	Has domain(s) with predicted DNA binding, sequence-specific DNA binding RNA polymerase II transcription factor activity, zinc ion binding activity and role in regulation of transcription, DNA-dependent, transcription, DNA-templated
TCONS_00015019	26.1258	50.431	-0.960241720693876	0.99779983051779	0.948834	AN0090	Ortholog of A. fumigatus Af293 : Afu5g12120, A. niger CBS 513.88 : An18g02220/atg16, Aspergillus wentii : Aspwe1_0170744, Aspergillus sydowii : Aspsy1_0040537 and Aspergillus terreus NIH2624 : ATET_02061
TCONS_00022282	12.3659	23.9075	-0.855441550978584	0.996101870885063	0.951098	AN3120	Has domain(s) with predicted DNA binding, sequence-specific DNA binding RNA polymerase II transcription factor activity, zinc ion binding activity and role in regulation of transcription, DNA-dependent, transcription, DNA-templated
TCONS_00014830	19.9907	38.6595	-0.982131148561442	0.997984163274079	0.951494	AN10054	Has domain(s) with predicted phosphotransferase activity, alcohol group as acceptor activity
TCONS_00014355	7.91153	15.3046	-0.694704393869699	0.991017486970896	0.951935	AN1005	Gamma-tubulin complex protein 6
TCONS_00017567	6.59131	12.7513	-0.491158287780767	0.972848959999932	0.952004	AN10236	Has domain(s) with predicted zinc ion binding activity and nucleus localization
TCONS_00004893	35.4079	68.5345	-1.22741698300891	0.999095584642591	0.95276	AN3689	Ortholog(s) have role in ascospore formation and cytosol, nucleus localization
TCONS_00000953	24.9713	48.3716	-0.792533907234338	0.994820006010097	0.953891	AN4928	Ortholog(s) have role in transcription initiation from RNA polymerase II promoter and nucleus localization
TCONS_00018674	18.1896	35.2391	-0.896877240068115	0.997238433662825	0.954066	AN2045	Has domain(s) with predicted calcium ion binding, mannosyl-oligosaccharide 1,2-alpha-mannosidase activity and membrane localization
TCONS_00021722	17.2223	33.3891	-0.937947062689204	0.997530335553273	0.955101	AN2852	Ortholog(s) have sequence-specific DNA binding activity
TCONS_00021842	19.0427	36.9748	-1.00490799002994	0.998035170152513	0.957304	AN2687	Putative Rho-like GTPase
TCONS_00025043	6.49268	12.6162	-0.719657986172925	0.991780707115616	0.958388	AN12179	Protein of unknown function
TCONS_00018491	19.2221	37.3689	-0.976325329029298	0.997954760533089	0.959076	AN1778	Putative ketopentoate hydroxymethyl transferase with a predicted role in Coenzyme A and pantothenate biosynthesis
TCONS_00024745	0.755343	1.46847	-0.423338883470565	0.954698531861221	0.959109	AN11955	Protein of unknown function
TCONS_00021477	34.7308	67.5453	-1.1632331136146	0.999061089297988	0.959638	AN3180	Ortholog of Aspergillus versicolor : Aspve1_0051207 and Aspergillus sydowii : Aspsy1_0056131
TCONS_00014414	32.2755	62.8121	-1.25562679758444	0.999279472408627	0.960604	AN0924	Has domain(s) with predicted magnesium ion transmembrane transporter activity, role in magnesium ion transport and membrane localization
TCONS_00009962	106.7	207.678	-2.23887186894698	1	0.960783	AN6699	Ortholog(s) have mitochondrion localization
TCONS_00017417	25.19	49.0916	-1.10416415823683	0.998798188650472	0.962626	AN1695	Ortholog(s) have Golgi apparatus, cytosol, nucleus localization
TCONS_00014182	2.04466	3.985	-0.549778842836059	0.980632381438186	0.962722	AN1239	Ortholog of A. fumigatus Af293 : Afu7g01750, A. niger CBS 513.88 : An12g00960, A. oryzae RIB40 : AO090120000009, Aspergillus wentii : Aspwe1_0045721 and Aspergillus sydowii : Aspsy1_0085157
TCONS_00024629	13.45	26.2222	-0.860838835798733	0.996252422451269	0.963182	AN5494	Putative serine/threonine kinase; role in the DNA damage response; mutants sensitive to hydroxyurea and DEO
TCONS_00017202	32.0254	62.5028	-1.22720226962123	0.99909446529581	0.964706	AN10206	Has domain(s) with predicted role in anaphase-promoting complex-dependent proteasomal ubiquitin-dependent protein catabolic process, regulation of mitotic metaphase/anaphase transition and anaphase-promoting complex localization
TCONS_00018465	15.0338	29.3677	-0.933307650015993	0.997488738561199	0.966022	AN1729	Transcriptional activator from the zinc binuclear cluster family, regulates the four gene cluster (prn) involved in proline utilization
TCONS_00010101	19.7335	38.5643	-0.535671508136329	0.979112681220105	0.966616	AN6867	Ortholog(s) have ubiquitin binding activity, role in mitochondrial fission, mitochondrial genome maintenance, peroxisome fission and mitochondrial outer membrane localization
TCONS_00007096	22.193	43.3713	-1.0680911869402	0.998604770432665	0.966636	AN7004	Ortholog of A. fumigatus Af293 : Afu4g04450, A. niger CBS 513.88 : An14g00380, A. oryzae RIB40 : AO090206000048, Aspergillus wentii : Aspwe1_0043225 and Aspergillus sydowii : Aspsy1_0034669
TCONS_00004918	16.3376	31.9576	-0.936276131278045	0.997515317514117	0.967965	AN11722	Ortholog(s) have structural molecule activity
TCONS_00014593	35.8519	70.1637	-1.31198917576341	0.999604472804133	0.968676	AN10110	Ortholog(s) have cytosol, nucleus localization
TCONS_00010418	36.5891	71.6182	-1.33273570732666	0.999606507716891	0.968913	AN6217	Putative F-box protein
TCONS_00012946	14.9688	29.3365	-0.911216297295485	0.997470849979297	0.970739	AN1391	Ortholog of A. fumigatus Af293 : Afu1g08870, A. niger CBS 513.88 : An08g00360, A. oryzae RIB40 : AO090005001639, Aspergillus wentii : Aspwe1_0106441 and Aspergillus sydowii : Aspsy1_0141722
TCONS_00006958	49.0602	96.1563	-1.5270829112525	0.999817639731752	0.970829	AN7185	Putative protein serine/threonine kinase; mutants are sensitive to NaCl and have a moderate growth defect
TCONS_00000450	24.8754	48.7833	-0.552331220766163	0.980887922197481	0.971666	AN4465	Ortholog(s) have unfolded protein binding activity
TCONS_00013397	6.36477	12.4825	-0.717283104108219	0.991655044224541	0.971724	AN0774	Has domain(s) with predicted nucleotide binding, oxidoreductase activity, transferase activity, transferring acyl groups other than amino-acyl groups, zinc ion binding activity and role in oxidation-reduction process
TCONS_00022307	10.5708	20.7486	-0.545262096052206	0.980181133735718	0.972926	AN3091	Has domain(s) with predicted metalloendopeptidase activity and role in proteolysis
TCONS_00014889	24.7944	48.6728	-0.911856043393346	0.997473493822782	0.973103	AN0272	Has domain(s) with predicted transferase activity, transferring phosphorus-containing groups activity
TCONS_00003976	8.71934	17.1207	-0.811042525290053	0.995284009179235	0.973448	AN10434	Ortholog(s) have role in cellular response to biotic stimulus, cellular response to starvation and chromosome organization, more
TCONS_00013695	10.4702	20.5654	-0.808394047444347	0.995232218320252	0.973931	AN0326	Ortholog of A. fumigatus Af293 : Afu1g02400, A. niger CBS 513.88 : An01g05790, A. oryzae RIB40 : AO090005000857, Aspergillus wentii : Aspwe1_0025630 and Aspergillus terreus NIH2624 : ATET_04850
TCONS_00009598	3.70912	7.28553	-0.579142184536558	0.983908593857172	0.973958	AN6078	Adenine deaminase with a role in nucleotide salvage pathways; induced by ammonium, uric acid and adenosine; nadA mRNA levels regulated by UaY and AreA; ortholog of Saccharomyces cerevisiae Aah1p and Schizosaccharomyces pombe dea2
TCONS_00024631	8.00284	15.7267	-0.59274243423117	0.985358878823714	0.974635	AN5492	Has domain(s) with predicted deaminase activity and role in purine ribonucleoside monophosphate biosynthetic process
TCONS_00011138	25.5316	50.1821	-1.18242395517519	0.999117759148056	0.974887	AN10800	Pyruvate dehydrogenase (acetyl-transferring) kinase; role in carbon utilization; inactivates the pyruvate dehydrogenase complex
TCONS_00022587	291.14	572.97	-3.64459007514857	0.999999999999999	0.976749	AN2702	Protein of unknown function
TCONS_00013493	15.5636	30.6384	-0.77376776498204	0.994126065960884	0.977163	AN0623	Has domain(s) with predicted flavin adenine dinucleotide binding, oxidoreductase activity, acting on CH-OH group of donors activity and role in oxidation-reduction process
TCONS_00018624	9.34162	18.396	-0.830346328339134	0.995540346318992	0.977648	AN1967	Putative fatty acid dioxygenase; responsible for the formation of the oxylipin psiB-alpha; PpoA localizes to lipid bodies in Hulle cells and metulae
TCONS_00017265	8.31243	16.3698	-0.841878758875846	0.995734682806446	0.977698	AN1479	Ortholog(s) have mitochondrion localization
TCONS_00009687	12.3932	24.411	-0.854706664994189	0.996081579803781	0.977983	AN5952	Putative kynureninase with a predicted role in aromatic amino acid biosynthesis
TCONS_00021502	58.9155	116.072	-0.628452685094657	0.987636398042574	0.978297	AN3145	Ortholog of A. fumigatus Af293 : Afu3g13930, A. niger CBS 513.88 : An09g04790, A. oryzae RIB40 : AO090012000761, Aspergillus wentii : Aspwe1_0409946 and Aspergillus sydowii : Aspsy1_0742106
TCONS_00014527	5.16461	10.1917	-0.510722408467393	0.975704059786938	0.980669	AN0763	Putative CORVET complex protein involved in vacuolar protein sorting
TCONS_00013898	21.1334	41.7244	-1.04453842661041	0.998420260579148	0.981364	AN0052	Has domain(s) with predicted nucleotide binding, oxidoreductase activity and role in metabolic process
TCONS_00010542	11.8046	23.3112	-0.840171057065865	0.995705707594962	0.981677	AN6065	Ortholog of A. fumigatus Af293 : Afu2g08940, A. niger CBS 513.88 : An12g04650, A. oryzae RIB40 : AO090011000801, Aspergillus wentii : Aspwe1_0176156 and Aspergillus sydowii : Aspsy1_0031398
TCONS_00004034	30.1517	59.5825	-1.1486198730534	0.998950144599275	0.982649	AN3578	Has domain(s) with predicted nucleic acid binding, zinc ion binding activity
TCONS_00021608	56.9872	112.685	-1.64702442895197	0.999933422346722	0.98359	AN2995	Ortholog(s) have role in negative regulation of Arp2/3 complex-mediated actin nucleation and actin cortical patch, nucleus localization
TCONS_00025108	15.5356	30.7238	-0.949090892116971	0.997645791589927	0.983782	AN5211	Ortholog(s) have 1-phosphatidylinositol-3-phosphate 5-kinase activity, phosphatidylinositol-3-phosphate binding activity
TCONS_00021244	19.5448	38.6756	-0.984774257891102	0.997997647180451	0.984634	AN9074	Ortholog of A. fumigatus Af293 : Afu7g02440, A. oryzae RIB40 : AO090038000622, Aspergillus wentii : Aspwe1_0052578, Aspergillus sydowii : Aspsy1_0093793 and Aspergillus terreus NIH2624 : ATET_01872
TCONS_00015005	10.4978	20.7785	-0.672506846971212	0.990244275998722	0.985	AN0108	Ortholog of A. fumigatus Af293 : Afu5g11940, A. niger CBS 513.88 : An18g02440, Aspergillus wentii : Aspwe1_0131348 and Aspergillus sydowii : Aspsy1_0195151
TCONS_00007826	5.9227	11.7319	-0.667759941864726	0.989982693667611	0.986112	AN7508	Has domain(s) with predicted DNA binding, sequence-specific DNA binding RNA polymerase II transcription factor activity, zinc ion binding activity and role in regulation of transcription, DNA-dependent, transcription, DNA-templated
TCONS_00018280	14.4214	28.57	-0.819749618657412	0.995420993450043	0.986285	AN1480	Putative ureidoglycolate hydrolase with a predicted role in purine metabolism
TCONS_00001227	21.281	42.2189	-1.11234404001183	0.998786064850814	0.988324	AN4518	Ortholog of A. fumigatus Af293 : Afu2g03080, A. niger CBS 513.88 : An07g07480, A. oryzae RIB40 : AO090026000660, Aspergillus wentii : Aspwe1_0172247 and Aspergillus sydowii : Aspsy1_0163245
TCONS_00015024	19.5482	38.7827	-1.07724445700467	0.998686500401473	0.988378	AN0077	Ortholog(s) have cytosol, nucleus localization
TCONS_00010332	56.1375	111.387	-0.686395066685657	0.990851858650254	0.988541	AN6318	Class V chitin synthase with a role in chitin biosynthesis; involved in hyphal tip growth; contains a myosin-like domain; mutation is synthetically lethal with csmB mutation; localized at hyphal tips and septa
TCONS_00021714	47.3047	93.8689	-1.47164189492371	0.999602987569831	0.988663	AN10373	Ortholog of A. fumigatus Af293 : Afu3g11810, A. niger CBS 513.88 : An02g07640, A. oryzae RIB40 : AO090003000743, Aspergillus wentii : Aspwe1_0104946 and Aspergillus sydowii : Aspsy1_0778921
TCONS_00000455	10.2424	20.3296	-0.880230207357292	0.996779163110907	0.989037	AN4459	Ortholog of A. niger CBS 513.88 : An04g01890, A. oryzae RIB40 : AO090023000822, Aspergillus wentii : Aspwe1_0245001, Aspergillus versicolor : Aspve1_0134404 and Aspergillus zonatus : Aspzo1_0144638
TCONS_00014107	10.3609	20.5665	-0.803357295045259	0.995134227255032	0.989146	AN1363	Has domain(s) with predicted ATP binding, ATP-dependent helicase activity, nucleic acid binding activity
TCONS_00004518	73.3183	145.569	-1.89312869798692	0.999930572133772	0.989458	AN4197	Ortholog of Aspergillus versicolor : Aspve1_0138462 and Aspergillus sydowii : Aspsy1_0154012
TCONS_00010666	147.903	293.667	-3.15922494864258	0.999999999999999	0.989524	AN5879	Ortholog(s) have role in intracellular sterol transport and fungal-type vacuole lumen localization
TCONS_00010305	12.5486	24.9255	-0.808926427059957	0.995242614302755	0.990097	AN6364	Protein of the chromosome scaffold, involved with BimD in chromosome segregation; member of the DA-box protein family; transcript upregulated in response to camptothecin
TCONS_00000938	33.6925	66.9351	-1.2110240907745	0.999039422898331	0.990333	AN4957	Putative galactokinase with a predicted role in galactose and galactitol metabolism
TCONS_00009666	72.5476	144.139	-1.93037437223061	0.999997200208139	0.990463	AN5973	Protein with similarity to protein kinase C; involved in polar axis establishment and germling growth; mutant is inviable and forms microcolonies
TCONS_00022608	20.9876	41.7554	-1.10838647309104	0.998791954977325	0.992425	AN2659	Predicted glycosylphosphatidylinositol (GPI)-anchored protein
TCONS_00014666	19.0854	37.9907	-1.05236356918982	0.998478476372156	0.993174	AN0560	Ortholog(s) have role in Golgi to plasma membrane transport, exocyst assembly, exocyst localization, spliceosomal complex assembly
TCONS_00013121	20.6325	41.1086	-1.05875576814991	0.998526727295157	0.99452	AN1171	Protein kinase; mutants have a moderate growth defect
TCONS_00012927	4.98516	9.93434	-0.6396978384588	0.988304731622794	0.994784	AN9393	Ortholog(s) have fungal-type vacuole membrane localization
TCONS_00017397	23.3249	46.5208	-0.981876975127543	0.997982869856006	0.996005	AN1661	Predicted GDP/GTP exchange factor for G proteins, required for sexual and asexual development; physically interacts with GanB
TCONS_00009792	32.8819	65.603	-1.22832020669504	0.999100298959698	0.996468	AN5814	Putative TapA inhibitor protein; component of the TOR signaling pathway; rapamycin-resistant mutant displays enhanced growth on threonine
TCONS_00017088	2.49231	4.97557	-0.654227522862324	0.989209766829012	0.997375	AN9003	Has domain(s) with predicted zinc ion binding activity
TCONS_00014101	1.17529	2.34672	-0.644884269251914	0.988639688966545	0.997628	AN1373	Ortholog of A. fumigatus Af293 : Afu1g09140, A. niger CBS 513.88 : An08g00660, Aspergillus sydowii : Aspsy1_0037814 and Aspergillus terreus NIH2624 : ATET_08538
TCONS_00007808	4.68806	9.3647	-0.736951935936249	0.992724956582988	0.998242	AN7488	Ortholog(s) have endoplasmic reticulum, fungal-type vacuole localization
TCONS_00021231	14.8141	29.5938	-0.827765416925661	0.99550517888264	0.998322	AN11163	Has domain(s) with predicted calcium ion binding, mannosyl-oligosaccharide 1,2-alpha-mannosidase activity and membrane localization
TCONS_00010990	6.9937	11956	-0.566390905400182	0.982405313644236	10.7394	AN6822	Ortholog of A. fumigatus Af293 : Afu5g12850, A. niger CBS 513.88 : An14g06350, A. oryzae RIB40 : AO090120000405, Neosartorya fischeri NRRL 181 : NFIA_074310 and Aspergillus wentii : Aspwe1_0026733
TCONS_00004155	0.30749	520.972	-6.98154396263968	1	10.7264	AN7908	Protein with alpha-arabinofuranosidase activity, involved in degradation of pectin; member of the F9775 secondary metabolite gene cluster
TCONS_00004007	3.07668	2800.99	-3.9214121512604	1	9.83035	AN3613	Protein with endo-1,4-beta-xylanase activity, involved in degradation of xylans; transcription is controlled by the carbon catabolite repression system
TCONS_00006989	0.0539195	45.7713	-3.43935057765416	0.99999972990408	9.72942	AN7152	Protein with alpha-galactosidase activity, involved in degradation of mannans, predicted role in galactose and galactitol metabolism
TCONS_00018520	6.00222	4344.96	-6.15635974643494	0.999999999999999	9.49963	AN1818	Protein with endo-1,4-beta-xylanase activity, involved in degradation of xylans
TCONS_00007453	0.226148	125.793	-4.30741242304176	1	9.11957	AN7396	Putative beta-glucosidase
TCONS_00021577	0.146365	80.5838	-5.73073313194372	0.999999999999999	9.10478	AN3041	Has domain(s) with predicted role in transmembrane transport and integral to membrane localization
TCONS_00018020	0.0282505	14.8261	-5.57949046883247	0.999999999999999	9.03564	AN2544	Has domain(s) with predicted substrate-specific transmembrane transporter activity, role in transmembrane transport and integral to membrane localization
TCONS_00007548	0.0599255	30.437	-4.04375506942939	1	8.98844	AN10919	Putative beta-1,4-xylosidase
TCONS_00017489	0.794775	388.264	-6.24143494697281	0.999999999999998	8.93228	AN1792	Has domain(s) with predicted hydrolase activity, acting on ester bonds activity and role in lipid metabolic process
TCONS_00024956	0.205782	100.493	-5.39548528138342	1	8.93177	AN8475	Ortholog of A. niger CBS 513.88 : An13g02250, An04g03090, A. oryzae RIB40 : AO090023000363, AO090012000682, Aspergillus wentii : Aspwe1_0053209 and Aspergillus versicolor : Aspve1_0155359
TCONS_00015072	0.340887	137.119	-4.22125507825168	1	8.65192	AN0013	NO_DESCRIPTION
TCONS_00003209	0.857583	340.404	-6.97932331134799	1	8.63275	AN7864	Putative beta-1,4-xylosidase
TCONS_00004311	0.457022	174.875	-7.26418407358764	1	8.57985	AN8116	Ortholog of A. fumigatus Af293 : Afu5g02770, A. niger CBS 513.88 : An02g09830, A. oryzae RIB40 : AO090102000396, Aspergillus wentii : Aspwe1_0029998 and Aspergillus sydowii : Aspsy1_0050460
TCONS_00010953	0.545273	202.136	-8.63256046094202	1	8.53413	AN6778	Has domain(s) with predicted role in transmembrane transport and integral to membrane localization
TCONS_00003307	5.44129	1943.86	-7.39005742362354	0.999999999999999	8.48076	AN8007	Protein with arabinan endo-1,5-alpha-L-arabinosidase activity, involved in degradation of pectin
TCONS_00017556	2.03842	694.455	-5.06296651191594	1	8.41229	AN1899	Putative 4-hydroxyphenylpyruvate dioxygenase with a predicted role in aromatic amino acid biosynthesis; expression induced by phenylalanine and repressed by glucose; mutants unable to use phenylalanine as a sole carbon source
TCONS_00014135	0.981913	311.094	-3.29168604430085	1	8.30754	AN1320	Has domain(s) with predicted serine-type peptidase activity and role in proteolysis
TCONS_00024863	0.632745	199.118	-7.84551891658269	0.999999999999997	8.29778	AN8351	Ortholog of A. nidulans FGSC A4 : AN1611, A. fumigatus Af293 : Afu4g09220, A. niger CBS 513.88 : An04g04270, A. oryzae RIB40 : AO090023000614 and Aspergillus wentii : Aspwe1_0101354
TCONS_00022067	0.16058	48.7252	-5.54188470390285	1	8.24523	AN3399	Has domain(s) with predicted UDP-N-acetylmuramate dehydrogenase activity, flavin adenine dinucleotide binding activity and role in oxidation-reduction process
TCONS_00003361	0.0919105	27.2376	-4.94387437955318	1	8.21115	AN11034	Has domain(s) with predicted catalytic activity and role in metabolic process
TCONS_00018121	0.506911	143.201	-5.6318728721945	1	8.14209	AN9010	Ortholog(s) have nicotinamide mononucleotide transmembrane transporter activity, role in nicotinamide mononucleotide transport and mitochondrion localization
TCONS_00022537	0.539999	152.135	-4.63115816382339	1	8.13818	AN2779	Has domain(s) with predicted hydrolase activity, iron-sulfur cluster binding activity
TCONS_00024276	20.4837	5523.24	-11.3483486429064	0.999999999999996	8.07489	AN8483	Ortholog of A. niger CBS 513.88 : An13g02730, Neosartorya fischeri NRRL 181 : NFIA_001870, Aspergillus wentii : Aspwe1_0175506 and Aspergillus versicolor : Aspve1_0088786
TCONS_00000672	0.059326	15.8752	-4.31124990580378	1	8.06389	AN8759	Has domain(s) with predicted nucleotide binding, oxidoreductase activity and role in metabolic process
TCONS_00022610	0.222468	55.1553	-3.3357344831926	1	7.95376	AN2653	Has domain(s) with predicted oxidoreductase activity and role in metabolic process
TCONS_00021977	0.034248	8.10254	-3.91582557934015	1	7.88621	AN9129	Ortholog(s) have role in pathogenesis
TCONS_00004664	0.102275	23.852	-4.69091969986322	1	7.86552	AN3991	Putative unsaturated glucuronyl hydrolase; transcript upregulated by nitrate limitation
TCONS_00019056	0.643436	145.039	-5.80393595084968	0.999999999999999	7.81643	AN2601	Has domain(s) with predicted substrate-specific transmembrane transporter activity, role in transmembrane transport and integral to membrane localization
TCONS_00003743	0.097133	21.498	-2.97582742630365	0.999983722011259	7.79002	AN3990	Has domain(s) with predicted substrate-specific transmembrane transporter activity, role in transmembrane transport and integral to membrane localization
TCONS_00024952	0.0455455	9.77279	-2.81678148688367	1	7.74532	AN8473	Has domain(s) with predicted DNA binding, sequence-specific DNA binding RNA polymerase II transcription factor activity, zinc ion binding activity and role in regulation of transcription, DNA-dependent, transcription, DNA-templated
TCONS_00018210	0.748642	158.571	-4.88080336767568	1	7.72664	AN8890	Has domain(s) with predicted carbohydrate binding, catalytic activity and role in carbohydrate catabolic process
TCONS_00024709	0.192156	40.0084	-5.35917530549016	1	7.70188	AN5381	Protein of unknown function
TCONS_00003420	2.84816	588.984	-8.27123170879173	1	7.69206	AN8175	Has domain(s) with predicted viral capsid localization
TCONS_00004646	0.0540895	11.1803	-2.68006354039414	1	7.6914	AN4012	Has domain(s) with predicted homogentisate 1,2-dioxygenase activity and role in L-phenylalanine catabolic process, oxidation-reduction process, tyrosine metabolic process
TCONS_00009387	0.812547	151.331	-7.19485927458257	1	7.54104	AN6382	Has domain(s) with predicted phosphoric diester hydrolase activity and role in lipid metabolic process
TCONS_00012849	1.64936	299.787	-4.95852471630062	1	7.50589	AN9287	Putative lipolytic enzyme with a predicted role in lipid metabolism; transcriptionally induced by growth on xylose
TCONS_00018195	0.095495	16.7615	-2.52091165445811	1	7.45551	AN8912	Ortholog(s) have role in carbohydrate import into cell and Golgi apparatus, fungal-type vacuole membrane localization
TCONS_00009940	0.102438	17.8869	-3.95071199661094	1	7.44801	AN6673	Putative alpha-fucosidase
TCONS_00014716	0.16119	27.7244	-4.28168010878615	1	7.42625	AN0501	Has domain(s) with predicted transmembrane transporter activity, role in transmembrane transport and integral to membrane localization
TCONS_00018027	0.720302	122.991	-3.62238167804151	0.999999999999904	7.41574	AN10326	Ortholog of Aspergillus versicolor : Aspve1_0081330 and Aspergillus sydowii : Aspsy1_0148173
TCONS_00015065	0.256637	41.0987	-4.93245584576372	1	7.32322	AN10005	Has domain(s) with predicted nucleotide binding, oxidoreductase activity and role in metabolic process
TCONS_00022065	0.070798	11.2614	-3.63701329190999	1	7.31347	AN3402	Putative alpha-amylase with a predicted role in starch metabolism; transcriptionally induced by isomaltose in an amyR-dependent manner
TCONS_00024585	0.096101	15.1515	-4.27674825327349	1	7.3007	AN5551	Has domain(s) with predicted substrate-specific transmembrane transporter activity, role in transmembrane transport and integral to membrane localization
TCONS_00009989	1.74311	271.875	-4.59370140733763	1	7.28513	AN6723	Putative 2,3-dihydroxybenzoate carboxylyase
TCONS_00000167	1.69455	259.038	-8.55235381142454	1	7.25612	AN4839	Ortholog of A. fumigatus Af293 : Afu3g07340, A. niger CBS 513.88 : An02g13380, A. oryzae RIB40 : AO090020000189, Aspergillus wentii : Aspwe1_0559530 and Aspergillus sydowii : Aspsy1_0146522
TCONS_00007458	8.21141	1201.51	-12.8701902920524	1	7.193	AN7388	Putative catalase-peroxidase with a predicted role in gluconic acid and gluconate metabolism; protein also identified as laccase II which is expressed during sexual development
TCONS_00024927	4.31289	622.153	-10.867183429183	0.999999999999998	7.17247	AN8445	Putative aminopeptidase Y; transcript is induced by nitrate
TCONS_00007210	4.36461	576.173	-8.7712926480686	1	7.04451	AN7532	Ortholog of A. niger CBS 513.88 : An11g07940, A. oryzae RIB40 : AO090001000606, Neosartorya fischeri NRRL 181 : NFIA_054950, Aspergillus wentii : Aspwe1_0045822 and Aspergillus versicolor : Aspve1_0043923
TCONS_00018608	6.05139	795.551	-9.80679913857992	0.999999999999998	7.03854	AN1941	Predicted glycosylphosphatidylinositol (GPI)-anchored protein
TCONS_00007390	17.3646	2273.8	-21.6929373360825	0.999999999999998	7.03281	AN12088	Ortholog of A. nidulans FGSC A4 : AN0027, A. fumigatus Af293 : Afu2g09400, A. niger CBS 513.88 : An12g05000 and A. oryzae RIB40 : AO090011000294, AO090026000051, AO090011000747, AO090011000330
TCONS_00001427	1.03175	133.964	-5.65565038056093	0.999999999999999	7.02061	AN8814	Ortholog(s) have endoplasmic reticulum localization
TCONS_00022227	0.0392875	5.08722	-2.19246348584989	1	7.01666	AN3201	Putative beta-galactosidase with a predicted role in lactose metabolism
TCONS_00018869	0.562376	71.9642	-4.3330300731727	1	6.9996	AN2325	Ortholog of A. nidulans FGSC A4 : AN3054, A. fumigatus Af293 : Afu5g10520, A. niger CBS 513.88 : An14g04240, An16g02910, A. oryzae RIB40 : AO090010000486 and Aspergillus wentii : Aspwe1_0131128
TCONS_00014547	5.0629	646.2	-5.84422982972097	0.999999999999998	6.99588	AN0736	Ortholog of A. nidulans FGSC A4 : AN2423, A. fumigatus Af293 : Afu1g14230, Afu2g13800, A. niger CBS 513.88 : An01g12240, An02g05360 and A. oryzae RIB40 : AO090026000195
TCONS_00014019	0.163658	20.7919	-4.18140878812295	1	6.98919	AN11212	Has domain(s) with predicted DNA binding, zinc ion binding activity, role in transcription, DNA-templated and nucleus localization
TCONS_00014387	9.17769	1127.85	-6.33496339568961	1	6.94123	AN0964	Ortholog of A. fumigatus Af293 : Afu1g16640, A. niger CBS 513.88 : An01g10620, A. oryzae RIB40 : AO090005001050, Aspergillus wentii : Aspwe1_0039876 and Aspergillus sydowii : Aspsy1_0138532
TCONS_00017555	4.57841	557.703	-5.94729503008904	0.999999999999998	6.92851	AN1897	Homogentisate 1,2-dioxygenase, enzyme in phenylalanine catabolism; required for growth on phenylalanine or phenylacetate as the sole carbon source; mutation in human ortholog results in alkaptonuria
TCONS_00014945	0.542401	65.0385	-4.30373761130768	1	6.90579	AN0195	Ortholog of A. nidulans FGSC A4 : AN8020, A. fumigatus Af293 : Afu5g02380, A. niger CBS 513.88 : An03g04900, An02g10420 and A. oryzae RIB40 : AO090001000067, AO090102000350
TCONS_00014252	0.402842	47.7541	-3.93064240717949	1	6.88927	AN1140	Dehydroshikimate dehydratase, involved in quinic acid utilization
TCONS_00018578	3.55095	419.03	-5.9978966288733	0.999999999999998	6.88271	AN1896	Fumarylacetoacetate hydrolase, catalyzes the last step in the phenylalanine catabolic pathway; intracellular; protein abundance decreased by menadione stress; mutation in human ortholog causes type I hereditary tyrosinaemia
TCONS_00024239	0.250522	29.429	-3.43183140438463	0.999999954177765	6.87616	AN8433	Has domain(s) with predicted catalytic activity and role in metabolic process
TCONS_00010142	9.75257	1118.41	-8.94045644130525	1	6.84145	AN6923	Putative high-affinity hexose transporter with a predicted role in hexose transport; induced upon starvation and during sexual development
TCONS_00013327	2.11929	238.788	-5.05475575341605	1	6.81601	AN0875	Ortholog of A. fumigatus Af293 : Afu1g15350, A. niger CBS 513.88 : An01g13580, A. oryzae RIB40 : AO090005001181, Aspergillus wentii : Aspwe1_0027582 and Aspergillus sydowii : Aspsy1_0053487
TCONS_00014807	0.035144	3.91995	-3.66411918961346	0.999999999999999	6.80141	AN10069	Ortholog of A. fumigatus Af293 : Afu1g01820, A. niger CBS 513.88 : An01g06400, A. oryzae RIB40 : AO090005000907, Neosartorya fischeri NRRL 181 : NFIA_022830 and Aspergillus wentii : Aspwe1_0037774
TCONS_00018901	0.0231435	2.5136	-4.21208859160748	1	6.763	AN2373	Has domain(s) with predicted ATP binding, protein kinase activity and role in protein phosphorylation
TCONS_00017360	1.09386	118.276	-5.32544833104225	1	6.75658	AN1604	Putative alpha-1,3-glucanase; predicted glycosyl phosphatidylinositol (GPI)-anchor
TCONS_00017709	0.961011	103.858	-5.02776507486938	1	6.75584	AN10259	Putative cytochrome P450
TCONS_00021658	5.29214	565.116	-9.20655310875901	1	6.73855	AN2941	Ortholog of A. nidulans FGSC A4 : AN5437, A. fumigatus Af293 : Afu3g08250, Afu6g13630, A. niger CBS 513.88 : An02g11860 and A. oryzae RIB40 : AO090005001453, AO090103000325
TCONS_00004343	0.170527	18.0921	-2.5945212444333	1	6.72921	AN12170	Ortholog of A. nidulans FGSC A4 : AN4143, A. fumigatus Af293 : Afu1g00760, Afu5g14890, Aspergillus wentii : Aspwe1_0177868, Aspwe1_0403846 and Aspergillus niger ATCC 1015 : 41666-mRNA
TCONS_00024682	5.13303	543.952	-7.80105957500187	0.999999999999996	6.72752	AN5421	Ortholog of A. nidulans FGSC A4 : AN4151, A. fumigatus Af293 : Afu5g07490, A. niger CBS 513.88 : An14g01660, An08g09760, An11g00210 and A. oryzae RIB40 : AO090012000034, AO090009000581, AO090012000374
TCONS_00001435	0.247241	26.0152	-2.44874935818397	1	6.71729	AN8802	Ortholog of Aspergillus versicolor : Aspve1_0088238 and Aspergillus sydowii : Aspsy1_0035041
TCONS_00004180	0.0799855	8.35143	-3.56617902922486	0.999999319923668	6.70614	AN7939	Ortholog(s) have intracellular localization
TCONS_00010270	28.2916	2775.22	-4.94308012979927	1	6.61609	AN6401	Putative hydrophobin
TCONS_00021776	0.417568	39.877	-4.33754716880686	1	6.5774	AN2778	Has domain(s) with predicted heme binding activity
TCONS_00005216	4.1492	381.635	-7.57634870031887	0.999999999999999	6.52322	AN3860	Putative beta-1,4-endoglucanase
TCONS_00013253	0.837723	76.7911	-3.52564152122531	0.999837921804845	6.51832	AN0974	Small uORF encoded in the 5'UTR of the brlA beta transcript; plays a role in the translational repression of brlA beta
TCONS_00024907	0.537512	48.5332	-4.83837599962441	1	6.49653	AN8422	Ortholog of Aspergillus wentii : Aspwe1_0109092, Aspergillus clavatus NRRL 1 : ACLA_004540 and Aspergillus sydowii : Aspsy1_0049845
TCONS_00013789	0.191067	16.8154	-2.4995086324159	1	6.45956	AN0180	Putative enoyl-coA hydratase with a role in acetyl coA and lipid metabolism; transcript is induced by nitrate
TCONS_00024947	1.37279	119.916	-5.2308084795386	1	6.44877	AN8467	Has domain(s) with predicted substrate-specific transmembrane transporter activity, role in transmembrane transport and integral to membrane localization
TCONS_00009966	0.555662	46.8684	-3.96901344503495	1	6.39826	AN6703	Putative major facilitator superfamily (MFS) permease
TCONS_00001138	0.163318	13.664	-3.84263396562567	1	6.38655	AN4658	Ortholog of A. fumigatus Af293 : Afu5g08460, Neosartorya fischeri NRRL 181 : NFIA_078820, Aspergillus wentii : Aspwe1_0035178 and Aspergillus versicolor : Aspve1_0042809
TCONS_00017224	5.22737	435.605	-7.31181228554729	1	6.38079	AN1433	Ortholog of A. fumigatus Af293 : Afu1g01310, Afu8g04210, A. niger CBS 513.88 : An16g08870, An08g11860, An13g01880 and A. oryzae RIB40 : AO090701000542, AO090103000036
TCONS_00014052	24.5239	2022.83	-13.3661562855325	1	6.36604	AN9380	Putative chitin deacetylase; catalyzes the conversion of chitin to chitosan by the deacetylation of N-acetyl-D-glucosamine residues
TCONS_00017410	0.378621	31.021	-3.93580306583607	1	6.35635	AN1681	Has domain(s) with predicted role in transmembrane transport and integral to membrane localization
TCONS_00017554	3.64601	298.081	-5.7881375552563	0.999999999999999	6.35324	AN1895	Maleyl-acetoacetate isomerase, enzyme involved in phenylalanine catabolism
TCONS_00017065	1.16689	93.3854	-5.53291444064937	1	6.32246	AN9028	Has domain(s) with predicted nucleotide binding activity
TCONS_00024292	5.31596	425.152	-9.27657712036525	1	6.3215	AN8502	Ortholog(s) have role in cellular response to drug
TCONS_00004043	0.029847	2.38558	-2.45706713951647	1	6.32061	AN10428	Has domain(s) with predicted role in transmembrane transport and integral to membrane localization
TCONS_00021992	0.452798	35.897	-2.39064581114466	1	6.30885	AN9108	Has domain(s) with predicted heme binding activity
TCONS_00007064	0.76088	60.2698	-3.94151555922396	1	6.30762	AN7058	Protein of unknown function
TCONS_00000690	1.09375	84.5211	-4.93589318819935	1	6.27196	AN8737	Sugar transporter; predicted low glucose sensor
TCONS_00021196	0.13972	10.6058	-2.1787695016168	1	6.24616	AN9128	Has domain(s) with predicted catalytic activity and role in metabolic process
TCONS_00012926	2.79924	212.349	-6.47288137330082	1	6.24525	AN9392	Has domain(s) with predicted role in transmembrane transport and integral to membrane localization
TCONS_00017870	0.361028	27.0562	-3.54874185931674	0.999988238226523	6.22771	AN2352	Ortholog of Aspergillus glaucus : Aspgl1_0043928
TCONS_00004990	1.01291	75.5921	-4.88670934279185	1	6.22166	AN3557	Ortholog of Aspergillus versicolor : Aspve1_0145302 and Aspergillus aculeatus ATCC16872 : Aacu16872_053773
TCONS_00019102	2.23647	166.776	-4.48529580349559	1	6.22054	AN9042	Putative alpha-1,3-glucanase
TCONS_00021516	1.7557	130.035	-4.99342473647922	1	6.21072	AN3130	Ortholog of A. fumigatus Af293 : Afu3g12990, A. niger CBS 513.88 : An02g08890, Aspergillus wentii : Aspwe1_0025260, Aspergillus sydowii : Aspsy1_0029142 and Aspergillus terreus NIH2624 : ATET_04103
TCONS_00000181	0.179146	13.2654	-2.31244768723996	1	6.21039	AN4826	Has domain(s) with predicted role in transmembrane transport and integral to membrane localization
TCONS_00009573	3.30132	243.449	-7.66169709687988	0.999999999999998	6.20444	AN6116	Ortholog of A. fumigatus Af293 : Afu2g08820, A. niger CBS 513.88 : An12g04450, A. oryzae RIB40 : AO090011000818, Aspergillus wentii : Aspwe1_0044988 and Aspergillus sydowii : Aspsy1_0045203
TCONS_00001473	0.13362	9.70637	-2.87093550708123	1	6.18273	AN8760	Has domain(s) with predicted role in transmembrane transport and integral to membrane localization
TCONS_00006990	0.0310155	2.21455	-2.22384934671868	1	6.15788	AN7151	Putative alpha-L-rhamnosidase; induced by L-rhamnose and repressed by D-glucose; more closely related to bacterial rhamnosidases than other alpha-L-rhamnosidases of fungal origin
TCONS_00021289	0.65564	46.8086	-3.83752868924958	1	6.15773	AN3418	Protein with cellulase activity, involved in degradation of glucans
TCONS_00018892	7.32561	522.855	-3.73952225333712	0.999999999999999	6.15732	AN2359	Beta-xylosidase, involved in degradation of xylans; transcriptionally induced by growth on xylose
TCONS_00024843	0.0503125	3.50787	-3.38137996083311	0.999999999999998	6.12353	AN8322	Has domain(s) with predicted ADP binding, microtubule motor activity and kinesin complex localization
TCONS_00010042	1.27044	88.4841	-2.34225921561599	1	6.12202	AN6797	Protein of unknown function
TCONS_00017898	3.09053	213.308	-4.54836983523056	1	6.10894	AN2388	Putative beta-1,4-endoglucanase
TCONS_00014225	0.043094	2.94508	-2.37118371515024	1	6.09467	AN1185	Has domain(s) with predicted role in transmembrane transport and integral to membrane localization
TCONS_00004302	0.039487	2.66678	-2.43968949568635	1	6.07758	AN11941	Putative L-iditol 2-dehydrogenase with a predicted role in mannose/mannitol, fructose, and sorbose/sorbitol metabolism
TCONS_00004055	0.232083	15.5811	-3.76523144172024	1	6.06901	AN3552	Protein of unknown function
TCONS_00014003	0.828341	54.3219	-4.0077756004743	1	6.03517	AN9323	Ortholog of A. niger CBS 513.88 : An02g00370, An06g00670, A. oryzae RIB40 : AO090102000655, Aspergillus wentii : Aspwe1_0024055, Aspwe1_0181691 and Aspergillus versicolor : Aspve1_0090061, Aspve1_0142746
TCONS_00024419	1.40072	91.508	-4.87486449073986	1	6.02966	AN5170	Putative Zn(II)2Cys6 transcription factor; negative regulator of sexual development
TCONS_00024206	0.224995	14.4245	-4.35054217527477	1	6.00248	AN8392	Putative alpha-glycosidase distantly related to bacterial alpha-galactosidase; predicted role in polysaccharide degradation
TCONS_00001553	9.3847	595.378	-10.6282882831463	0.999999999999999	5.98735	AN8661	Ortholog of A. nidulans FGSC A4 : AN6924, AN5943, AN8512, AN8548, AN0857, AN4642 and A. fumigatus Af293 : Afu1g15290, Afu3g00850, Afu4g08850, Afu7g00920
TCONS_00000913	4.59423	290.47	-5.11557383335905	1	5.98242	AN4990	Ortholog(s) have ferrous iron transmembrane transporter activity, manganese ion transmembrane transporter activity
TCONS_00010145	0.0810885	5.10872	-2.63889383478682	1	5.97732	AN6926	Has domain(s) with predicted substrate-specific transmembrane transporter activity, role in transmembrane transport and integral to membrane localization
TCONS_00000168	4.01934	250.125	-6.27100166377393	0.999999999999999	5.95954	0	NO_DESCRIPTION
TCONS_00025341	5.65393	348.46	-7.0683535451075	1	5.9456	AN5422	Putative beta-lactamase family protein; intracellular; protein abundance decreased by menadione stress
TCONS_00004811	0.799266	48.7291	-3.99307905003764	1	5.92996	AN3818	Ortholog of A. fumigatus Af293 : Afu2g03690, A. niger CBS 513.88 : An07g08250, A. oryzae RIB40 : AO090120000218, Aspergillus wentii : Aspwe1_0172305 and Aspergillus sydowii : Aspsy1_0176097
TCONS_00013254	1.18751	72.0865	-2.5138927723753	1	5.92371	AN0973	C2H2 zinc finger transcription factor, fphA- and lreB-dependent light induced regulator of conidiophore development; locus has 2 overlapping transcriptional units called brlA alpha and brlA beta; see 5' brlA micro-ORF, AN0974
TCONS_00025352	0.444289	26.8661	-3.18644785514821	0.999999999999999	5.91814	AN5408	Has domain(s) with predicted RNA binding, ribonuclease III activity and role in RNA processing
TCONS_00024713	2.9493	176.376	-6.04573809576017	0.999999999999997	5.90213	AN5373	Has domain(s) with predicted nucleotide binding, oxidoreductase activity and role in metabolic process
TCONS_00001447	118.609	7059.75	-25.4089658950508	0.999999999999994	5.89534	AN8781	Ortholog of A. niger CBS 513.88 : An07g03030, Neosartorya fischeri NRRL 181 : NFIA_026420, Aspergillus wentii : Aspwe1_0285981 and Aspergillus versicolor : Aspve1_0141259
TCONS_00017152	0.115681	6.80079	-2.06031833992935	1	5.87748	AN11153	Ortholog(s) have endoplasmic reticulum localization
TCONS_00003369	0.582459	34.1031	-2.53930610179036	1	5.8716	AN8093	Ortholog of A. nidulans FGSC A4 : AN12197, A. fumigatus Af293 : Afu4g13910, Afu5g12760, A. niger CBS 513.88 : An15g06460, An13g02370 and A. oryzae RIB40 : AO090012000187
TCONS_00014498	0.330954	18.9428	-3.30145633741514	1	5.83887	AN0800	Protein of unknown function
TCONS_00013993	0.416325	23.7209	-3.62024592609016	0.999999999999844	5.83231	AN9302	Predicted protein kinase; kinase domain unique to filamentous fungi
TCONS_00010220	0.023246	1.31698	-2.139911864146	1	5.82411	AN6448	Putative polyketide synthase; involved in cichorine production; predicted backbone enzyme of a secondary metabolism gene cluster member
TCONS_00013708	16.7137	932.242	-10.3041704188817	0.999999999999997	5.8016	AN0301	Ortholog of A. fumigatus Af293 : Afu1g02770, A. niger CBS 513.88 : An01g05370, A. oryzae RIB40 : AO090005000817, Aspergillus wentii : Aspwe1_0169626 and Aspergillus sydowii : Aspsy1_0144698
TCONS_00014903	4.78085	265.519	-2.46658948779359	1	5.79541	AN0250	Sugar transporter; transcriptionally induced by growth on xylose
TCONS_00022630	1.02699	57.0198	-4.26213370071	1	5.79496	AN2629	Ortholog of A. nidulans FGSC A4 : AN8660, A. fumigatus Af293 : Afu6g01900, A. niger CBS 513.88 : An12g06490 and A. oryzae RIB40 : AO090038000052, AO090001000087, AO090009000516
TCONS_00004562	0.043075	2.32055	-2.03937338853545	1	5.75147	AN12097	Putative rhamnogalacturonan lyase
TCONS_00001595	2.44595	131.451	-3.42762895668002	0.999999991131415	5.74799	AN8611	Has domain(s) with predicted catalytic activity and role in nucleoside metabolic process
TCONS_00000540	2.20958	118.69	-4.15651978744888	1	5.74728	AN4338	Ortholog of Neosartorya fischeri NRRL 181 : NFIA_109840, Aspergillus wentii : Aspwe1_0252586, Aspergillus versicolor : Aspve1_0755913 and Aspergillus clavatus NRRL 1 : ACLA_045620
TCONS_00025081	3.40322	179.255	-4.55256953243841	1	5.71897	AN5172	Ortholog of A. fumigatus Af293 : Afu4g09700, Afu6g07000, A. niger CBS 513.88 : An04g07430, A. oryzae RIB40 : AO090012000946, AO090003001270 and Aspergillus wentii : Aspwe1_0166832
TCONS_00025418	0.238589	12.2711	-2.53550322241629	1	5.68459	AN5310	Has domain(s) with predicted oxidoreductase activity and role in metabolic process
TCONS_00009340	0.923492	46.5787	-4.54317492171725	1	5.65643	AN10819	Has domain(s) with predicted ATP binding, protein kinase activity and role in protein phosphorylation
TCONS_00006962	3.49701	174.665	-2.85864939734709	1	5.64232	AN7181	Ortholog of A. fumigatus Af293 : Afu4g03200, A. oryzae RIB40 : AO090011000112, Neosartorya fischeri NRRL 181 : NFIA_030260 and Aspergillus versicolor : Aspve1_0140969
TCONS_00005123	1.41556	70.5612	-3.88682833851986	1	5.63943	AN11046	Protein of unknown function; transcript is induced by nitrate
TCONS_00013985	2.87102	142.404	-3.30040335484251	1	5.63228	AN9286	Alpha-glucuronidase, involved in degradation of xylans; transcriptionally induced by growth on xylose
TCONS_00004418	2.66337	131.472	-5.12709101907494	1	5.62537	AN8242	Putative lipase
TCONS_00010204	0.0210195	1.02844	-3.71644532368675	0.999999999999999	5.61258	AN10811	Putative cytochrome P450
TCONS_00013591	0.223608	10.9006	-3.0714629349433	0.999998428023855	5.60729	AN0482	Putative ubiquitin-conjugating enzyme; transcript repressed by nitrate
TCONS_00018309	0.397838	19.328	-3.46574794445659	0.999973134479113	5.60236	AN10210	Has domain(s) with predicted carbon-nitrogen ligase activity, with glutamine as amido-N-donor, hydrolase activity, acting on carbon-nitrogen (but not peptide) bonds, in linear amides activity
TCONS_00007410	0.337819	16.3094	-3.18261990181304	0.999999999999999	5.59331	AN7820	Transcriptional activator of the sterigmatocystin biosynthesis gene cluster; contains DNA-binding C6 zinc binuclear cluster motifs; transcript repressed by nitrate; negatively regulated by PKA activity
TCONS_00004153	1.03786	49.9039	-3.08265356893091	0.999999841465985	5.58747	AN7907	Putative glyoxylate-bleomycin resistance protein; member of the F9775 secondary metabolite gene cluster
TCONS_00013383	0.130946	6.28349	-2.0928856560128	1	5.58452	AN0799	Has domain(s) with predicted chitin synthase activity and role in chitin biosynthetic process
TCONS_00014619	0.487204	23.1875	-3.21929175042328	0.999999999999999	5.57268	AN0649	Putative long-chain-fatty-acid-CoA ligase with a predicted role in fatty acid metabolism
TCONS_00022154	0.28139	13.3301	-3.40917206222114	0.999999999879919	5.56597	AN3298	Has domain(s) with predicted protein disulfide oxidoreductase activity
TCONS_00024425	0.842229	39.4274	-2.60795234314333	1	5.54884	AN5176	Putative cellulose 1,4-beta-cellobiosidase with a predicted role in degradation of glucans
TCONS_00010527	4.62068	216.211	-4.54859769934459	1	5.54819	AN6093	Protein with acetylxylan esterase activity, involved in degradation of xylans
TCONS_00010955	0.138978	6.48269	-2.79389207021959	1	5.54366	AN6784	Dimethyl-allyl-tryptophan synthase (DMATS) type aromatic prenyltransferase; required for xanthone (shamixanthone and epishamixanthone) and variecoxanthone biosynthesis; upregulated in nitrogen-limited continuous culture
TCONS_00014765	21.1927	987.702	-3.7094558863708	0.999999999999999	5.54244	AN0423	Putative D-xylose reductase with a predicted role in carbohydrate metabolism; transcriptionally induced by growth on xylose
TCONS_00008183	3.25889	149.069	-4.38450480336187	1	5.51546	AN7691	Putative phospholipase
TCONS_00000736	1.77264	80.9339	-5.16443204479511	1	5.51277	AN8670	ORF that was absent from the original release of version 4 of the A. nidulans annotation, but present in a previous version; reinstated into version 4 in AspGD as of July 2009
TCONS_00024987	0.451912	20.5731	-2.35549451131012	1	5.50857	AN8520	Protein required for terrequinone A biosynthesis; member of the tdi (terrequinone A biosynthesis) gene cluster; transcriptionally regulated by LaeA
TCONS_00017441	9.98422	450.969	-11.7382782975337	0.999999999999993	5.49723	AN1733	Putative delta-1-pyrroline-5-carboxylate dehydrogenase with a predicted role in glutamate and glutamine metabolism; expression is negatively regulated by CreA
TCONS_00024892	0.091221	4.08926	-1.59942529638921	0.999925723099102	5.48633	AN8401	Protein with alpha-N-arabinofuranosidase activity, involved in degradation of xylans; putative beta-1,4-xylosidase
TCONS_00021380	0.140513	6.24896	-2.10606944467123	1	5.47485	AN3303	Ortholog of A. nidulans FGSC A4 : AN3346, AN3348, AN2044, AN8727 and A. fumigatus Af293 : Afu4g10080, Afu7g00420, Afu8g06100, Afu4g01242
TCONS_00025080	6.98356	306.081	-7.72964278459419	0.999999999999996	5.45381	AN5169	Ortholog(s) have role in syncytium formation by plasma membrane fusion
TCONS_00003405	0.204797	8.94625	-3.79295823606515	0.999999999999999	5.44901	AN8149	Protein with alpha-fucosidase activity, involved in degradation of xyloglucans
TCONS_00021306	0.037988	1.65815	-2.28049799678764	1	5.44789	AN3389	Putative xylogalacturonan hydrolase
TCONS_00017652	0.069136	2.98712	-2.26464154399151	1	5.43317	AN2040	Putative cytochrome P450
TCONS_00013024	1.3222	56.0419	-3.0230705823128	0.999769907300336	5.40549	AN1300	Putative cytochrome P450; possibly a pseudogene
TCONS_00018070	0.225363	9.3891	-2.26878848174469	1	5.38066	AN2604	Ortholog of Aspergillus sydowii : Aspsy1_0439518
TCONS_00003814	0.63178	26.2276	-3.65250828633203	0.999999999999999	5.37552	AN3880	Putative acyl-coA dehydrogenase
TCONS_00008063	0.122966	5.0614	-2.2299941545161	1	5.3632	AN7828	Putative unsaturated rhamnogalacturonan hydrolase
TCONS_00021983	86.7479	3542.06	-34.637049516397	1	5.35162	AN9121	Protein with a glycogen binding domain involved in sexual development; regulated by VeA and FlbA
TCONS_00021511	14.2908	577.595	-5.09426560836167	1	5.3369	AN3141	Predicted glycosylphosphatidylinositol (GPI)-anchored protein
TCONS_00003481	17.6383	708.454	-8.36421832750428	1	5.32789	AN11062	Ortholog(s) have role in mitochondrial genome maintenance and cytosol, mitochondrial matrix, nucleus localization
TCONS_00004975	0.124405	4.98245	-2.01680592258771	1	5.32374	AN3575	Has domain(s) with predicted transferase activity, transferring phosphorus-containing groups activity
TCONS_00025367	0.081698	3.22589	-1.89219174944129	0.999929265673794	5.30325	AN10671	Has domain(s) with predicted nucleotide binding, oxidoreductase activity, zinc ion binding activity and role in oxidation-reduction process
TCONS_00007647	0.419019	16.4196	-3.31589634007824	1	5.29226	AN7135	Protein with rhamnogalacturonan lyase activity, involved in degradation of pectin
TCONS_00000632	16.295	632.966	-3.21811972900161	0.999999999999999	5.27962	AN8803	Hydrophobin; protein involved in conidium development; required for the formation of outer hydrophobic layer (rodlet layer) of the conidium wall; transcriptionally regulated by BrlA; predicted glycosylphosphatidylinositol (GPI)-anchor
TCONS_00010471	0.232166	8.97426	-2.7684836928841	1	5.27256	AN6148	Ortholog of A. nidulans FGSC A4 : AN7407, A. fumigatus Af293 : Afu2g08500, Afu5g13710, A. niger CBS 513.88 : An02g14290, An12g03860 and A. oryzae RIB40 : AO090701000324, AO090011000852
TCONS_00010928	0.121136	4.6389	-2.39798485431155	1	5.25908	AN6751	Has domain(s) with predicted hydrolase activity, hydrolyzing O-glycosyl compounds activity and role in carbohydrate metabolic process
TCONS_00010905	0.973119	37.149	-3.45799672652456	0.999991991919149	5.25456	AN10845	Ortholog(s) have plasma membrane localization
TCONS_00004720	1.53477	58.5386	-2.26543972141813	1	5.2533	AN3931	Putative conserved eisosome protein
TCONS_00007050	2.66391	101.533	-4.75917953970585	1	5.25226	AN7074	Putative oxidoreductase; induced in pyrG mutant in response to excess uracil
TCONS_00007656	0.027226	1.03752	-1.87322350108929	0.999934438792172	5.25201	AN7118	Has domain(s) with predicted DNA binding, sequence-specific DNA binding RNA polymerase II transcription factor activity, zinc ion binding activity and role in regulation of transcription, DNA-dependent, transcription, DNA-templated
TCONS_00001540	7.11709	267.736	-8.38630355297683	1	5.23338	AN8683	Ortholog(s) have ferric-chelate reductase activity, role in copper ion import, iron ion transport and plasma membrane localization
TCONS_00003704	28.6521	1077.21	-5.40285302094886	1	5.23252	AN4055	Putative acid phosphatase with a predicted role in gluconic acid and gluconate metabolism
TCONS_00014218	0.766433	28.7481	-3.16800393235257	0.999999999999999	5.22916	AN1197	Has domain(s) with predicted catalytic activity
TCONS_00013507	0.0747385	2.79645	-2.10608653928611	1	5.2256	AN0606	Putative cytochrome P450
TCONS_00018371	4.42423	164.653	-5.74250422985682	0.999999999999999	5.21786	AN9444	Ortholog of A. nidulans FGSC A4 : AN5639, AN2587, AN7395, A. fumigatus Af293 : Afu5g00840, A. niger CBS 513.88 : An03g01000 and A. oryzae RIB40 : AO090102000018
TCONS_00007056	0.147452	5.45602	-2.03180368260797	1	5.20953	AN7067	Has domain(s) with predicted substrate-specific transmembrane transporter activity, role in transmembrane transport and integral to membrane localization
TCONS_00007651	0.345196	12.6798	-2.00805430910212	0.999999999999999	5.19897	AN7126	Ortholog of A. nidulans FGSC A4 : AN9262, A. fumigatus Af293 : Afu3g03140, Neosartorya fischeri NRRL 181 : NFIA_006010 and Aspergillus versicolor : Aspve1_0136655
TCONS_00017768	3.44941	126.347	-3.96054295585727	1	5.1949	AN2209	Ortholog of A. fumigatus Af293 : Afu5g07010, A. niger CBS 513.88 : An17g00230, A. oryzae RIB40 : AO090701000283, Aspergillus wentii : Aspwe1_0269169 and Aspergillus sydowii : Aspsy1_0054348
TCONS_00001149	0.59618	21.4653	-2.65590657234789	1	5.17012	AN10573	Putative cytochrome P450; transcrip/tionally coregulated with ivoA/AN10576
TCONS_00014258	4.62441	166.341	-4.16390698063107	1	5.16873	AN1131	Putative cytosolic Cu/Zn superoxide dismutase; transcript repressed by light in developmentally competent mycelia
TCONS_00006808	0.492866	17.5872	-3.58626462074519	0.999999995373066	5.15719	AN7414	Ortholog of Aspergillus versicolor : Aspve1_0041579 and Aspergillus sydowii : Aspsy1_0032371
TCONS_00024760	0.914958	32.4912	-3.53501457778767	0.999936238184846	5.1502	AN5309	Putative cutinase with a predicted role in the hydrolysis of cutin
TCONS_00004860	10.4967	371.511	-7.10714537571035	0.999999999999999	5.1454	AN3741	Alcohol dehydrogenase II, has a predicted role in two-carbon compound metabolism
TCONS_00004984	14.5593	513.023	-11.2998012513163	1	5.13901	AN3565	Has domain(s) with predicted hydrolase activity
TCONS_00000868	1.90139	66.8573	-3.55336568325826	0.99999231698056	5.13596	AN5037	Has domain(s) with predicted flavin adenine dinucleotide binding, oxidoreductase activity, acting on CH-OH group of donors activity and role in oxidation-reduction process
TCONS_00003265	1.194	41.6474	-2.18168316481158	1	5.12435	AN7962	Extracellular deuterolysin-type metallo-proteinase
TCONS_00010602	0.294812	10.2735	-3.13243439565132	0.999999999999995	5.12298	AN5976	Putative beta-glucosidase
TCONS_00010331	0.239459	8.33192	-3.23223494772907	1	5.12079	AN6321	Putative cytochrome P450
TCONS_00004485	3.13411	108.235	-2.94613343797025	0.99999991539551	5.10997	AN4245	Putative ceramidase
TCONS_00014037	1.78525	60.2567	-2.82760778871108	1	5.07692	AN9363	Has domain(s) with predicted catechol 1,2-dioxygenase activity, ferric iron binding activity and role in catechol-containing compound metabolic process, oxidation-reduction process
TCONS_00007507	0.250599	8.40174	-3.26725871344441	1	5.06723	AN7327	Predicted glycosylphosphatidylinositol (GPI)-anchored protein
TCONS_00001109	14.2348	476.264	-7.24959813800414	1	5.06426	AN4702	Predicted glycosylphosphatidylinositol (GPI)-anchored protein
TCONS_00018462	14.0451	469.282	-5.4396986698413	1	5.06231	AN1723	Ortholog(s) have cell septum, hyphal tip localization
TCONS_00018123	0.747017	24.4027	-2.89446722885315	0.999999999999998	5.02976	AN9006	Protein of unknown function; predicted secondary metabolism gene cluster member
TCONS_00007386	0.076827	2.50353	-2.49018275038963	1	5.02621	AN7788	Has domain(s) with predicted DNA binding, zinc ion binding activity, role in transcription, DNA-templated and nucleus localization
TCONS_00022637	0.079132	2.57219	-2.04910550793419	1	5.02259	AN12325	Protein of unknown function
TCONS_00022066	0.232241	7.53511	-2.04061224562335	1	5.01993	AN3400	Ortholog(s) have tetrahydroxynaphthalene reductase activity, role in melanin biosynthetic process and intracellular localization
TCONS_00018866	0.213858	6.91705	-2.26089429122558	1	5.01544	AN2322	Ortholog of Neosartorya fischeri NRRL 181 : NFIA_005120
TCONS_00025451	0.119656	3.86073	-1.95907615328805	0.999999989926543	5.0119	AN5273	Bifunctional enzyme with 3-methylglutaconyl-CoA hydratase and 3 hydroxy-3-methylglutaryl-CoA lyase activity; involved in conversion of leucine to acetyl-CoA and acetoacetate
TCONS_00024932	1.28328	41.3994	-2.55660210279933	1	5.01171	AN11874	Ortholog of Aspergillus versicolor : Aspve1_0141900, Aspergillus zonatus : Aspzo1_0115544 and Aspergillus sydowii : Aspsy1_0035361
TCONS_00017343	1.35661	43.6227	-4.18682078134066	1	5.00699	AN1584	Ortholog(s) have transcription cofactor activity, role in regulation of arginine metabolic process and nucleus localization
TCONS_00021609	0.672439	21.332	-3.10162750194642	0.999999997965904	4.98747	AN2994	Ortholog of A. niger CBS 513.88 : An02g12350, Aspergillus tubingensis : Asptu1_0118593, Aspergillus glaucus : Aspgl1_0925168 and Aspergillus flavus NRRL 3357 : AFL2T_01318
TCONS_00007546	0.238569	7.53736	-1.95193935247349	0.99999995485332	4.98158	AN7275	Putative beta-1,4-xylosidase
TCONS_00013588	7.28636	228.526	-6.9853783112154	1	4.97102	AN0485	Ortholog of A. nidulans FGSC A4 : AN3709, A. fumigatus Af293 : Afu4g13930, Afu6g12690, A. niger CBS 513.88 : An06g01900, An01g14510 and A. oryzae RIB40 : AO090023000254, AO090003001584
TCONS_00024921	0.058319	1.82084	-1.93005500448607	0.999997061667656	4.96449	AN8439	Protein of unknown function; transcript is induced by nitrate; predicted NirA binding site
TCONS_00008033	1.24282	38.7887	-3.21273869767583	0.999999999999999	4.96395	AN11015	Has domain(s) with predicted S-(hydroxymethyl)glutathione synthase activity, zinc ion binding activity and role in formaldehyde catabolic process
TCONS_00003733	1.43957	44.4825	-3.28247932460507	1	4.94952	AN4009	Has domain(s) with predicted transferase activity, transferring acyl groups other than amino-acyl groups activity and role in metabolic process
TCONS_00017436	11.663	358.337	-8.07516753663594	0.999999999999998	4.9413	AN1726	Putative 3-methyl-2-oxobutanoate dehydrogenase
TCONS_00007704	0.18355	5.62447	-2.05897105170057	1	4.93747	AN7061	Putative transcription factor; predicted role in secondary metabolite production
TCONS_00022429	4.4369	135.387	-5.08929365485465	1	4.93139	AN2913	Ortholog of A. nidulans FGSC A4 : AN4375, A. fumigatus Af293 : Afu3g07740, Afu4g06610, A. niger CBS 513.88 : An04g00930 and A. oryzae RIB40 : AO090023000927, AO090020000420
TCONS_00018541	19.4312	592.252	-8.464696278506	0.999999999999999	4.92977	AN1848	Zinc(II)2Cys6 putative transcription factor involved in the regulation of sexual development; mutant produces immature cleistothecia and reduced numbers of ascospores
TCONS_00000538	0.572904	17.3882	-2.50288288671197	1	4.92367	AN4345	Has domain(s) with predicted catalytic activity, magnesium ion binding, thiamine pyrophosphate binding activity
TCONS_00000479	18.4053	557.781	-8.25452389941157	1	4.9215	AN4423	Has domain(s) with predicted nucleic acid binding activity
TCONS_00000361	2.03619	61.5663	-3.61866721665169	0.999999999999801	4.91819	AN4590	Sugar transporter; transcriptionally induced by growth on xylose
TCONS_00007207	5.63084	169.77	-4.63198465652045	1	4.91409	AN7530	Ortholog of A. niger CBS 513.88 : An11g07875, Aspergillus wentii : Aspwe1_0121053, Aspergillus sydowii : Aspsy1_0031999 and Aspergillus terreus NIH2624 : ATET_06692
TCONS_00014226	0.29194	8.7892	-2.46067307005451	1	4.91199	AN1183	Has domain(s) with predicted DNA binding, sequence-specific DNA binding RNA polymerase II transcription factor activity, zinc ion binding activity and role in regulation of transcription, DNA-dependent, transcription, DNA-templated
TCONS_00024546	2.28751	68.3504	-3.07010108179697	0.99999819670148	4.9011	AN5614	Ortholog(s) have role in intracellular transport, plasma membrane fusion involved in cytogamy, response to pheromone, sporocarp development involved in sexual reproduction, syncytium formation by plasma membrane fusion
TCONS_00021753	1.35667	40.334	-2.65805148262892	1	4.89386	AN2814	Ortholog(s) have role in cellobiose transport, ethanol biosynthetic process
TCONS_00006825	0.101764	2.98962	-1.59516572408264	0.999916299259011	4.87667	AN7383	Ortholog of A. oryzae RIB40 : AO090010000377, Aspergillus flavus NRRL 3357 : AFL2T_11553, Aspergillus wentii : Aspwe1_0156782 and Aspergillus versicolor : Aspve1_0137812
TCONS_00012850	6.19621	181.029	-5.78143743235624	0.999999999999999	4.86869	AN9288	Ortholog(s) have cytoplasm, nucleus localization
TCONS_00022230	0.29983	8.72075	-1.66716408952488	0.999949269202288	4.86223	AN10384	Possible C6 transcription factor; ortholog of A. fumigatus Afu2g07480 and Afu5g14530
TCONS_00013921	0.155797	4.53118	-1.50660038898672	0.999709746089665	4.86215	AN0023	Has domain(s) with predicted nucleotide binding, oxidoreductase activity and role in metabolic process
TCONS_00022364	0.372203	10.7903	-2.64949017271174	1	4.8575	AN3009	Has domain(s) with predicted catalytic activity
TCONS_00004956	14.0161	405.488	-8.92233716347545	1	4.8545	AN3606	Ortholog of A. fumigatus Af293 : Afu4g12700, A. niger CBS 513.88 : An03g02800, A. oryzae RIB40 : AO090009000298, Aspergillus wentii : Aspwe1_0047287 and Aspergillus sydowii : Aspsy1_0090817
TCONS_00018021	2.94372	84.1898	-3.67123067139252	0.999999999999999	4.83793	AN2548	Putative acyltransferase; required for emericellamide biosynthesis; emericellamide (eas) biosynthetic gene cluster member
TCONS_00004476	38.2114	1092.74	-7.61849139640795	0.999999999999998	4.83781	AN4264	Ortholog(s) have role in syncytium formation by plasma membrane fusion
TCONS_00004989	0.370917	10.4726	-2.35629381704942	1	4.81937	AN11711	Protein of unknown function
TCONS_00025079	3.59707	99.8677	-3.91480149325584	1	4.79512	AN5168	Has domain(s) with predicted nucleoside-triphosphatase activity, nucleotide binding activity
TCONS_00006984	0.505826	14.0182	-1.67841289953864	0.999941081213337	4.79252	AN7156	Has domain(s) with predicted nucleotide binding, oxidoreductase activity and role in oxidation-reduction process
TCONS_00017590	2.39705	66.1258	-3.63968861454957	1	4.78588	AN1946	Ortholog of A. fumigatus Af293 : Afu4g13300, A. niger CBS 513.88 : An01g09010, A. oryzae RIB40 : AO090009000247, Aspergillus wentii : Aspwe1_0208317 and Aspergillus sydowii : Aspsy1_0138807
TCONS_00004516	2.3342	64.253	-2.72076596149158	1	4.78276	AN4199	Ortholog of A. fumigatus Af293 : Afu1g05950, A. niger CBS 513.88 : An18g03630, A. oryzae RIB40 : AO090011000091 and Aspergillus wentii : Aspwe1_0038208, Aspwe1_0110054
TCONS_00024339	2.30216	62.8906	-3.57066648270428	0.999999682304653	4.77178	AN8561	Has domain(s) with predicted nucleotide binding, oxidoreductase activity and role in metabolic process
TCONS_00004650	3.81384	103.859	-2.16154624484882	1	4.76724	AN4008	Has domain(s) with predicted O-methyltransferase activity
TCONS_00024214	2.52767	68.7912	-3.83352028968667	1	4.76635	AN8403	Has domain(s) with predicted nucleotide binding, oxidoreductase activity and role in metabolic process
TCONS_00008309	1.12454	30.591	-2.94376125242441	0.999999935275698	4.7657	AN11999	Ortholog of Aspergillus versicolor : Aspve1_0043679, Aspergillus clavatus NRRL 1 : ACLA_093220, Aspergillus zonatus : Aspzo1_0014878 and Aspergillus sydowii : Aspsy1_0046207
TCONS_00022187	0.261298	7.02468	-2.3259864031542	1	4.74866	AN3249	Has domain(s) with predicted nucleotide binding, oxidoreductase activity and role in metabolic process
TCONS_00018914	10.0436	269.857	-4.47307920681622	1	4.74785	AN2395	Putative beta-glucuronidase with a predicted role in polysaccharide degradation
TCONS_00007985	23.1794	621.996	-8.49271674501833	1	4.74599	AN7727	Ortholog of A. fumigatus Af293 : Afu5g07980, Afu5g14920, A. niger CBS 513.88 : An03g03960, A. oryzae RIB40 : AO090701000712, Aspergillus wentii : Aspwe1_0271934 and Aspergillus sydowii : Aspsy1_0032303
TCONS_00024196	0.20144	5.40262	-1.61047608588467	0.999951803713453	4.74524	AN11077	Has domain(s) with predicted acetyltransferase activity
TCONS_00007557	1.86193	49.8201	-3.09227238660212	0.99999999037798	4.74186	AN7265	Ortholog of A. nidulans FGSC A4 : AN8376, AN8625 and A. fumigatus Af293 : Afu6g00680, Afu8g06420
TCONS_00017165	0.037998	1.01415	-1.75696981235092	0.999906642275358	4.73821	AN8910	Putative polyketide synthase (PKS)
TCONS_00005379	2.6972	71.6868	-1.74515043506503	0.99992373463728	4.73217	AN10482	Putative beta-glucosidase
TCONS_00007950	3.42936	90.3119	-3.16474076130208	0.999999999999999	4.7189	AN10982	Putative P-type ATPase sodium pump
TCONS_00013111	0.209039	5.50316	-2.57113916777674	1	4.71842	AN1184	Ortholog(s) have ribosome localization
TCONS_00007485	0.961708	25.2081	-1.2103407394247	0.999038260918809	4.71214	AN7349	Protein with alpha-1,3-glucanase (mutanase) activity, involved in carbohydrate catabolism; highly expressed during sexual development, specifically expressed in Hulle cells
TCONS_00001118	13.8875	363.513	-8.230556402596	1	4.71015	AN4690	Alpha subunit of 3-methylcrotonyl-CoA carboxylase, involved in leucine degradation
TCONS_00024687	0.963443	25.0247	-2.70651168804218	1	4.69901	AN5413	Ortholog of Aspergillus tubingensis : Asptu1_0127529, Aspergillus kawachii : Aspka1_0173125, Aspergillus acidus : Aspfo1_0061846 and Aspergillus wentii : Aspwe1_0061051
TCONS_00014255	0.671253	17.3702	-2.78305854868082	1	4.69362	AN1136	Putative myo-inositol-1(or 4)-monophosphatase with a predicted role in phospholipid metabolism; transcript inducible by quinate
TCONS_00025020	9.92708	255.273	-2.58180150704556	1	4.68453	AN8559	Putative branched chain alpha-keto acid dehydrogenase E1, beta subunit
TCONS_00003235	0.261315	6.67836	-2.11657388238856	1	4.67563	AN7906	Ortholog of A. nidulans FGSC A4 : AN3590, A. fumigatus Af293 : Afu4g12880, A. niger CBS 513.88 : An01g08440, A. oryzae RIB40 : AO090009000315 and Aspergillus wentii : Aspwe1_0033843
TCONS_00021732	3.10103	79.0944	-3.85800604805887	1	4.67276	AN2835	Has domain(s) with predicted D-arabinono-1,4-lactone oxidase activity, UDP-N-acetylmuramate dehydrogenase activity, flavin adenine dinucleotide binding activity, role in oxidation-reduction process and membrane localization
TCONS_00014040	0.0481025	1.22062	-2.24851572821733	1	4.66536	AN9364	Protein of unknown function
TCONS_00001159	0.130884	3.28952	-2.02293057338128	1	4.65151	AN4630	Has domain(s) with predicted substrate-specific transmembrane transporter activity, role in transmembrane transport and integral to membrane localization
TCONS_00022453	1.42235	35.3537	-3.48257570550578	0.999857835931528	4.63552	AN2876	Ortholog of A. nidulans FGSC A4 : AN5876, A. fumigatus Af293 : Afu2g11370, Afu3g11770, Aspergillus wentii : Aspwe1_0653753 and Aspergillus sydowii : Aspsy1_0146596, Aspsy1_1176317
TCONS_00007238	0.861107	21.2851	-1.93393404311998	0.999998749841229	4.62751	AN7577	Has domain(s) with predicted acid-amino acid ligase activity
TCONS_00013950	0.0937965	2.28863	-1.6341424645332	0.999947886296401	4.6088	AN9253	Putative cytochrome P450; required for austinol and dehydroaustinol biosynthesis
TCONS_00021549	46.0342	1115.35	-9.79235556465422	0.999999999999997	4.59865	AN3075	Zinc finger protein of unknown function; overexpression confers the "fluffy" phenotype
TCONS_00008060	1.33069	31.8694	-3.36128261199419	1	4.58192	AN7822	Ortholog of A. fumigatus Af293 : Afu5g00770, Aspergillus brasiliensis : Aspbr1_0058805, N. fischeri NRRL 181 : NFIA_041410, Aspergillus flavus NRRL 3357 : AFL2T_07218 and A. clavatus NRRL 1 : ACLA_004530
TCONS_00014060	0.346559	8.27655	-2.62389023527805	1	4.57786	AN9389	Has domain(s) with predicted role in cell wall macromolecule catabolic process
TCONS_00004935	16.3044	386.507	-8.0370658436134	0.999999999999998	4.56716	AN3639	Putative dihydrolipoamide transacylase; alpha keto acid dehydrogenase E2 subunit
TCONS_00021156	0.101734	2.40815	-1.33747911815029	0.999605011960347	4.56505	AN11188	Ortholog(s) have role in endocrocin biosynthetic process and cytosol, nucleus localization
TCONS_00001119	14.8203	349.182	-5.04218397713859	1	4.55833	AN4688	Putative acyl-coA dehydrogenase
TCONS_00013407	0.278189	6.51532	-1.63828496281523	0.99994302907366	4.5497	AN0761	Has domain(s) with predicted O-methyltransferase activity
TCONS_00003833	0.269134	6.2875	-1.73652958048191	0.999930255866196	4.54609	AN3856	Protein of unknown function
TCONS_00003392	0.0608	1.41141	-1.59596456393002	0.99991765166067	4.53692	AN8127	Has domain(s) with predicted role in transmembrane transport and integral to membrane localization
TCONS_00012869	0.400602	9.2645	-2.45952505961239	1	4.53147	AN9307	Has domain(s) with predicted catalytic activity, molybdenum ion binding, pyridoxal phosphate binding activity
TCONS_00003408	0.306633	7.05679	-1.96309190961994	0.999999998574686	4.52443	AN8154	Protein of unknown function
TCONS_00022225	27.8373	639.949	-5.09824782688803	1	4.52286	AN3203	Putative F-box protein
TCONS_00010280	0.450922	10.2658	-1.74482714296384	0.999924284771848	4.50882	AN6389	Ortholog of A. fumigatus Af293 : Afu1g03300, Afu6g10800, A. niger CBS 513.88 : An11g00440, A. oryzae RIB40 : AO090023000186, Aspergillus wentii : Aspwe1_0039443 and Aspergillus sydowii : Aspsy1_0058314
TCONS_00022461	0.384754	8.75657	-1.97526465732913	0.99999999994627	4.50836	AN2869	Has domain(s) with predicted substrate-specific transmembrane transporter activity, role in transmembrane transport and integral to membrane localization
TCONS_00025242	0.101418	2.29729	-2.21560104051771	1	4.50154	AN5559	Has domain(s) with predicted role in transmembrane transport and integral to membrane localization
TCONS_00000850	0.114895	2.59603	-2.26314125071974	1	4.49792	AN5060	Ortholog of Aspergillus flavus NRRL 3357 : AFL2T_03090, Aspergillus versicolor : Aspve1_0144439, Aspergillus zonatus : Aspzo1_0152926 and Aspergillus sydowii : Aspsy1_0061440
TCONS_00009452	1.58639	35.7034	-3.12227995623829	0.999999999998829	4.49224	AN10805	Has domain(s) with predicted hydrolase activity and role in metabolic process
TCONS_00001135	16.0576	360.688	-2.14606008929545	1	4.48942	AN4659	Putative acyl-CoA synthetase/AMP-binding domain protein; has a predicted mitochondrial localization signal
TCONS_00013730	2.92436	64.7246	-2.91915788092014	0.99999999996317	4.46812	AN0280	Putative alpha-1,4-glucosidase; glucosyl hydrolase; transcriptionally induced by growth on xylose
TCONS_00004156	0.078342	1.72652	-1.24191460796758	0.999175591870566	4.46194	AN7909	Polyketide synthase; member of the F9775 secondary metabolite gene cluster; required for F9775 and orsellinic acid and violaceol biosynthesis
TCONS_00021168	0.0593215	1.30311	-1.26956396282809	0.99939365991254	4.45726	AN9165	Has domain(s) with predicted role in transmembrane transport and integral to membrane localization
TCONS_00000670	0.522083	11.4345	-1.60926714406047	0.999950239364716	4.45297	AN8761	Protein with polygalacturonase activity, involved in degradation of pectin
TCONS_00022472	8.85201	192.564	-6.48768108604439	1	4.44319	AN2860	Alcohol dehydrogenase; predicted role in fermentation
TCONS_00024199	5.09013	110.579	-4.34076705502132	1	4.44123	AN11085	Putative D-arabinitol 4-dehydrogenaset
TCONS_00013282	20.6505	444.192	-8.81812760529127	1	4.42693	AN0942	Putative L-arabinitol 4-dehydrogenase with a predicted role in L-arabinose/arabitol and D-xylose/D,L-xylulose/xylitol metabolism; transcriptionally induced by growth on xylose
TCONS_00017172	1.5867	33.8996	-2.73625212255211	1	4.41717	AN8899	Ortholog(s) have cytosol, nucleus localization
TCONS_00010425	3.13158	66.757	-4.06898596236041	1	4.41396	AN10789	Has domain(s) with predicted DNA binding, sequence-specific DNA binding RNA polymerase II transcription factor activity, zinc ion binding activity and role in regulation of transcription, DNA-dependent, transcription, DNA-templated
TCONS_00003355	3.88144	82.5066	-3.85274383020099	1	4.40985	AN8078	Phenylacetate 2-hydroxylase; cytochrome P450 monooxygenase involved in phenylacetate utilization; transcript is induced by phenylacetate
TCONS_00017096	0.109653	2.32889	-1.4312090313789	0.999730261540823	4.40862	AN8995	Has domain(s) with predicted role in transmembrane transport and integral to membrane localization
TCONS_00021424	0.107918	2.29015	-1.63610656483022	0.999945397283337	4.40744	AN3248	Has domain(s) with predicted role in oxidation-reduction process
TCONS_00004084	0.158879	3.36404	-2.79853628074301	1	4.4042	AN3503	Has domain(s) with predicted role in transmembrane transport and integral to membrane localization
TCONS_00018871	0.768981	16.2345	-1.75289103482305	0.999910653646566	4.39997	AN2326	Has domain(s) with predicted hydrolase activity, acting on ester bonds activity, role in GPI anchor metabolic process, intracellular protein transport and intrinsic to endoplasmic reticulum membrane localization
TCONS_00018921	0.661826	13.8959	-1.72428348460633	0.9999123825172	4.39206	AN10297	Protein with similarity to nonribosomal peptide synthases (NRPS-like); putative acyl CoA synthetase with an NAD-binding domain
TCONS_00021449	0.401406	8.38811	-2.04670689678756	1	4.38521	AN3210	Has domain(s) with predicted substrate-specific transmembrane transporter activity, role in transmembrane transport and integral to membrane localization
TCONS_00007556	2.3802	49.7125	-3.01895141203531	0.999754213443669	4.38446	AN7266	Protein of unknown function
TCONS_00021686	13.3916	279.292	-4.60225489944013	1	4.38238	AN2912	Ortholog of A. niger CBS 513.88 : An02g12880, Neosartorya fischeri NRRL 181 : NFIA_069420, Aspergillus versicolor : Aspve1_0081767 and Aspergillus clavatus NRRL 1 : ACLA_035690
TCONS_00004076	0.629532	13.1174	-2.6455936306437	1	4.38106	AN3515	Ortholog(s) have alpha-glucoside:hydrogen symporter activity, maltose:hydrogen symporter activity, trehalose transmembrane transporter activity
TCONS_00010943	2.17855	44.3871	-3.29822987990226	1	4.3487	AN6767	Has domain(s) with predicted catalytic activity and role in metabolic process
TCONS_00010713	5.14247	104.407	-4.79757984528162	1	4.34361	AN5833	Putative acetyl-CoA synthase with a predicted role in two-carbon metabolism or the methylcitrate pathway; transcript induced by heptadecanoic acid
TCONS_00017141	0.833799	16.9219	-2.85278447133344	1	4.34305	AN8940	Ortholog of Aspergillus terreus NIH2624 : ATET_03481
TCONS_00009586	15.9823	323.578	-5.66563781233724	0.999999999999999	4.33957	AN6095	Has domain(s) with predicted role in transmembrane transport and integral to membrane localization
TCONS_00007980	1.15922	23.4666	-1.78565730891214	0.999910860638897	4.33938	AN7716	Ortholog of A. fumigatus Af293 : Afu5g08180, A. oryzae RIB40 : AO090701000735, Aspergillus wentii : Aspwe1_0167587, Aspergillus sydowii : Aspsy1_0046259 and Aspergillus terreus NIH2624 : ATET_08308
TCONS_00011064	0.102954	2.08011	-1.40764334773066	0.999708417777265	4.33659	AN10867	Putative alpha-L-rhamnosidase
TCONS_00010024	0.138025	2.77094	-2.15638104105003	1	4.32738	AN6776	Has domain(s) with predicted hydrolase activity
TCONS_00018204	3.08357	61.9022	-3.4334168963426	0.999999907041601	4.32732	AN11143	Putative glucoamylase with a predicted role in starch metabolism
TCONS_00013955	0.069004	1.385	-1.78769388799625	0.999914393685679	4.32706	AN11217	Predicted transmembrane transporter; located in the aus secondary metabolism gene cluster
TCONS_00017539	0.92085	18.4519	-2.62878684973807	1	4.32466	AN1877	Ortholog of A. nidulans FGSC A4 : AN7228, A. fumigatus Af293 : Afu2g17490, A. niger CBS 513.88 : An04g09550, A. oryzae RIB40 : AO090102000061 and Neosartorya fischeri NRRL 181 : NFIA_092910
TCONS_00000531	0.231497	4.63187	-2.16963397139027	1	4.32253	AN4357	Has domain(s) with predicted exonuclease activity, nucleic acid binding activity and intracellular localization
TCONS_00014745	23.1478	463.023	-9.24651878794404	1	4.32214	AN10090	Ortholog of A. fumigatus Af293 : Afu1g04430, A. oryzae RIB40 : AO090003000908, Neosartorya fischeri NRRL 181 : NFIA_020340 and Aspergillus wentii : Aspwe1_0169406
TCONS_00003641	1.32701	26.4094	-2.03683569054006	1	4.3148	AN4124	Has domain(s) with predicted amino acid transmembrane transporter activity, role in amino acid transmembrane transport and membrane localization
TCONS_00014793	1.62022	32.1278	-3.0204430508032	0.999759888220237	4.30956	AN0390	Ortholog of A. fumigatus Af293 : Afu2g15450, A. niger CBS 513.88 : An07g02450, Neosartorya fischeri NRRL 181 : NFIA_090690, Aspergillus wentii : Aspwe1_0669328 and Aspergillus versicolor : Aspve1_0122514
TCONS_00024997	2.50571	49.4221	-2.92517845559687	0.999999999513866	4.30187	AN8533	Ortholog of Aspergillus brasiliensis : Aspbr1_0130282, Aspergillus kawachii : Aspka1_0182788, Aspergillus acidus : Aspfo1_0063776 and Aspergillus niger ATCC 1015 : 186665-mRNA
TCONS_00017695	7.66567	148.354	-5.22486867954663	1	4.27449	AN2112	Ortholog(s) have cytosol, nucleus localization
TCONS_00010291	4.6321	88.3749	-4.10698908576641	1	4.2539	AN6383	Ortholog of A. fumigatus Af293 : Afu5g00450, Afu6g10780, A. niger CBS 513.88 : An03g05860, A. oryzae RIB40 : AO090003001528, AO090023001010 and Aspergillus wentii : Aspwe1_0052273, Aspwe1_0067889
TCONS_00007558	0.470925	8.97266	-2.2298461103278	1	4.25197	AN12374	Protein of unknown function
TCONS_00007245	20.8996	392.052	-7.29640375951142	1	4.2295	AN10964	Has domain(s) with predicted methyltransferase activity and role in metabolic process
TCONS_00024971	9.22861	171.71	-4.52869980072282	1	4.21772	AN8496	Has domain(s) with predicted metal ion binding activity
TCONS_00018104	0.173464	3.21481	-2.07341490885934	1	4.21202	AN9035	Putative alpha-galactosidase with a predicted role in galactose and galactitol metabolism and in degradation of mannans
TCONS_00014032	0.191598	3.54433	-1.95870189311582	0.999999988075891	4.20936	AN9350	Protein of unknown function
TCONS_00019407	8.67718	159.985	-5.14355784385493	1	4.20457	AN1947	Has domain(s) with predicted hydrolase activity
TCONS_00025371	0.12894	2.37592	-1.42219131909434	0.999713209251712	4.20372	AN5383	Protein of unknown function
TCONS_00000284	17.4968	321.556	-6.97514066178218	1	4.1999	AN4687	Beta subunit of 3-methylcrotonyl-CoA carboxylase, involved in leucine degradation
TCONS_00018096	0.444783	8.1066	-2.08339893939814	1	4.18792	AN9041	Putative 3-hydroxyacyl-CoA dehydrogenase with a predicted role in fatty acid metabolism
TCONS_00022208	10.1256	183.261	-2.8510030117158	1	4.17781	AN3222	Ortholog(s) have IMP 5'-nucleotidase activity and role in inosine salvage, nicotinamide riboside biosynthetic process, nicotinic acid riboside biosynthetic process
TCONS_00022088	1.02412	18.4333	-1.716773416101	0.999883983565974	4.16987	AN3379	Ortholog of A. fumigatus Af293 : Afu7g01170, A. niger CBS 513.88 : An01g01580, An12g01970, An01g00420, A. oryzae RIB40 : AO090010000104, AO090038000140 and Aspergillus wentii : Aspwe1_0112566
TCONS_00003642	1.16174	20.7565	-3.2003244929331	0.999999999999999	4.15921	AN4122	Ortholog of A. nidulans FGSC A4 : AN2881, AN10123, AN0867, A. fumigatus Af293 : Afu1g13860, Afu1g15180, Afu3g11650 and A. niger CBS 513.88 : An08g07010, An02g07440, An01g13480
TCONS_00006902	0.718194	12.8211	-2.61125887955151	1	4.158	AN7267	Has domain(s) with predicted flavin adenine dinucleotide binding, oxidoreductase activity, acting on CH-OH group of donors activity and role in oxidation-reduction process
TCONS_00017535	7.53175	131.807	-4.18149685127621	1	4.1293	AN1870	Putative beta-1,4-xylosidase
TCONS_00012866	0.737812	12.8832	-2.56713088256687	1	4.1261	AN11215	Has domain(s) with predicted metal ion transmembrane transporter activity, role in metal ion transport, transmembrane transport and membrane localization
TCONS_00017178	0.656805	11.4407	-1.61669872599819	0.999957633498417	4.12256	AN8891	Putative exopolygalacturonase
TCONS_00024256	0.914479	15.654	-2.50366411043737	1	4.09743	AN8453	Protein with pectate lyase activity, involved in degradation of pectin
TCONS_00021529	2.22914	37.8992	-3.17796116995081	0.999999999999999	4.08761	AN3105	Has domain(s) with predicted transmembrane transporter activity, role in transmembrane transport and integral to membrane localization
TCONS_00018748	11.3079	190.859	-4.55033745262892	1	4.0771	AN2161	Putative GNAT-type acetyltransferase
TCONS_00004701	0.137592	2.31853	-1.08665556275513	0.99875551926714	4.07475	AN3951	Has domain(s) with predicted oxidoreductase activity, acting on paired donors, with incorporation or reduction of molecular oxygen, 2-oxoglutarate as one donor, and incorporation of one atom each of oxygen into both donors activity
TCONS_00017427	3.45651	58.0804	-3.22921872922868	0.999999999999999	4.07067	AN1714	Ortholog of A. nidulans FGSC A4 : AN1718, A. fumigatus Af293 : Afu4g08380, Afu4g08420, A. niger CBS 513.88 : An04g03190, An04g03210 and A. oryzae RIB40 : AO090023000718
TCONS_00024591	0.0662505	1.11276	-1.6987258269824	0.999869700367531	4.07007	AN12293	Has domain(s) with predicted DNA binding, zinc ion binding activity, role in transcription, DNA-templated and nucleus localization
TCONS_00021581	2.97733	49.8184	-2.43743081521396	1	4.06459	AN3037	Has domain(s) with predicted cholinesterase activity
TCONS_00013654	0.720086	12.0056	-2.52006048360257	1	4.05939	AN0395	Putative inorganic diphosphatase with a predicted role in energy metabolism
TCONS_00013192	0.253727	4.22904	-1.87606529481862	0.999929002717293	4.05898	AN1078	Has domain(s) with predicted catalytic activity and role in metabolic process
TCONS_00015073	0.0892	1.47904	-1.74380864354253	0.99992601570447	4.05147	AN0012	Ortholog of A. fumigatus Af293 : Afu5g10930, A. oryzae RIB40 : AO090701000510, Aspergillus flavus NRRL 3357 : AFL2T_06133 and Neosartorya fischeri NRRL 181 : NFIA_076310
TCONS_00018205	0.659041	10.883	-2.07748140147019	1	4.04556	AN8901	Has domain(s) with predicted role in transmembrane transport and integral to membrane localization
TCONS_00010572	9.20971	151.588	-4.43743294096934	1	4.04086	AN6024	Protein with glutathione S-transferase and glutathione peroxidase activities; intracellular, menadione stress-induced protein
TCONS_00021382	0.079657	1.29908	-1.41506339296358	0.999693064206892	4.02755	AN3297	Protein with endo-beta-(1,4)-mannanase activity, involved in degradation of mannans
TCONS_00014844	0.287358	4.68141	-2.615252214332	1	4.02602	AN0322	Has domain(s) with predicted nucleotide binding, oxidoreductase activity and role in metabolic process
TCONS_00018463	3.13161	50.8418	-2.95412758555671	0.999999436464356	4.02104	AN1724	Has domain(s) with predicted role in transmembrane transport and integral to membrane localization
TCONS_00013205	5.14434	83.381	-3.15567902903887	0.999999999999999	4.01866	AN1054	Ortholog of A. fumigatus Af293 : Afu1g12400, A. niger CBS 513.88 : An08g05070, A. oryzae RIB40 : AO090001000239, Aspergillus wentii : Aspwe1_0051374 and Aspergillus sydowii : Aspsy1_0038279
TCONS_00007422	0.889864	14.2608	-1.7812926279128	0.999903333968053	4.00232	AN7834	Protein of unknown function
TCONS_00014236	3.85957	61.484	-3.59560755745718	0.99999999930872	3.9937	AN1169	Ortholog of A. fumigatus Af293 : Afu1g11100, A. niger CBS 513.88 : An08g03390, A. oryzae RIB40 : AO090038000299, Neosartorya fischeri NRRL 181 : NFIA_014530 and Aspergillus wentii : Aspwe1_0172243
TCONS_00011065	0.0725215	1.15481	-1.51680471861898	0.999753930934245	3.99311	AN10868	Ortholog of A. niger CBS 513.88 : An14g01330, An02g11890, An14g01620 and A. oryzae RIB40 : AO090012000045, AO090011000315, AO090701000905
TCONS_00004168	0.314735	4.98782	-1.9069970554006	0.999966366122476	3.9862	AN7926	Has domain(s) with predicted nucleotide binding, oxidoreductase activity and role in metabolic process
TCONS_00014735	0.501853	7.92406	-2.3579574791245	1	3.98091	AN0477	Has domain(s) with predicted homogentisate 1,2-dioxygenase activity and role in L-phenylalanine catabolic process, oxidation-reduction process, tyrosine metabolic process
TCONS_00003784	5.45343	85.6611	-3.18458363949843	0.999999999999999	3.9734	AN10487	Has domain(s) with predicted role in transmembrane transport and integral to membrane localization
TCONS_00010130	9.74783	152.573	-4.39593445765862	1	3.96828	AN6909	Putative bestrophin-like protein; similar to plasma membrane anion channels
TCONS_00017663	3.00417	46.9277	-2.18082787892219	1	3.9654	AN11861	Has domain(s) with predicted nucleotide binding, oxidoreductase activity, transferase activity, transferring acyl groups other than amino-acyl groups, zinc ion binding activity and role in oxidation-reduction process
TCONS_00019061	0.505969	7.85991	-1.74972075416814	0.999915921095634	3.95739	AN2609	Has domain(s) with predicted O-methyltransferase activity
TCONS_00007610	3.8226	59.2805	-2.94515215214063	0.999999923626858	3.95493	AN7190	Has domain(s) with predicted sequence-specific DNA binding RNA polymerase II transcription factor activity, zinc ion binding activity, role in regulation of transcription, DNA-dependent and nucleus localization
TCONS_00004585	0.283777	4.38958	-1.51110439886412	0.999729128240734	3.95125	AN4115	Ortholog of Aspergillus versicolor : Aspve1_0037421, Aspergillus sydowii : Aspsy1_0060570 and Aspergillus aculeatus ATCC16872 : Aacu16872_055617
TCONS_00006834	0.36514	5.62308	-2.27927315340567	1	3.94484	AN7370	Ortholog of A. nidulans FGSC A4 : AN3519, AN2646, AN0587, AN0866 and A. fumigatus Af293 : Afu1g15200, Afu3g03790, Afu4g14040, Afu5g06900, Afu7g08575
TCONS_00021468	2.81704	42.4501	-2.90672280573529	0.999999999999475	3.91352	AN3191	Ortholog(s) have lipase activity
TCONS_00022498	0.136396	2.05284	-1.48337999598267	0.999644056029765	3.91175	AN2821	Ortholog of A. fumigatus Af293 : Afu2g00180, Afu2g17480, A. niger CBS 513.88 : An03g05360, An04g09420, A. oryzae RIB40 : AO090102000063, AO090009000716 and Aspergillus wentii : Aspwe1_0163996
TCONS_00000744	13.1207	196.848	-5.40339859529726	1	3.90717	AN8660	Ortholog of A. nidulans FGSC A4 : AN2629, A. fumigatus Af293 : Afu6g01900, A. niger CBS 513.88 : An12g06490 and A. oryzae RIB40 : AO090038000052, AO090001000087, AO090009000516
TCONS_00001039	12.8867	192.907	-1.96510493337569	0.999999998829923	3.90395	AN4809	Putative glutaminase A with a predicted role in glutamate and glutamine metabolism
TCONS_00007652	0.615326	9.20356	-2.29714046693247	1	3.90277	AN7121	Has domain(s) with predicted metallocarboxypeptidase activity, zinc ion binding activity and role in proteolysis
TCONS_00022279	0.674035	10.0625	-2.35586842055802	1	3.90002	AN3125	Has domain(s) with predicted role in response to stress and integral to membrane localization
TCONS_00024680	16.0719	239.833	-3.69310389853931	0.999999999999999	3.89941	AN5423	Ortholog of A. oryzae RIB40 : AO090003001412, Aspergillus glaucus : Aspgl1_0070324, Aspergillus flavus NRRL 3357 : AFL2T_01664 and Aspergillus kawachii : Aspka1_0182292
TCONS_00022578	0.486497	7.24085	-1.9719551240758	0.999999999705547	3.89566	AN2716	Has domain(s) with predicted catalytic activity and role in metabolic process
TCONS_00018467	3.31424	49.1887	-2.60319827240822	1	3.89158	AN1731	Putative proline dehydrogenase with a predicted role in proline metabolism; expression is regulated by carbon and nitrogen repression; negatively regulated by CreA
TCONS_00003691	7.48397	110.787	-1.89857906950191	0.999942288676927	3.88784	AN4077	Has domain(s) with predicted DNA binding activity
TCONS_00022957	1.04359	15.3817	-2.55834462537118	1	3.88159	AN2718	Has domain(s) with predicted nucleic acid binding, zinc ion binding activity and intracellular localization
TCONS_00014149	26.3714	387.623	-3.60806912266303	0.999999999992369	3.87761	AN1298	Has domain(s) with predicted protein dimerization activity
TCONS_00025243	13.0201	191.352	-3.07205727785916	0.999998529077439	3.87741	AN5558	Broad specificity thermostable alkaline protease; extracellular; regulated by nitrogen, carbon and sulfur metabolite repression; transcript repressed by light in developmentally competent mycelia
TCONS_00018551	10.4158	152.496	-4.0093104993672	1	3.87193	AN1857	Putative kynureninase with a predicted role in aromatic amino acid biosynthesis
TCONS_00005032	0.099018	1.43937	-1.66132384285368	0.999945876235204	3.8616	AN3517	Ortholog of Aspergillus sydowii : Aspsy1_0162744
TCONS_00024400	4.36738	63.183	-3.06618155582457	0.999997164640153	3.8547	AN5149	Ortholog of A. fumigatus Af293 : Afu6g07200, A. niger CBS 513.88 : An07g09260, A. oryzae RIB40 : AO090005001581, Aspergillus wentii : Aspwe1_0112093 and Aspergillus sydowii : Aspsy1_0059680
TCONS_00018619	2.04895	29.5539	-2.61442619855915	1	3.85039	AN1962	Ortholog of A. fumigatus Af293 : Afu4g10820, A. niger CBS 513.88 : An04g05820, Aspergillus wentii : Aspwe1_0145558, Aspergillus sydowii : Aspsy1_0142548 and Aspergillus terreus NIH2624 : ATET_03987
TCONS_00001557	1.60986	23.1977	-2.82356631549776	1	3.84898	AN8657	Has domain(s) with predicted oxidoreductase activity and role in oxidation-reduction process
TCONS_00007291	1.56638	22.5037	-2.22569976518894	1	3.84466	AN7648	Ortholog(s) have endoplasmic reticulum localization
TCONS_00017080	3.00937	43.1904	-3.01622252176481	0.999743855980367	3.84318	AN9009	Ortholog of Aspergillus versicolor : Aspve1_0047394, Aspergillus sydowii : Aspsy1_0094736, Aspsy1_0145518 and Aspergillus terreus NIH2624 : ATET_06611
TCONS_00001221	1.5951	22.8786	-2.39318554780487	1	3.84228	AN4529	Ortholog of A. niger CBS 513.88 : An07g07320, Aspergillus wentii : Aspwe1_0024851, Aspergillus versicolor : Aspve1_0739308 and Aspergillus clavatus NRRL 1 : ACLA_091870
TCONS_00021970	44.7117	641.149	-9.73071242578521	0.999999999999997	3.84193	AN9138	Putative amidase/acetamidase
TCONS_00009385	0.510454	7.30912	-2.1656885087535	1	3.83984	AN6388	Putative beta-galactosidase with a predicted role in polysaccharide degradation
TCONS_00018523	1.14055	16.2092	-1.90617164576994	0.999963988948981	3.82902	AN1819	Has domain(s) with predicted nucleotide binding activity
TCONS_00017294	1.81631	25.7946	-2.57272063342553	1	3.82799	AN1519	Putative Argonaute protein involved in inverted repeat transgene (IRT)-induced RNA silencing
TCONS_00014156	19.5176	275.998	-3.37070449861563	1	3.82181	AN1291	Has domain(s) with predicted carbon-sulfur lyase activity and role in metabolic process
TCONS_00007204	4.19794	59.2937	-1.59791642593949	0.99992200851743	3.82012	AN7528	Ortholog of A. fumigatus Af293 : Afu6g09830, Neosartorya fischeri NRRL 181 : NFIA_055550, Aspergillus wentii : Aspwe1_0176933 and Aspergillus versicolor : Aspve1_0789753
TCONS_00008042	0.16701	2.35703	-1.91634478468914	0.999984250078913	3.81896	AN11011	Has domain(s) with predicted inorganic phosphate transmembrane transporter activity, role in phosphate ion transport and membrane localization
TCONS_00017149	3.37125	47.5322	-3.06301724228979	0.999992281280683	3.81755	AN8931	Ortholog of A. fumigatus Af293 : Afu1g10120, A. niger CBS 513.88 : An08g01940, A. oryzae RIB40 : AO090038000421, Aspergillus wentii : Aspwe1_0048983 and Aspergillus sydowii : Aspsy1_0044402
TCONS_00014431	1.16254	16.3769	-2.42046059017367	1	3.81631	AN0903	Ortholog of A. fumigatus Af293 : Afu1g15690, A. niger CBS 513.88 : An01g14030, A. oryzae RIB40 : AO090005001138, Aspergillus wentii : Aspwe1_0027550 and Aspergillus sydowii : Aspsy1_0139000
TCONS_00018041	3.57798	50.1698	-2.52653189773545	1	3.8096	AN2572	Putative dipeptidyl-peptidase; transcript upregulated by nitrate limitation
TCONS_00025448	1.67779	23.3528	-2.55327924681457	1	3.79896	AN5274	Ortholog(s) have sequence-specific DNA binding activity
TCONS_00010978	41.5166	575.12	-8.57289256466657	1	3.79211	AN6804	Predicted transporter of the major facilitator superfamily (MFS); expression upregulated after exposure to farnesol
TCONS_00021953	0.389387	5.38727	-1.37938289350752	0.999787222743253	3.79028	AN9161	Has domain(s) with predicted oxidoreductase activity and role in metabolic process
TCONS_00006822	0.556849	7.70017	-1.94296403630388	0.999999626681279	3.78953	AN7389	Putative laccase related protein
TCONS_00018377	6.11835	84.5076	-3.38929525726608	0.999999999999993	3.78787	AN1611	Ortholog of A. nidulans FGSC A4 : AN8351, A. fumigatus Af293 : Afu4g09220, A. niger CBS 513.88 : An04g04270, A. oryzae RIB40 : AO090023000614 and Aspergillus wentii : Aspwe1_0101354
TCONS_00005063	0.159299	2.19499	-1.34743180793818	0.999626436961475	3.7844	AN3476	Ortholog of A. fumigatus Af293 : Afu8g01060, A. niger CBS 513.88 : An15g03830, Neosartorya fischeri NRRL 181 : NFIA_094500, Aspergillus wentii : Aspwe1_0037886 and Aspergillus niger ATCC 1015 : 40584-mRNA
TCONS_00004334	0.938411	12.8419	-1.79716547488327	0.999937971556165	3.7745	AN8147	Ortholog of A. nidulans FGSC A4 : AN1625, A. fumigatus Af293 : Afu3g01080, Afu3g12760, A. niger CBS 513.88 : An02g08740 and A. oryzae RIB40 : AO090012000846, AO090023000643
TCONS_00022357	1.35245	18.4924	-1.50413300799891	0.999702837836179	3.77328	AN3021	Ortholog of A. fumigatus Af293 : Afu3g08920, A. niger CBS 513.88 : An16g02420, A. oryzae RIB40 : AO090005001345, Aspergillus wentii : Aspwe1_0052288 and Aspergillus sydowii : Aspsy1_0147269
TCONS_00024939	0.913478	12.4769	-2.05618147596881	1	3.77174	AN8457	Has domain(s) with predicted microtubule motor activity, role in nucleoside metabolic process and kinesin complex localization
TCONS_00017110	5.92303	80.7783	-3.29195278701673	1	3.76956	AN8977	Putative gluconolactonase with a predicted role in gluconic acid and gluconate metabolism; transcript upregulated by exposure to ethanol
TCONS_00005019	6.05966	82.0976	-2.1424343065334	1	3.76003	AN12477	Has domain(s) with predicted GTP binding, GTPase activity
TCONS_00010433	2.67827	36.2697	-2.48184463298939	1	3.75939	AN6198	Ortholog of A. fumigatus Af293 : Afu2g11790, A. niger CBS 513.88 : An02g03840, A. oryzae RIB40 : AO090026000463, Aspergillus wentii : Aspwe1_0175598 and Aspergillus sydowii : Aspsy1_0152269
TCONS_00017626	23.3743	316.162	-4.63438505957522	1	3.75767	AN2002	Protein predicted to have a role in pheromone precursor processing
TCONS_00024154	19.2859	259.695	-4.66013815755632	1	3.7512	AN11076	Ortholog of A. fumigatus Af293 : Afu3g02220, A. niger CBS 513.88 : An01g02020, Neosartorya fischeri NRRL 181 : NFIA_003350, Aspergillus wentii : Aspwe1_0171305 and Aspergillus versicolor : Aspve1_0056749
TCONS_00010257	11.1183	149.241	-4.41391329349473	1	3.74663	AN6413	Ortholog of A. nidulans FGSC A4 : AN6419, AN6946, AN5312, AN5664, AN8328, AN3241, AN10369, AN1930, AN2386, AN1738, AN11159, AN8984, AN8951, AN1540, AN8971, AN9387, AN9266, AN9306, AN1317, AN10886, AN7232, AN7774, AN12202
TCONS_00006916	0.203826	2.73375	-1.46790720686686	0.999591779618071	3.74547	AN7245	Ortholog of A. niger CBS 513.88 : An01g06570, An06g00030, A. oryzae RIB40 : AO090023000010, AO090026000177, Neosartorya fischeri NRRL 181 : NFIA_055760 and Aspergillus wentii : Aspwe1_0032389, Aspwe1_0041672
TCONS_00013485	5.38065	71.6442	-2.81378433594928	1	3.735	AN0638	Ortholog of A. nidulans FGSC A4 : AN6319, A. fumigatus Af293 : Afu1g16870, A. oryzae RIB40 : AO090005000988, Aspergillus wentii : Aspwe1_0038696 and Aspergillus sydowii : Aspsy1_0129541, Aspsy1_0995740
TCONS_00010559	11.9073	158.471	-3.17906450655979	0.999999999999999	3.7343	AN6046	Putative p67phox regulatory subunit homolog with a predicted role in regulating hyphal reactive oxygen species (ROS) production; required for normal sexual and asexual development
TCONS_00001124	0.503865	6.70271	-1.58228478965747	0.999895771526444	3.73363	AN4681	Ortholog of Aspergillus versicolor : Aspve1_0029795 and Aspergillus sydowii : Aspsy1_1180958
TCONS_00022494	0.486214	6.45827	-1.29063820809007	0.999509915156714	3.73148	AN2827	Putative potassium-transporting ATPase with a predicted role in energy metabolism
TCONS_00014695	0.154165	2.03338	-2.31997296417444	1	3.72133	AN0529	Ortholog of A. nidulans FGSC A4 : AN7899/dbaE, AN9159, AN2031, AN1032/afoC, A. fumigatus Af293 : Afu8g00910 and A. niger CBS 513.88 : An03g01180, An09g01790, An03g01810
TCONS_00003894	13.1124	172.875	-3.94196705028992	1	3.72072	AN10444	Ortholog(s) have gamma-glutamyltransferase activity, role in cellular response to nitrogen starvation and endoplasmic reticulum localization
TCONS_00017669	0.464457	6.118	-2.26471837700009	1	3.71944	AN2075	Has domain(s) with predicted oxidoreductase activity and role in metabolic process
TCONS_00010159	0.495086	6.51074	-1.78047181367693	0.999901925348282	3.71707	AN6943	Putative glycerate kinase with a predicted role in glycerate (three-carbon) metabolism
TCONS_00024865	1.49076	19.4719	-2.628562954941	1	3.70728	AN8356	Has domain(s) with predicted nucleotide binding, oxidoreductase activity, transferase activity, transferring acyl groups other than amino-acyl groups, zinc ion binding activity and role in oxidation-reduction process
TCONS_00010034	8.50841	111.061	-4.12358702804049	1	3.70632	AN6785	Ortholog of A. fumigatus Af293 : Afu7g06760, Neosartorya fischeri NRRL 181 : NFIA_028050, Aspergillus versicolor : Aspve1_0046596 and Aspergillus fumigatus A1163 : AFUB_092340
TCONS_00004754	0.570068	7.41661	-2.24814345494653	1	3.70155	AN3881	Has domain(s) with predicted ADP binding, catalytic activity and role in nucleoside metabolic process
TCONS_00007905	0.261315	3.39707	-1.30491799202824	0.999577393498599	3.70043	AN11762	Protein of unknown function
TCONS_00001594	0.325788	4.23413	-1.40056528217888	0.999728522912481	3.70006	AN8612	Ortholog of Aspergillus versicolor : Aspve1_0136952 and Aspergillus sydowii : Aspsy1_0157571
TCONS_00022268	126.665	1645.44	-7.01098889420678	1	3.69939	AN10356	Ortholog of A. nidulans FGSC A4 : AN0435, A. fumigatus Af293 : Afu1g04510, Afu3g13080, A. niger CBS 513.88 : An01g03600 and A. oryzae RIB40 : AO090003000870, AO090012000821
TCONS_00024211	19.9966	259.363	-7.19752541679992	1	3.69715	AN8396	Putative pyruvate decarboxylase with a predicted role in pyruvate metabolism
TCONS_00017086	0.124719	1.61522	-1.51544834248206	0.999748001335623	3.69497	AN9005	Putative polyketide synthase (PKS); predicted backbone enzyme of a secondary metabolism gene cluster
TCONS_00019021	22.6516	293.089	-7.50624828268462	0.999999999999998	3.69366	AN2549	Putative acyl-CoA ligase; required for emericellamide biosynthesis; emericellamide (eas) biosynthetic gene cluster member
TCONS_00014302	0.386196	4.98674	-1.93340215906312	0.999998517656967	3.69069	AN1071	Has domain(s) with predicted ADP binding, microtubule motor activity, role in nucleoside metabolic process and kinesin complex localization
TCONS_00025441	0.140625	1.81506	-1.51858742960724	0.999761960113035	3.69009	AN5282	Protein with cellulose 1,4-beta-cellobiosidase activity, involved in degradation of glucans
TCONS_00006905	2.53814	32.6731	-2.58526957204996	1	3.68626	AN7263	Ortholog of A. oryzae RIB40 : AO090012000392, AO090009000463, Aspergillus tubingensis : Asptu1_0036805, Aspergillus flavus NRRL 3357 : AFL2T_03298 and Aspergillus kawachii : Aspka1_0181434
TCONS_00008038	0.116028	1.4795	-1.16008789643336	0.999039324862973	3.67256	AN7787	Putative phosphatidylinositol-4-phosphate 5-kinase with a predicted role in phosphatidic acid synthesis
TCONS_00009396	0.270635	3.43903	-2.49475001022994	1	3.66758	AN6377	Ortholog of A. niger CBS 513.88 : An02g05020, Neosartorya fischeri NRRL 181 : NFIA_089130, Aspergillus versicolor : Aspve1_0130757 and Aspergillus clavatus NRRL 1 : ACLA_073670
TCONS_00021739	0.405211	5.12961	-2.04081077009947	1	3.6621	AN2830	Has domain(s) with predicted iron ion binding, oxidoreductase activity and role in fatty acid biosynthetic process, oxidation-reduction process
TCONS_00017593	56.5751	716.012	-4.83081974661425	1	3.66175	AN1952	Ortholog of A. fumigatus Af293 : Afu4g13380, A. niger CBS 513.88 : An01g09090, Aspergillus wentii : Aspwe1_0022581, Aspergillus sydowii : Aspsy1_0142528 and Aspergillus terreus NIH2624 : ATET_03221
TCONS_00022069	0.276303	3.47156	-1.38994919338301	0.9997849869357	3.65126	AN3398	Has domain(s) with predicted role in transmembrane transport and integral to membrane localization
TCONS_00000127	12.2236	153.03	-4.44003273384025	1	3.64607	AN4901	Putative glutaminase A with a predicted role in glutamate and glutamine metabolism
TCONS_00004580	0.552145	6.86158	-2.29163026087516	1	3.63542	AN4125	Ortholog of Aspergillus brasiliensis : Aspbr1_0028583, Aspergillus glaucus : Aspgl1_0050631, Aspergillus versicolor : Aspve1_0040328, Aspve1_0732669 and Aspergillus sydowii : Aspsy1_0029968, Aspsy1_0033388
TCONS_00003249	0.082872	1.02846	-1.49776653049301	0.999692923570257	3.63346	AN11030	Putative NADP-coupled glycerol dehydrogenase; transcript is induced by nitrate
TCONS_00007575	0.420144	5.20109	-2.1206233860962	1	3.62986	AN7246	Has domain(s) with predicted ATP binding, nucleoside-triphosphatase activity
TCONS_00013404	0.458155	5.66113	-2.38317794025681	1	3.62718	AN0765	Has domain(s) with predicted catalytic activity, coenzyme binding, nucleotide binding activity and role in cellular metabolic process
TCONS_00009705	0.406326	5.00829	-1.2733820241866	0.999419434143898	3.62361	AN5940	Has domain(s) with predicted carbon-sulfur lyase activity and role in metabolic process
TCONS_00019016	0.483754	5.96104	-1.9603233840773	0.999999996103046	3.62322	AN2545	Putative nonribosomal peptide synthetase; emericellamide synthetase; required for emericellamide biosynthesis; emericellamide (eas) biosynthetic gene cluster member
TCONS_00000162	13.7368	166.791	-4.40807639246716	1	3.60193	AN4848	Ortholog of A. niger CBS 513.88 : An18g00170, A. oryzae RIB40 : AO090003001413, Aspergillus wentii : Aspwe1_0044821, Aspwe1_0142113 and Aspergillus versicolor : Aspve1_0178335
TCONS_00003306	0.563273	6.82668	-1.56616866667832	0.999885394108651	3.59928	AN8006	Hydrophobin, protein of the conidium wall responsible for hydrophobicity of conidium surface; recombinant DewA spontaneously assembles at air:water interfaces and forms functional amyloids
TCONS_00006883	0.228133	2.7613	-1.49977542646516	0.99969603712585	3.5974	AN12245	Ortholog of Aspergillus tubingensis : Asptu1_0179003, Aspergillus brasiliensis : Aspbr1_0067218 and Aspergillus kawachii : Aspka1_0176756
TCONS_00000417	27.6265	331.985	-5.44599711641176	1	3.587	AN4504	Putative endo-mannanase GH76 family protein
TCONS_00017831	4.38292	52.3776	-3.21796050903647	0.999999999999999	3.57898	AN2305	Ortholog of A. fumigatus Af293 : Afu5g06030, A. niger CBS 513.88 : An17g01795, Aspergillus wentii : Aspwe1_0263052, Aspergillus sydowii : Aspsy1_0139055 and Aspergillus terreus NIH2624 : ATET_09428
TCONS_00009361	4.43859	52.8585	-1.92007851534665	0.999990631452392	3.57396	AN6438	Ortholog(s) have dipeptidyl-peptidase activity and role in proteolysis involved in cellular protein catabolic process
TCONS_00014811	6.91148	82.2915	-3.47872117547009	0.999889617622318	3.57368	AN0370	Has domain(s) with predicted catalytic activity and role in metabolic process
TCONS_00021542	2.31616	27.3626	-2.26382080064004	1	3.5624	AN3086	Ortholog of A. fumigatus Af293 : Afu3g12340, A. niger CBS 513.88 : An02g08040, Aspergillus wentii : Aspwe1_0370663, Aspergillus sydowii : Aspsy1_0087243 and Aspergillus terreus NIH2624 : ATET_04155
TCONS_00017394	0.545225	6.37172	-1.83375789836246	0.999997140318494	3.54676	AN10226	Has domain(s) with predicted metal ion binding activity
TCONS_00004310	0.307387	3.5766	-1.35385935005006	0.999657771238439	3.54046	AN8115	Has domain(s) with predicted catalytic activity and role in nucleoside metabolic process
TCONS_00014260	4.55847	52.5916	-3.29143409638389	1	3.52821	AN1129	Ortholog of A. fumigatus Af293 : Afu1g11650, A. oryzae RIB40 : AO090038000256, Neosartorya fischeri NRRL 181 : NFIA_013890, Aspergillus wentii : Aspwe1_0040542 and Aspergillus versicolor : Aspve1_0288835
TCONS_00003690	0.213881	2.46584	-1.11603421957995	0.99878295340113	3.5272	AN4078	Protein of unknown function
TCONS_00024330	0.297113	3.38986	-1.40636011109651	0.999711634415677	3.51214	AN8552	Putative L-arabinitol 4-dehydrogenase with a predicted role in L-arabinose/arabitol and D-xylose/D,L-xylulose/xylitol metabolism
TCONS_00024183	0.171892	1.95772	-1.59325492972125	0.999913073545817	3.5096	AN8370	Has domain(s) with predicted oxidoreductase activity and role in metabolic process
TCONS_00000871	1.69065	19.1824	-1.70405174494359	0.999865143776121	3.50413	AN5036	Ortholog(s) have endoplasmic reticulum localization
TCONS_00022412	8.83609	100.114	-3.70418928045837	0.999999999999999	3.5021	AN2937	Ortholog of A. fumigatus Af293 : Afu3g08210, A. niger CBS 513.88 : An02g11760, Aspergillus wentii : Aspwe1_0029179 and Aspergillus sydowii : Aspsy1_0042633
TCONS_00024656	10.9205	122.228	-4.31301059534475	1	3.48446	AN5457	Putative oxidoreductase with a predicted role in energy metabolism; NADPH oxidase; involved in the generation of reactive oxygen species (ROS); mutation blocks cleistothecia formation; homology to p91phox
TCONS_00018685	2.32522	25.8441	-2.33287245799467	1	3.4744	AN2060	Putative exo-arabinanase
TCONS_00024136	0.445132	4.94298	-2.11028464980932	1	3.47308	AN8327	Protein with polygalacturonase activity, involved in degradation of pectin
TCONS_00010272	3.99451	44.2475	-2.58267436703933	1	3.46951	AN6399	Putative bleomycin hydrolase
TCONS_00014157	9.97668	110.36	-4.2472078381923	1	3.46752	AN1290	Has domain(s) with predicted solute:hydrogen antiporter activity, role in cation transport, transmembrane transport and integral to membrane localization
TCONS_00022015	54.7166	601.712	-5.45662331777437	1	3.45902	AN9064	Xylitol dehydrogenase with a predicted role in amino acid or carbohydrate metabolism; putative D-xylulose reductase; transcriptionally induced by growth on xylose
TCONS_00017573	88.3508	953.995	-5.98823335691781	0.999999999999998	3.43267	AN11797	Protein of unknown function
TCONS_00006904	7.40624	79.9237	-2.93823820252943	0.999999981318656	3.43181	AN7264	Ortholog of A. fumigatus Af293 : Afu4g14460, A. niger CBS 513.88 : An06g02170, A. oryzae RIB40 : AO090001000622, Aspergillus wentii : Aspwe1_0233835 and Aspergillus sydowii : Aspsy1_0090692
TCONS_00010106	1.42536	15.3552	-2.63837021712813	1	3.42933	AN6876	Has domain(s) with predicted UDP-N-acetylmuramate dehydrogenase activity, flavin adenine dinucleotide binding activity and role in oxidation-reduction process
TCONS_00022531	0.452226	4.85319	-1.55752470943128	0.999884809073475	3.42382	AN2784	Ortholog of A. nidulans FGSC A4 : AN9281, AN1020, AN2199, A. fumigatus Af293 : Afu1g12970, A. niger CBS 513.88 : An15g05320 and A. oryzae RIB40 : AO090012000596, AO090038000022
TCONS_00017864	1.29883	13.9344	-2.2168629010956	1	3.42336	AN12126	Protein of unknown function
TCONS_00018516	1.36296	14.5805	-1.7680048361221	0.99989815346284	3.41922	AN1815	Ortholog of A. nidulans FGSC A4 : AN7115, A. fumigatus Af293 : Afu2g12730, A. oryzae RIB40 : AO090023000381, Neosartorya fischeri NRRL 181 : NFIA_087880 and Aspergillus versicolor : Aspve1_0126164
TCONS_00018298	0.099298	1.05891	-1.75799627389579	0.999905627898693	3.41467	AN1499	Protein of unknown function
TCONS_00008028	3.19346	33.9898	-2.28358578001963	1	3.41191	AN7781	Putative alpha-L-arabinofuranosidase
TCONS_00010888	12.8176	135.423	-4.80945948820776	1	3.40127	AN6701	Ortholog of A. niger CBS 513.88 : An07g02600, A. oryzae RIB40 : AO090005000427, Neosartorya fischeri NRRL 181 : NFIA_026900, Aspergillus wentii : Aspwe1_0035462 and Aspergillus versicolor : Aspve1_0056558
TCONS_00017170	1.97728	20.854	-2.65097373970877	1	3.39873	AN8902	Ortholog(s) have cytosol, nucleus localization
TCONS_00009488	9.71529	102.366	-3.39818190614442	0.999999999998389	3.39734	AN6227	Ortholog(s) have cytosol, nucleus localization
TCONS_00007785	31.7578	334.222	-3.67216170131533	0.999999999999999	3.39562	AN7451	Putative NAD-glutamate dehydrogenase with a predicted role in glutamate and glutamine metabolism
TCONS_00017238	2.92683	30.7897	-2.76460084830844	1	3.39503	AN1453	Ortholog of A. fumigatus Af293 : Afu8g04410, A. niger CBS 513.88 : An16g08630, Aspergillus wentii : Aspwe1_0117354, Aspergillus sydowii : Aspsy1_0143599 and Aspergillus terreus NIH2624 : ATET_00054
TCONS_00013512	25.2252	263.448	-6.26672496401157	0.999999999999999	3.38458	AN0593	Putative dehydrogenase; expression reduced after exposure to farnesol
TCONS_00022116	4.91457	51.102	-1.27039878859352	0.999400568364095	3.37824	AN10392	Has domain(s) with predicted UDP-N-acetylmuramate dehydrogenase activity, flavin adenine dinucleotide binding activity and role in oxidation-reduction process
TCONS_00007862	1.97651	20.5334	-2.16880587504152	1	3.37695	AN7552	Ortholog of A. fumigatus Af293 : Afu2g14790, A. oryzae RIB40 : AO090026000798, Aspergillus wentii : Aspwe1_0692743, Aspergillus sydowii : Aspsy1_0058559 and Aspergillus terreus NIH2624 : ATET_07821
TCONS_00001568	7.21408	74.7057	-2.90479174723234	0.999999999999583	3.37233	AN8644	Ortholog of A. fumigatus Af293 : Afu1g01940, A. niger CBS 513.88 : An04g08240 and A. oryzae RIB40 : AO090026000236, AO090010000588, AO090011000050, AO090009000101
TCONS_00021139	1.26854	13.0408	-1.97101376677121	0.999999999584566	3.3618	AN9206	Transcript induced in response to calcium dichloride in a CrzA-dependent manner
TCONS_00021637	2.95607	30.1624	-2.60995552543534	1	3.351	AN2957	Ortholog of A. fumigatus Af293 : Afu4g14680, A. niger CBS 513.88 : An02g11270, A. oryzae RIB40 : AO090038000089, Aspergillus wentii : Aspwe1_0296046 and Aspergillus sydowii : Aspsy1_0198433
TCONS_00017729	45.9941	469.295	-6.04973285878739	0.999999999999997	3.35097	AN2157	Putative aspartic endopeptidase
TCONS_00017435	3.67709	37.3907	-2.12503756346	1	3.34604	AN1725	Ortholog of S. cerevisiae : YEL023C, A. nidulans FGSC A4 : AN5027, A. fumigatus Af293 : Afu2g14400, Afu3g12130 and A. niger CBS 513.88 : An11g08400, An02g07940, An12g01310, An02g00780
TCONS_00022400	24.9912	252.974	-4.65613115705518	1	3.33949	AN11374	Protein of unknown function
TCONS_00006901	3.54364	35.6269	-1.86297103049394	0.999960361254322	3.32966	AN7269	Ortholog(s) have role in fumiquinazoline C biosynthetic process, secondary metabolite biosynthetic process
TCONS_00018434	23.9682	240.278	-6.12110807829312	1	3.32551	AN1673	Ortholog(s) have 3-deoxy-7-phosphoheptulonate synthase activity
TCONS_00022496	0.112832	1.12896	-1.05309107798115	0.998483938718074	3.32274	AN10345	Putative endo-mannanase GH76 family protein
TCONS_00007373	2.50697	24.9641	-2.42416061446647	1	3.31584	AN7764	Has domain(s) with predicted ligase activity
TCONS_00007470	0.70523	7.00428	-2.07656738988631	1	3.31207	AN7371	Ortholog of A. oryzae RIB40 : AO090003001449 and Aspergillus flavus NRRL 3357 : AFL2T_01633
TCONS_00014711	1.12345	11.1368	-1.82204147355693	0.999992397815725	3.30933	AN0507	Has domain(s) with predicted DNA binding, sequence-specific DNA binding RNA polymerase II transcription factor activity, zinc ion binding activity and role in regulation of transcription, DNA-dependent, transcription, DNA-templated
TCONS_00019124	1.29163	12.6911	-1.48159356073999	0.999636148314331	3.29656	AN8899	Ortholog(s) have cytosol, nucleus localization
TCONS_00013208	21.1752	207.582	-5.24983563695802	1	3.29323	AN1050	Putative 3-ketoacyl-CoA thiolase with a predicted role in fatty acid metabolism; protein is mislocalized in a pexG mutant
TCONS_00013129	6523	17.1214	-0.859619999628257	0.996218320668739	-8.57359	AN1159	Has domain(s) with predicted acid-amino acid ligase activity
TCONS_00021381	12.7197	124.65	-3.76972239131924	1	3.29274	AN3299	Ortholog of A. fumigatus Af293 : Afu2g00590, A. niger CBS 513.88 : An07g01100, A. oryzae RIB40 : AO090103000485, Aspergillus wentii : Aspwe1_0026517 and Aspergillus sydowii : Aspsy1_0029988
TCONS_00000122	31.6474	309.141	-6.67959841514541	0.999999999999998	3.28811	AN4906	Ortholog(s) have endoplasmic reticulum localization
TCONS_00007436	0.111491	1.07983	-1.46069329285974	0.999619302186922	3.2758	AN7418	Has domain(s) with predicted oxidoreductase activity and role in metabolic process
TCONS_00022216	2.35595	22.7702	-1.78276468451864	0.99990586560476	3.27277	AN3216	Has domain(s) with predicted sequence-specific DNA binding, sequence-specific DNA binding transcription factor activity and role in regulation of transcription, DNA-dependent
TCONS_00022160	0.752295	7.24855	-2.10502411331731	1	3.26832	AN3291	Has domain(s) with predicted oxidoreductase activity and role in oxidation-reduction process
TCONS_00024245	0.174043	1.67459	-1.69909165414912	0.999868326757307	3.26629	AN11079	Protein of unknown function
TCONS_00007248	12.3165	117.628	-4.20775128466303	1	3.25557	AN10950	Cytochrome P450, member of CYP53A3 family; ortholog of A. niger bphA; required for utilization of benzamide and benzoate; transcription is inducible by benzoate and subject to carbon catabolite repression mediated by CreA
TCONS_00007312	18.3595	175.054	-3.24696590877948	1	3.2532	AN7670	Ortholog of A. fumigatus Af293 : Afu2g01430, Aspergillus wentii : Aspwe1_0114055, Aspergillus versicolor : Aspve1_0030702 and Aspergillus clavatus NRRL 1 : ACLA_093480
TCONS_00000460	0.321308	3.05954	-1.17510814506469	0.999110259785706	3.25128	AN4451	Protein of unknown function
TCONS_00013986	2.25793	21.4363	-2.05772940843155	1	3.24698	AN9289	Has domain(s) with predicted role in transmembrane transport and integral to membrane localization
TCONS_00007839	0.634598	6.01754	-2.24546317483448	1	3.24526	AN7522	Putative cytochrome P450
TCONS_00018531	0.174892	1.65543	-1.1305542668216	0.998816840210747	3.24267	AN1828	Ortholog of A. fumigatus Af293 : Afu4g09590, A. oryzae RIB40 : AO090003001283, Aspergillus wentii : Aspwe1_0022932 and Aspergillus terreus NIH2624 : ATET_00787
TCONS_00018023	0.146539	1.38471	-1.64737453251944	0.99993303393284	3.24022	AN10325	Has domain(s) with predicted ATP binding, protein tyrosine kinase activity and role in protein phosphorylation
TCONS_00013596	41.6934	388.629	-3.16727198188192	0.999999999999999	3.2205	AN0472	Putative 1,3-beta-glucosidase with a role in carbon starvation-induced autolytic cell wall degradation
TCONS_00010020	2.10672	19.5105	-1.37233653519863	0.999766929970741	3.21118	AN6768	Has domain(s) with predicted ATP binding, protein serine/threonine kinase activity and role in protein phosphorylation
TCONS_00021546	10.7714	99.5386	-3.04239112884908	0.999918357798669	3.20805	AN3079	Secreted thaumatin-like protein; role in early conidial germination; localized to the cell wall of germinating conidia but not to germ tubes; cetA transcript is repressed by glucose
TCONS_00014639	6.66255	61.5504	-2.7290506183833	1	3.20762	AN0610	Ortholog(s) have cytosol, nucleus localization
TCONS_00024833	1.85742	17.1518	-2.25154844009963	1	3.20699	AN8311	Ortholog of A. nidulans FGSC A4 : AN3529, AN4144, AN9211, AN4846 and A. fumigatus Af293 : Afu1g17260, Afu4g07950, Afu4g09380, Afu6g00560, Afu6g12140, Afu8g01900
TCONS_00024830	0.137962	1.27195	-1.32776615692237	0.999611707923784	3.2047	AN8308	Ortholog of A. oryzae RIB40 : AO090001000393, Aspergillus flavus NRRL 3357 : AFL2T_09046 and Aspergillus wentii : Aspwe1_0166216
TCONS_00022553	0.117341	1.07526	-1.28144090074853	0.999463635925633	3.19591	AN2750	Ortholog of A. fumigatus Af293 : Afu1g05140, A. niger CBS 513.88 : An01g04360, A. oryzae RIB40 : AO090003000810, Aspergillus wentii : Aspwe1_0181081 and Aspergillus sydowii : Aspsy1_0059496
TCONS_00024973	17.3658	159.114	-3.58730472241679	0.999999997984139	3.19575	AN8498	Has domain(s) with predicted peptidase activity
TCONS_00014808	8.28268	75.1576	-3.06179764692531	0.999990403387375	3.18175	AN10059	Putative Zn(II)C6 domain containing transcription factor; predicted NirA binding site in promoter; transcript repressed by nitrate
TCONS_00010991	29.5753	268.301	-5.41732250775315	1	3.18139	AN6823	Ortholog of A. fumigatus Af293 : Afu5g12860, A. niger CBS 513.88 : An14g06360, A. oryzae RIB40 : AO090120000406, Aspergillus wentii : Aspwe1_0039015 and Aspergillus sydowii : Aspsy1_0142898
TCONS_00009657	6.39104	57.5021	-1.51430076671535	0.999742998174162	3.16949	AN5990	Putative long-chain-fatty-acid-CoA ligase with a predicted role in fatty acid metabolism
TCONS_00010607	2.70596	24.3455	-2.37979394586138	1	3.16944	AN5968	Ortholog(s) have fungal-type vacuole localization
TCONS_00017171	0.817609	7.30177	-1.52225263575871	0.999785857526726	3.15876	AN8900	Ortholog of A. fumigatus Af293 : Afu7g01180, A. niger CBS 513.88 : An09g02270, A. oryzae RIB40 : AO090010000102, Aspergillus wentii : Aspwe1_0136662 and Aspergillus sydowii : Aspsy1_0212118
TCONS_00021392	0.383205	3.41365	-1.21247305046339	0.999041892281829	3.15513	AN3287	Has domain(s) with predicted amino acid transmembrane transporter activity, role in amino acid transmembrane transport and membrane localization
TCONS_00004730	6.39066	56.7774	-2.94528292712104	0.999999922530499	3.15128	AN3916	Putative glycerol kinase with a predicted role in glycerol metabolism
TCONS_00024430	0.787457	6.99416	-1.14303933606559	0.998901999882056	3.15088	AN12032	Ortholog of Aspergillus versicolor : Aspve1_0087631 and Aspergillus sydowii : Aspsy1_1136647
TCONS_00010690	8.25909	73.3504	-3.09153863395911	0.999999978968524	3.15075	AN5852	Has domain(s) with predicted catalytic activity
TCONS_00004054	0.182359	1.60426	-0.941368140300263	0.997561212504644	3.13705	AN3552	Protein of unknown function
TCONS_00007476	2.12243	18.6707	-2.18030056983366	1	3.13699	AN7363	Has domain(s) with predicted catalytic activity and role in nucleoside metabolic process
TCONS_00006864	0.196125	1.71853	-1.77721153854917	0.999898716599219	3.13133	AN7322	Ortholog of A. niger CBS 513.88 : An01g14820, Aspergillus wentii : Aspwe1_0093592, Aspergillus versicolor : Aspve1_0038743 and Aspergillus niger ATCC 1015 : 172038-mRNA
TCONS_00022606	1.1057	9.61711	-2.1521953652793	1	3.12064	AN2664	Putative beta-1,4-xylosidase
TCONS_00013391	40.0242	347.57	-4.94024744290868	1	3.11836	AN0787	Putative mannosyl-oligosaccharide 1,2-alpha-mannosidase with a predicted role in mannose polymer metabolism
TCONS_00022047	57.1452	495.496	-3.04457668219796	0.999930020675028	3.11617	AN10407	Has domain(s) with predicted zinc ion binding activity
TCONS_00004051	9.89239	85.6708	-3.30685653741447	1	3.11441	AN3559	Ortholog of Aspergillus brasiliensis : Aspbr1_0209810, Aspergillus wentii : Aspwe1_0174914, Aspergillus versicolor : Aspve1_0043449 and Aspergillus sydowii : Aspsy1_0176892
TCONS_00003832	11.461	98.3796	-2.38046166727455	1	3.10162	AN3858	NO_DESCRIPTION
TCONS_00007588	29.085	249.329	-5.27258387074476	1	3.0997	AN7228	Ortholog of A. nidulans FGSC A4 : AN1877, A. fumigatus Af293 : Afu2g17490, A. niger CBS 513.88 : An04g09550, A. oryzae RIB40 : AO090102000061 and Neosartorya fischeri NRRL 181 : NFIA_092910
TCONS_00013559	0.401323	3.40527	-1.30735062518042	0.999588718879711	3.08493	AN0531	Protein of unknown function
TCONS_00018825	16.1672	137.153	-4.01572536853381	1	3.08464	AN12335	Protein with an acyl-CoA dehydrogenase domain
TCONS_00022098	10.8186	91.3233	-3.45897753050221	0.999989614912988	3.07748	AN3369	Zn(II)2Cys6 transcription factor; regulator of cellulose degradation gene expression; mutant deficient for growth on cellobiose and for xylanase and cellulase activity when pregrown on glucose and shifted to Avicel medium
TCONS_00003240	0.969592	8.16994	-1.86436900064858	0.999956388575318	3.07488	AN7920	Has domain(s) with predicted hydrolase activity, acting on carbon-nitrogen (but not peptide) bonds activity and role in nitrogen compound metabolic process
TCONS_00014532	0.171941	1.44871	-1.76053705162384	0.999903108535376	3.07478	AN0750	Ortholog of Neosartorya fischeri NRRL 181 : NFIA_107010, Aspergillus versicolor : Aspve1_0082823, Aspergillus niger ATCC 1015 : 128988-mRNA, 45631-mRNA and Aspergillus zonatus : Aspzo1_0123234
TCONS_00007512	0.770515	6.48875	-1.12792433509373	0.998801454076508	3.07405	AN7323	Covalently-bound cell wall protein; predicted glycosyl phosphatidylinositol (GPI)-anchor
TCONS_00007310	1.91913	16.1463	-2.0429120540875	1	3.07269	AN7669	Has domain(s) with predicted hydrolase activity, acting on carbon-nitrogen (but not peptide) bonds, in linear amidines, metal ion binding activity
TCONS_00018192	2.46128	20.6507	-1.61861108104709	0.999959440159023	3.06871	AN8915	Ortholog(s) have dipeptide transporter activity, tripeptide transporter activity and role in dipeptide transport, tripeptide transport
TCONS_00018569	0.151907	1.2678	-0.9702014248413	0.997911696354929	3.06107	AN1885	Has domain(s) with predicted nucleotide binding, oxidoreductase activity and role in metabolic process
TCONS_00007408	1.17339	9.78935	-1.20574291292613	0.999033675782555	3.06053	AN7818	Putative sterigmatocystin biosynthesis P450 monooxygenase with a predicted role in sterigmatocystin/aflatoxin biosynthesis
TCONS_00018962	0.479278	3.99839	-1.17376961183237	0.999106644350398	3.06049	AN2469	Has domain(s) with predicted nucleotide binding, oxidoreductase activity and role in metabolic process
TCONS_00013147	1.43992	11.9835	-2.14107045465352	1	3.057	AN1139	Zinc-finger containing protein of the quinic acid utilization (qut) gene cluster; transcript inducible by quinate
TCONS_00017534	12.5856	104.715	-3.62275478050922	0.999999999999914	3.05663	AN1868	Putative glycerol dehydrogenase with a predicted role in glycerol metabolism; protein expressed at decreased levels in a hapX mutant versus wild-type
TCONS_00006866	2.8003	23.2008	-2.27388176806857	1	3.05052	AN7320	Putative acyl-coA dehydrogenase
TCONS_00007352	51.0962	422.487	-4.32315196260924	1	3.04762	AN7734	Basic-region helix-loop-helix (bHLH) transcription factor; represses expression of the penicillin biosynthesis gene aatA
TCONS_00025331	9.99558	82.2971	-3.09432305332208	0.999999994302427	3.04148	AN5440	Putative cytochrome c peroxidase; expression upregulated after exposure to farnesol
TCONS_00007713	1.28165	10.527	-2.02711770252573	1	3.03802	AN7046	Putative triacylglycerol lipase with a predicted role in glycerolipid metabolism; mutation confers resistance to undecanoic acid, a fungitoxic medium-chain fatty acid
TCONS_00025540	0.685486	5.6094	-1.4763734915844	0.999617319405962	3.03265	AN5182	Ortholog(s) have RNA polymerase II core promoter proximal region sequence-specific DNA binding, more
TCONS_00004534	0.529991	4.30684	-1.60413893659579	0.999937402311676	3.02259	AN4177	Has domain(s) with predicted catalytic activity, coenzyme binding, nucleotide binding activity and role in cellular metabolic process
TCONS_00007675	0.298536	2.42353	-1.41566079333789	0.999694740466319	3.02114	AN7099	Ortholog of Aspergillus versicolor : Aspve1_0650099 and Aspergillus sydowii : Aspsy1_0089874
TCONS_00004165	0.177888	1.44197	-1.12707370037433	0.998800115873018	3.01901	AN7919	Has domain(s) with predicted DNA binding, sequence-specific DNA binding RNA polymerase II transcription factor activity, zinc ion binding activity and role in regulation of transcription, DNA-dependent, transcription, DNA-templated
TCONS_00018333	6.2762	50.6624	-2.32279655485519	1	3.01295	AN1550	Ortholog of A. nidulans FGSC A4 : AN5689, AN3244, A. niger CBS 513.88 : An18g00740, A. oryzae RIB40 : AO090038000176 and Aspergillus wentii : Aspwe1_0042514, Aspwe1_0046700, Aspwe1_0176395
TCONS_00004943	10.3423	83.2987	-3.12422470686203	0.999999999999074	3.00973	AN3624	Protein required for conidia pigmentation, predicted to act as a copper transporter; mutants produce yellow conidia at high pH and green conidia at low pH
TCONS_00021194	4.29961	34.6138	-2.52305975072552	1	3.00907	AN9130	Has domain(s) with predicted cholinesterase activity
TCONS_00018357	0.999467	7.9915	-1.84100957262569	0.999995586720325	2.99923	AN1583	Has domain(s) with predicted hydrolase activity and role in metabolic process
TCONS_00017358	20.1182	160.211	-3.67959481892416	0.999999999999999	2.9934	AN1601	Putative cytochrome P450; O-methylsterigmatocystin oxidoreductase with a predicted role in sterigmatocystin/aflatoxin biosynthesis
TCONS_00004976	25.9318	206.095	-5.54207546316366	1	2.99051	AN3573	Has domain(s) with predicted oxidoreductase activity, acting on the aldehyde or oxo group of donors, NAD or NADP as acceptor activity and role in oxidation-reduction process
TCONS_00021305	0.400778	3.18001	-1.4523285397216	0.999665459704462	2.98815	AN3393	Protein with similarity to neutral metalloprotease II
TCONS_00022253	2.33716	18.4809	-2.07757756991029	1	2.9832	AN3162	Putative GNAT-type acetyltransferase
TCONS_00014022	9.9637	78.7105	-2.77559771124648	1	2.9818	AN11221	Has domain(s) with predicted proline dehydrogenase activity and role in glutamate biosynthetic process, oxidation-reduction process, proline catabolic process
TCONS_00017506	3.16629	24.9026	-2.11010654992188	1	2.97543	AN1822	Has domain(s) with predicted nucleotide binding, oxidoreductase activity and role in metabolic process
TCONS_00021140	0.884176	6.94067	-1.89734692078472	0.999938795127753	2.97267	AN9205	Ortholog of A. nidulans FGSC A4 : AN9209, A. fumigatus Af293 : Afu5g00100, Afu8g01840, Afu7g06523, A. niger CBS 513.88 : An05g01030, An13g03050, An16g01380 and A. oryzae RIB40 : AO090012000290, AO090011000069
TCONS_00007031	5.90454	46.2074	-2.47977402729428	1	2.96823	AN7091	Has domain(s) with predicted ATP binding, nucleoside-triphosphatase activity
TCONS_00003978	3.11326	24.2127	-2.06593941049023	1	2.95927	AN3658	Has domain(s) with predicted role in transmembrane transport and integral to membrane localization
TCONS_00024988	4.81236	37.3973	-1.73934108313979	0.999932829769184	2.95812	AN8522	Ortholog(s) have steryl deacetylase activity, role in response to toxic substance, sterol deacetylation and endoplasmic reticulum lumen, integral to membrane localization
TCONS_00024119	2.02943	15.7568	-2.06553504519172	1	2.95683	AN8298	Has domain(s) with predicted DNA binding, sequence-specific DNA binding RNA polymerase II transcription factor activity, zinc ion binding activity and role in regulation of transcription, DNA-dependent, transcription, DNA-templated
TCONS_00014924	1.2655	9.78899	-1.96977079257386	0.999999999425141	2.95146	AN0221	Putative chitinase; glycoside hydrolase family 18 (GH18) protein with a predicted role in chitin hydrolysis
TCONS_00017730	2.43199	18.7764	-2.02824308587336	1	2.94871	AN2158	Putative threonine dehydrogenase with a predicted role in glycine, serine, and threonine metabolism
TCONS_00022321	16.8192	129.632	-4.20843030913181	1	2.94624	AN3072	Has domain(s) with predicted nucleic acid binding, nucleotide binding activity
TCONS_00001116	23.1276	178.219	-4.2615711657322	1	2.94596	AN4692	Protein of unknown function
TCONS_00004349	1.88638	14.5333	-2.14049268220379	1	2.94568	AN8162	Ortholog of A. nidulans FGSC A4 : AN7214, A. fumigatus Af293 : Afu5g01210, A. niger CBS 513.88 : An16g00660 and A. oryzae RIB40 : AO090102000383, AO090120000014, AO090001000406, AO090103000238
TCONS_00003608	11.948	92.0402	-2.85743023735695	1	2.94549	AN4172	Ortholog of A. fumigatus Af293 : Afu6g07930, A. niger CBS 513.88 : An11g02850, A. oryzae RIB40 : AO090003000141, Aspergillus wentii : Aspwe1_0748330 and Aspergillus sydowii : Aspsy1_0059114
TCONS_00017169	24.9205	191.775	-3.83444849456314	1	2.94401	AN8903	Putative peptide transporter; transcript upregulated by nitrate limitation
TCONS_00018788	2.08598	16.0485	-1.88646205064962	0.999921324518095	2.94364	AN2217	Putative beta-1,4-xylosidase with a predicted role in polysaccharide degradation
TCONS_00017699	0.151447	1.16508	-1.74299624752117	0.999927393963979	2.94354	AN2116	Has domain(s) with predicted catalytic activity, coenzyme binding, nucleotide binding activity and role in cellular metabolic process
TCONS_00014283	4.99381	38.2293	-2.14116398765037	1	2.93647	AN11841	Putative GNAT-type acetyltransferase
TCONS_00025350	0.242545	1.85487	-1.07310110685313	0.99865042939459	2.93499	AN5411	Has domain(s) with predicted metal ion binding, phosphoric diester hydrolase activity
TCONS_00014265	10.5949	80.9515	-3.27075288635496	1	2.93369	AN1124	Ortholog of A. fumigatus Af293 : Afu1g11720, A. niger CBS 513.88 : An08g03680, A. oryzae RIB40 : AO090038000251, Aspergillus wentii : Aspwe1_0040539 and Aspergillus sydowii : Aspsy1_0141021
TCONS_00005034	0.219237	1.67232	-1.4203921663868	0.999708094516599	2.93129	AN10420	Putative alpha-glucosidase with a predicted role in starch metabolism; transcriptionally induced by isomaltose in an amyR-dependent manner
TCONS_00021988	0.153542	1.16667	-1.24222094643072	0.999177344128536	2.92568	AN9115	Ortholog of A. niger CBS 513.88 : An10g00220, A. oryzae RIB40 : AO090010000382, Aspergillus wentii : Aspwe1_0182832, Aspergillus versicolor : Aspve1_0180171 and Aspergillus niger ATCC 1015 : 192862-mRNA
TCONS_00024166	1.24249	9.43622	-1.86052963537773	0.999967274900862	2.92497	AN8358	Putative cytochrome P450
TCONS_00021756	0.724863	5.50034	-1.14836699419512	0.998947951129279	2.92374	AN2810	Ortholog(s) have metallopeptidase activity
TCONS_00007952	1.86344	14.1396	-1.87986172008386	0.999921696580685	2.9237	AN7668	Ortholog(s) have methionine-R-sulfoxide reductase activity, role in cellular response to oxidative stress and cytoplasm, nucleus localization
TCONS_00014254	1.25873	9.51451	-1.78423602900846	0.999908402974589	2.91816	AN1138	Putative quinate permease with a predicted role in quinic acid utilization; mutants fail to grow on quinic acid as a sole carbon source at pH 6.5
TCONS_00004018	1.09546	8.27392	-1.72081438748826	0.999899212965077	2.91703	AN3601	Has domain(s) with predicted catalytic activity and role in metabolic process
TCONS_00022340	0.228844	1.72762	-1.1804098963777	0.999123915214391	2.91635	AN3046	Putative beta-1,4-endoglucanase
TCONS_00024432	1.81015	13.6638	-1.82449664489662	0.999993922219546	2.91618	AN12033	Has domain(s) with predicted catalytic activity
TCONS_00022224	1.30382	9.83463	-1.47181961305108	0.999603523191011	2.91513	AN3205	Putative aldehyde dehydrogenase; ortholog of A. fumigatus Afu4g02830
TCONS_00003790	3.87441	29.1078	-2.39522127285741	1	2.90935	AN3917	Putative cytochrome P450
TCONS_00018236	12.2156	91.326	-2.6203197554978	1	2.9023	AN1414	p53-like transcription factor that contains a Ndt80-like DNA-binding domain; transcriptional regulator of extracellular proteases; putative acid phosphatase with a predicted role in gluconic acid and gluconate metabolism
TCONS_00007586	0.19035	1.4225	-1.31289285414078	0.999605398643885	2.9017	AN7230	Putative cellobiose dehydrogenase
TCONS_00021205	1.38526	10.2322	-1.62114776467565	0.999961847672238	2.88489	AN11177	Has domain(s) with predicted nucleotide binding, oxidoreductase activity, zinc ion binding activity and role in oxidation-reduction process
TCONS_00010180	0.718272	5.30518	-1.68456268130976	0.999921011975136	2.8848	AN6969	Predicted glycosylphosphatidylinositol (GPI)-anchored protein
TCONS_00025416	1.07089	7.88797	-1.05600664375867	0.998505904658128	2.88084	AN5312	Ortholog of A. nidulans FGSC A4 : AN6413, AN6419, AN6946, AN5664, AN8328, AN3241, AN10369, AN1930, AN2386, AN1738, AN11159, AN8984, AN8951, AN1540, AN8971, AN9387, AN9266, AN9306, AN1317, AN10886, AN7232, AN7774, AN12202
TCONS_00004436	0.875721	6.44306	-1.53558723322779	0.999858767692116	2.8792	AN8266	Ortholog of A. oryzae RIB40 : AO090138000120, Aspergillus flavus NRRL 3357 : AFL2T_08795, Neosartorya fischeri NRRL 181 : NFIA_062350 and Aspergillus versicolor : Aspve1_0047270
TCONS_00021731	2.7717	20.348	-2.00184505117846	0.999999999999998	2.87604	AN2837	Ortholog of A. nidulans FGSC A4 : AN5509, AN2029, A. fumigatus Af293 : Afu4g00200, A. oryzae RIB40 : AO090023000015, AO090113000086 and Neosartorya fischeri NRRL 181 : NFIA_003110, NFIA_045440
TCONS_00017934	1.15688	8.46186	-1.14906785099237	0.998954033129118	2.87074	AN9510	Protein of unknown function
TCONS_00003923	0.448404	3.26566	-1.88597090659528	0.999920647641157	2.8645	AN3742	Ortholog of A. fumigatus Af293 : Afu7g04390, A. niger CBS 513.88 : An13g00970, A. oryzae RIB40 : AO090005000126, Aspergillus wentii : Aspwe1_0170372 and Aspergillus sydowii : Aspsy1_0149869
TCONS_00018403	3.10089	22.491	-2.12606242074341	1	2.85859	AN1640	Ortholog of Neosartorya fischeri NRRL 181 : NFIA_028180, Aspergillus versicolor : Aspve1_0122087 and Aspergillus sydowii : Aspsy1_0135110, Aspsy1_0638682
TCONS_00003970	0.813163	5.88947	-1.22111302248173	0.999062932728618	2.85652	AN3667	Ortholog of A. fumigatus Af293 : Afu4g12410, A. niger CBS 513.88 : An01g07830, A. oryzae RIB40 : AO090009000453, Aspergillus wentii : Aspwe1_0166557 and Aspergillus sydowii : Aspsy1_1055875
TCONS_00013399	1.09865	7.95218	-1.18791212667482	0.999100852978488	2.85562	AN10120	Has domain(s) with predicted DNA binding, sequence-specific DNA binding RNA polymerase II transcription factor activity, zinc ion binding activity and role in regulation of transcription, DNA-dependent, transcription, DNA-templated
TCONS_00021279	38.9372	281.774	-2.13289908610883	1	2.85531	AN3432	Aldose 1-epimerase with a predicted role in carbohydrate metabolism; transcriptionally induced by growth on xylose
TCONS_00010554	1.02248	7.39132	-1.03017458436544	0.998286897662064	2.85376	AN6051	Ortholog of A. fumigatus Af293 : Afu2g09620, A. niger CBS 513.88 : An16g05650, A. oryzae RIB40 : AO090011000693, Aspergillus wentii : Aspwe1_0682872 and Aspergillus sydowii : Aspsy1_0151001
TCONS_00021855	2.18397	15.7274	-1.8788146330441	0.999923716721965	2.84825	AN2674	Has domain(s) with predicted catalytic activity and role in metabolic process
TCONS_00010504	2.53721	18.2254	-1.1776248735756	0.999117084792156	2.84463	AN6112	Ortholog(s) have phospholipid-translocating ATPase activity
TCONS_00003339	8.86403	63.6572	-2.46223147456716	1	2.84429	AN8051	Ortholog of A. fumigatus Af293 : Afu5g02120, A. niger CBS 513.88 : An02g11160, A. oryzae RIB40 : AO090003001306, Aspergillus wentii : Aspwe1_0029924 and Aspergillus sydowii : Aspsy1_0156226
TCONS_00018594	4.17442	29.9413	-1.92807471338957	0.999996204416837	2.84249	AN1920	Has domain(s) with predicted solute:hydrogen antiporter activity, role in cation transport, transmembrane transport and integral to membrane localization
TCONS_00009433	1.40114	10.0206	-2.02386000927125	1	2.8383	AN6315	Ortholog of A. nidulans FGSC A4 : AN9346, A. niger CBS 513.88 : An13g01700, An08g05310, A. oryzae RIB40 : AO090020000178 and Aspergillus sydowii : Aspsy1_0072048, Aspsy1_0132512, Aspsy1_1153861
TCONS_00014566	1.0656	7.57671	-1.33505363463333	0.99960406261685	2.8299	AN0712	Protein with beta-glucosidase activity, involved in degradation of glucans
TCONS_00021705	2.62283	18.6457	-2.25043463416708	1	2.82965	AN2890	Has domain(s) with predicted hydrolase activity and role in metabolic process
TCONS_00010082	1.79174	12.6789	-1.99880983552805	0.999999999999961	2.82299	AN6846	Has domain(s) with predicted sequence-specific DNA binding RNA polymerase II transcription factor activity, zinc ion binding activity, role in regulation of transcription, DNA-dependent and nucleus localization
TCONS_00018243	7.87029	55.4329	-2.68831160592957	1	2.81625	AN1432	Ortholog(s) have cytoplasm, nucleus localization
TCONS_00014662	18.0477	127.031	-4.18457284512086	1	2.81529	AN0574	Ortholog(s) have glyoxysome localization
TCONS_00017442	0.776433	5.43114	-1.61846944609193	0.999959306107688	2.80632	AN10233	Has domain(s) with predicted NADP binding, phosphogluconate dehydrogenase (decarboxylating) activity and role in pentose-phosphate shunt
TCONS_00017536	2.11734	14.7352	-2.0025153158151	0.999999999999998	2.79894	AN1872	Has domain(s) with predicted hydrolase activity and role in metabolic process
TCONS_00013707	1.5935	11.07	-1.6982361480943	0.999871537463848	2.79638	AN0302	Ortholog of A. fumigatus Af293 : Afu1g02760, A. niger CBS 513.88 : An01g05390, A. oryzae RIB40 : AO090005000820, Aspergillus wentii : Aspwe1_0025599 and Aspergillus sydowii : Aspsy1_0146024
TCONS_00009653	0.481841	3.34321	-0.834534461385551	0.995610559868378	2.79461	AN5993	Has domain(s) with predicted calcium ion binding activity
TCONS_00014766	0.612781	4.2264	-1.48757417288572	0.999662743084833	2.78599	AN0422	TEA/ATTS domain transcriptional activator involved in regulation of conidiation; required for phialide differentiation
TCONS_00007756	31.1718	214.26	-3.45075901106569	0.99999718835687	2.78105	AN6985	Putative ribulokinase with a predicted role in ribulose metabolism
TCONS_00022473	18.4082	126.225	-3.76354967225967	1	2.77758	AN2859	Has domain(s) with predicted lyase activity and role in metabolic process
TCONS_00024695	1.37883	9.41599	-1.1178930485946	0.998785816879202	2.77167	AN5400	Ortholog of A. nidulans FGSC A4 : AN9282, AN0025, AN7063, AN7804/stcW, AN8757, A. fumigatus Af293 : Afu6g03020, Afu6g13790 and A. niger CBS 513.88 : An08g09190, An03g06480, An11g08030, An13g01810, An12g07380
TCONS_00018108	6.80177	46.2864	-2.41061049011686	1	2.76661	AN9025	Has domain(s) with predicted DNA binding, sequence-specific DNA binding RNA polymerase II transcription factor activity, zinc ion binding activity and role in regulation of transcription, DNA-dependent, transcription, DNA-templated
TCONS_00003272	0.597543	4.06444	-1.38719002626808	0.999792282822546	2.76594	AN7970	Has domain(s) with predicted phosphoric diester hydrolase activity and role in lipid metabolic process
TCONS_00000224	0.79954	5.41868	-1.75640892084446	0.99990719573168	2.7607	AN9485	Ortholog of A. fumigatus Af293 : Afu3g06570, A. niger CBS 513.88 : An11g09750, Aspergillus wentii : Aspwe1_0029351, Aspergillus sydowii : Aspsy1_0087842 and Aspergillus terreus NIH2624 : ATET_08761
TCONS_00014458	98.1313	664.08	-5.91586601306589	0.999999999999997	2.75857	AN0860	Ortholog of A. fumigatus Af293 : Afu1g15260, A. niger CBS 513.88 : An01g13370, A. oryzae RIB40 : AO090103000449, AO090005001207 and Aspergillus wentii : Aspwe1_0111296
TCONS_00024162	0.286473	1.93808	-1.12220462700626	0.998792499619549	2.75816	AN8355	Has domain(s) with predicted DNA binding, sequence-specific DNA binding RNA polymerase II transcription factor activity, zinc ion binding activity and role in regulation of transcription, DNA-dependent, transcription, DNA-templated
TCONS_00014959	1.66324	11.2371	-1.64704280531205	0.999933401966412	2.75619	AN10025	Ortholog of A. fumigatus Af293 : Afu5g11280, A. niger CBS 513.88 : An01g02420, A. oryzae RIB40 : AO090026000715, Neosartorya fischeri NRRL 181 : NFIA_075990 and Aspergillus clavatus NRRL 1 : ACLA_014360
TCONS_00003287	2.33479	15.7226	-1.3850591575772	0.999790893021394	2.75148	AN7987	Ortholog of A. fumigatus Af293 : Afu4g03560, Neosartorya fischeri NRRL 181 : NFIA_029880 and Aspergillus fumigatus A1163 : AFUB_099490
TCONS_00010321	36.2886	244.008	-3.932518756416	1	2.74934	AN6338	Putative aromatic-amino-acid transaminase with a predicted role in aromatic amino acid biosynthesis
TCONS_00021982	1.97413	13.2479	-1.83593430458512	0.999996676209733	2.74647	AN9122	Has domain(s) with predicted hydrolase activity and role in metabolic process
TCONS_00017393	6.81842	45.6687	-2.46503437249419	1	2.7437	AN1656	Ortholog of A. fumigatus Af293 : Afu6g03025, Neosartorya fischeri NRRL 181 : NFIA_049360, Aspergillus wentii : Aspwe1_0175985 and Aspergillus versicolor : Aspve1_0037520
TCONS_00021863	5.06978	33.8926	-2.05907783588312	1	2.74098	AN2662	Has domain(s) with predicted carbon-nitrogen ligase activity, with glutamine as amido-N-donor, hydrolase activity, acting on carbon-nitrogen (but not peptide) bonds, in linear amides activity
TCONS_00014274	3.16071	21.0239	-1.7629111525035	0.999900743440648	2.73371	AN1101	Ortholog of A. nidulans FGSC A4 : AN8026, AN0010, A. fumigatus Af293 : Afu3g00120, Afu5g09120 and A. niger CBS 513.88 : An12g05610, An07g03970
TCONS_00008035	6.99506	46.4154	-2.5404132443678	1	2.7302	AN7786	Ortholog of A. fumigatus Af293 : Afu6g00600, A. oryzae RIB40 : AO090663000003, AO090113000133 and Aspergillus wentii : Aspwe1_0041313, Aspwe1_0117236
TCONS_00014261	4.89106	32.4367	-1.96796247410384	0.999999999193853	2.72941	AN1128	Ortholog of A. fumigatus Af293 : Afu1g11660, A. niger CBS 513.88 : An08g03710, A. oryzae RIB40 : AO090038000255, Aspergillus wentii : Aspwe1_0051424 and Aspergillus sydowii : Aspsy1_0141930
TCONS_00017516	1.07292	7.08985	-1.46377849642585	0.999602296937689	2.72422	AN1835	Ortholog of A. fumigatus Af293 : Afu6g11880, A. oryzae RIB40 : AO090701000551, Neosartorya fischeri NRRL 181 : NFIA_057460, Aspergillus wentii : Aspwe1_0120396 and Aspergillus versicolor : Aspve1_0122785
TCONS_00004762	4.55816	30.1114	-1.96306156218436	0.999999998570845	2.72378	AN3868	Has domain(s) with predicted sequence-specific DNA binding RNA polymerase II transcription factor activity, zinc ion binding activity, role in regulation of transcription, DNA-dependent and nucleus localization
TCONS_00004028	43.8195	287.954	-5.50511937771957	1	2.71619	AN3591	Protein with similarity to bacterial propionyl-CoA-yielding methylmalonate semialdehyde dehydrogenase; may be involved in isoleucine and valine catabolism
TCONS_00018303	11.3692	74.5954	-2.62756352914887	1	2.71396	AN1502	Extracellular N-acetyl-beta-glucosaminidase with a predicted role in chitin hydrolysis
TCONS_00011074	0.228743	1.5007	-0.841621765710708	0.995730317868539	2.71384	AN6936	Putative 2-hydroxychromene-2-carboxylate isomerase
TCONS_00001344	4.67565	30.6347	-1.3421262857314	0.999614957337272	2.71193	AN4349	Ortholog of A. fumigatus Af293 : Afu4g06480, A. niger CBS 513.88 : An04g00800, A. oryzae RIB40 : AO090023000945, Aspergillus wentii : Aspwe1_0100642 and Aspergillus sydowii : Aspsy1_0163308
TCONS_00021695	13.5325	88.6209	-2.18896255421363	1	2.71121	AN2899	Ortholog of A. fumigatus Af293 : Afu3g11450, A. niger CBS 513.88 : An02g07290, A. oryzae RIB40 : AO090003000699, Aspergillus wentii : Aspwe1_0150280 and Aspergillus sydowii : Aspsy1_0056343
TCONS_00013340	1.96705	12.8525	-1.08240107248681	0.998724162663292	2.70795	AN0855	Ortholog(s) have DNA translocase activity, double-stranded DNA binding activity
TCONS_00021778	3.99833	26.1179	-1.80508538479659	0.999961854581888	2.70757	AN2777	Has domain(s) with predicted catalytic activity and role in metabolic process
TCONS_00010500	1.2788	8.31369	-0.904801077069666	0.997405038672999	2.70069	AN6117	Protein of unknown function
TCONS_00022259	7.9424	51.5255	-2.64417579940069	1	2.69764	AN3153	Ortholog(s) have role in protein de-ADP-ribosylation
TCONS_00003905	0.551675	3.55858	-1.19623398486829	0.999072293405706	2.68941	AN11732	Protein of unknown function
TCONS_00000214	30.6343	196.969	-3.26379836064784	1	2.68475	AN4779	Ortholog of A. fumigatus Af293 : Afu3g06660, A. niger CBS 513.88 : An11g09650, A. oryzae RIB40 : AO090020000332, Aspergillus wentii : Aspwe1_0173599 and Aspergillus sydowii : Aspsy1_0087834
TCONS_00007411	0.256567	1.64895	-1.06003148957692	0.998536426694502	2.68414	AN7823	Putative peroxidase; member of the sterigmatocystin biosynthesis gene cluster
TCONS_00003358	5.33874	34.2552	-1.50011927011874	0.999696571407127	2.68175	AN8079	Has domain(s) with predicted DNA binding, protein kinase regulator activity, sequence-specific DNA binding RNA polymerase II transcription factor activity, zinc ion binding activity
TCONS_00013622	2.90535	18.6189	-1.6441875778511	0.999936559425176	2.67998	AN0437	Ortholog of A. fumigatus Af293 : Afu1g04570, A. niger CBS 513.88 : An01g03540, Neosartorya fischeri NRRL 181 : NFIA_020180, Aspergillus wentii : Aspwe1_0104551 and Aspergillus versicolor : Aspve1_0243211
TCONS_00004094	2.28833	14.5634	-1.75116805094377	0.999913432499703	2.66997	AN3487	Ortholog of Aspergillus brasiliensis : Aspbr1_0190075, Aspergillus acidus : Aspfo1_0188967, Aspergillus wentii : Aspwe1_0067338 and Aspergillus versicolor : Aspve1_0158008
TCONS_00018589	46.3176	294.161	-3.65624526631733	0.999999999999999	2.66697	AN1917	Putative mitochondrial dicarboxylate-tricarboxylate carrier
TCONS_00017961	6.51012	41.3198	-2.33916080845396	1	2.66608	AN2463	Putative beta-galactosidase with a predicted role in lactose metabolism
TCONS_00014480	28.7043	181.188	-4.7416318361785	1	2.65815	AN0824	Putative mitochondrial acyl-coA dehydrogenase involved in short-chain fatty acid beta-oxidation; required for growth on short-chain fatty acids
TCONS_00004723	64.2441	405.288	-3.17698071843148	0.999999999999999	2.65731	AN3925	Has domain(s) with predicted catalytic activity, cation binding activity and role in carbohydrate metabolic process
TCONS_00008012	1.08505	6.83083	-1.49127660909349	0.999679382193301	2.6543	AN11009	Putative mitochondrial pyruvate carboxylase
TCONS_00017143	6.11792	38.3701	-2.44011420861942	1	2.64887	AN8938	Has domain(s) with predicted sequence-specific DNA binding RNA polymerase II transcription factor activity, zinc ion binding activity, role in regulation of transcription, DNA-dependent and nucleus localization
TCONS_00004807	5.71011	35.7999	-2.03693653228853	1	2.64837	AN3822	Has domain(s) with predicted hydrolase activity
TCONS_00018571	1.35862	8.49936	-1.75593526513292	0.999907662651791	2.64522	AN1888	Putative ketose-1,6-bisphosphate aldolase
TCONS_00022450	5.21467	32.5995	-2.28992049888968	1	2.6442	AN2879	Has domain(s) with predicted carbon-nitrogen ligase activity, with glutamine as amido-N-donor, hydrolase activity, acting on carbon-nitrogen (but not peptide) bonds, in linear amides activity
TCONS_00013413	0.842405	5.2656	-1.77417032649936	0.999898529500642	2.64401	AN0756	Beta-galactosidase with a predicted role in lactose metabolism
TCONS_00024164	0.681048	4.25076	-1.45890034960612	0.999629131797158	2.64189	AN8357	Has domain(s) with predicted DNA binding, sequence-specific DNA binding RNA polymerase II transcription factor activity, zinc ion binding activity and role in regulation of transcription, DNA-dependent, transcription, DNA-templated
TCONS_00010049	26.0562	161.655	-3.34395591482448	1	2.63322	AN11981	Has domain(s) with predicted UDP-N-acetylmuramate dehydrogenase activity, flavin adenine dinucleotide binding activity and role in oxidation-reduction process
TCONS_00007611	6.70363	41.5821	-1.25816923023482	0.999300564907492	2.63295	AN7190	Has domain(s) with predicted sequence-specific DNA binding RNA polymerase II transcription factor activity, zinc ion binding activity, role in regulation of transcription, DNA-dependent and nucleus localization
TCONS_00024127	0.590267	3.65511	-1.4786857325814	0.999624377455901	2.63048	AN8309	Putative cytochrome P450
TCONS_00024303	0.563142	3.48631	-0.87714536077537	0.996696631539825	2.63013	AN8518	Similar to NADPH-dependent quinone reductases; member of the tdi (terrequinone A biosynthesis) gene cluster; transcriptionally regulated by LaeA
TCONS_00018592	6.08235	37.6006	-2.11795477970592	1	2.62806	AN1919	Protein of unknown function
TCONS_00024370	46.6386	287.331	-4.27142570765849	1	2.62312	AN5104	Has domain(s) with predicted substrate-specific transmembrane transporter activity, role in transmembrane transport and integral to membrane localization
TCONS_00001601	6.06083	37.3206	-2.04035495617723	1	2.62238	AN8601	Ortholog of A. fumigatus Af293 : Afu4g14210, A. oryzae RIB40 : AO090010000150, Neosartorya fischeri NRRL 181 : NFIA_102080, Aspergillus wentii : Aspwe1_0039446 and Aspergillus versicolor : Aspve1_0137118
TCONS_00010796	6.45025	39.4287	-1.66316919712842	0.999947043218439	2.61182	AN6579	Ortholog of A. fumigatus Af293 : Afu6g04470, A. niger CBS 513.88 : An15g01120, A. oryzae RIB40 : AO090701000109, Aspergillus wentii : Aspwe1_0179993 and Aspergillus terreus NIH2624 : ATET_07015
TCONS_00018546	37.7658	230.772	-3.46210847229548	0.99998200932577	2.61132	AN1854	Putative inositol pentakisphosphate 2-kinase; locus contains the conserved upstream open reading frame (uORF) AN1854-uORF
TCONS_00010531	11.9117	72.6541	-2.39847062821539	1	2.60866	AN6088	Predicted metal ion transmembrane transporter; upregulated in A. oryzae and A. nidulans under hypoxic growth conditions
TCONS_00013761	13.6608	83.1759	-3.05023157752158	0.999960322106719	2.60612	AN0227	Ortholog of A. fumigatus Af293 : Afu3g12020, Afu5g10910, Afu4g06275, A. niger CBS 513.88 : An14g03700, An04g00590, An02g07840 and A. oryzae RIB40 : AO090010000440, AO090023000963
TCONS_00022285	13.4854	81.9801	-2.73183707014169	1	2.60387	AN3114	Ortholog of A. fumigatus Af293 : Afu3g12710, A. niger CBS 513.88 : An02g08680, A. oryzae RIB40 : AO090012000852, Aspergillus wentii : Aspwe1_0105294 and Aspergillus sydowii : Aspsy1_0056161
TCONS_00022634	1.20042	7.29176	-1.78370160881066	0.999907480547534	2.60273	AN2623	Isopenicillin-N N-acyltransferase; null produces reduced levels of penicillin; partially redundant with aatB
TCONS_00017904	3.60866	21.8891	-1.83392874732067	0.999997103952434	2.60068	AN2393	Ortholog(s) have cytosol localization
TCONS_00007927	1.93837	11.7334	-1.90275479902361	0.999954186312043	2.59771	AN7641	Putative copper amine oxidase
TCONS_00013420	18.3287	110.919	-3.39832727384595	0.999999999998353	2.59734	AN0740	Has domain(s) with predicted oxidoreductase activity, acting on the aldehyde or oxo group of donors, NAD or NADP as acceptor activity and role in oxidation-reduction process
TCONS_00004914	5.99193	36.1527	-1.22931789546075	0.999105516908628	2.59301	AN3672	Has domain(s) with predicted oxidoreductase activity, acting on paired donors, with incorporation or reduction of molecular oxygen, 2-oxoglutarate as one donor, and incorporation of one atom each of oxygen into both donors activity
TCONS_00001117	75.7627	455.887	-6.35892994439438	1	2.58912	AN4691	Ortholog(s) have L-arabinitol 2-dehydrogenase activity and role in D-arabinose catabolic process, D-arabitol catabolic process to xylulose 5-phosphate
TCONS_00007523	19.394	116.596	-2.85679347458572	1	2.58783	AN7304	Ortholog(s) have coenzyme A transmembrane transporter activity, role in cellular response to cadmium ion, coenzyme A transport, detoxification of cadmium ion and mitochondrial inner membrane localization
TCONS_00018757	22.1162	132.742	-3.09189053328951	0.999999984439333	2.58545	AN10267	Has domain(s) with predicted role in transmembrane transport and integral to membrane localization
TCONS_00005188	99.0279	593.113	-5.65113230368046	0.999999999999999	2.5824	AN4069	Protein with similarity to human parvulin; putative peptidyl-prolyl cis-trans isomerase
TCONS_00011442	5.55249	33.1795	-1.21561228971954	0.999047268352121	2.57909	AN6889	Ortholog(s) have sequence-specific DNA binding, sequence-specific DNA binding RNA polymerase II transcription factor activity
TCONS_00024186	0.58805	3.51214	-1.16615870453514	0.999081460669995	2.57834	AN8373	Putative GNAT-type acetyltransferase
TCONS_00021638	16.092	95.5726	-1.45151598538382	0.99967029248168	2.57025	AN2954	Ortholog of A. fumigatus Af293 : Afu3g07870, A. niger CBS 513.88 : An02g11390, A. oryzae RIB40 : AO090005001484, Aspergillus wentii : Aspwe1_0029219 and Aspergillus sydowii : Aspsy1_0042610
TCONS_00005224	0.305432	1.81216	-1.22831728092524	0.999100283674158	2.56879	AN3783	Protein of unknown function
TCONS_00003276	0.348049	2.06458	-0.780891051128069	0.994405224500823	2.56849	AN7972	Has domain(s) with predicted role in transmembrane transport and integral to membrane localization
TCONS_00017905	1.8723	11.0873	-0.987707052670645	0.998000129501616	2.56602	AN2397	Ortholog of A. fumigatus Af293 : Afu8g06960, Aspergillus flavus NRRL 3357 : AFL2T_05473, Neosartorya fischeri NRRL 181 : NFIA_099650 and Aspergillus versicolor : Aspve1_0026050
TCONS_00022599	57.5751	340.712	-4.45997538397597	1	2.56503	AN2685	Ortholog of Aspergillus wentii : Aspwe1_0039128, Aspergillus versicolor : Aspve1_0134218, Aspergillus clavatus NRRL 1 : ACLA_017060 and Aspergillus niger ATCC 1015 : 184563-mRNA
TCONS_00024763	2.58263	15.27	-1.57717380544739	0.999891362271186	2.56379	AN10670	Has domain(s) with predicted DNA binding, sequence-specific DNA binding RNA polymerase II transcription factor activity, zinc ion binding activity and role in regulation of transcription, DNA-dependent, transcription, DNA-templated
TCONS_00017587	1.84785	10.9025	-1.63657761613612	0.999944886069662	2.56074	AN1942	Ortholog of Aspergillus terreus NIH2624 : ATET_03048
TCONS_00009920	2.46196	14.4404	-1.7906301034423	0.999919511222077	2.55224	AN6647	Has domain(s) with predicted oxidoreductase activity and role in oxidation-reduction process
TCONS_00018974	7.712	45.1668	-2.37842560676072	1	2.55009	AN2483	Protein of unknown function; transcript repressed by nitrate
TCONS_00018347	2.94411	17.1268	-1.44194951040795	0.99972654342289	2.54035	AN1571	Protein with alpha-arabinofuranosidase activity, involved in degradation of pectin
TCONS_00022284	15.2337	88.5613	-2.68064304777334	1	2.53941	AN3114	Ortholog of A. fumigatus Af293 : Afu3g12710, A. niger CBS 513.88 : An02g08680, A. oryzae RIB40 : AO090012000852, Aspergillus wentii : Aspwe1_0105294 and Aspergillus sydowii : Aspsy1_0056161
TCONS_00001084	1.95086	11.3201	-0.887450890947361	0.996986248722818	2.53671	AN10582	Has domain(s) with predicted cytochrome-c oxidase activity, role in metabolic process and mitochondrial respiratory chain complex IV localization
TCONS_00021730	0.261842	1.5128	-1.03731467107377	0.998367290632873	2.53045	AN2838	Ortholog of Aspergillus glaucus : Aspgl1_0163409, Neosartorya fischeri NRRL 181 : NFIA_097910, Aspergillus clavatus NRRL 1 : ACLA_058550 and Aspergillus zonatus : Aspzo1_0133076
TCONS_00006832	0.945048	5.44426	-1.34571935620792	0.999622716974073	2.52628	AN10935	Putative alpha-1,4-glucosidase
TCONS_00013834	7.08655	40.7513	-2.04361611031111	1	2.52369	AN10016	Ortholog of A. fumigatus Af293 : Afu5g11710, A. niger CBS 513.88 : An18g03020, A. oryzae RIB40 : AO090120000289, Neosartorya fischeri NRRL 181 : NFIA_075570 and Aspergillus wentii : Aspwe1_0026623
TCONS_00012925	1.6445	9.45553	-1.73613983729113	0.999929900160936	2.52351	AN9390	Putative endochitinase; glycoside hydrolase family 18 (GH18) protein with a predicted role in chitin hydrolysis
TCONS_00008050	0.174677	1.00434	-1.08371573690116	0.998733824547537	2.52349	AN7804	Putative FAD-containing monooxygenase with a predicted role in sterigmatocystin/aflatoxin biosynthesis; member of the sterigmatocystin biosynthesis gene cluster; expression upregulated after exposure to farnesol
TCONS_00021225	0.446953	2.56623	-1.40331844355544	0.999719222557386	2.52145	AN9089	Ortholog of A. fumigatus Af293 : Afu7g02240, A. niger CBS 513.88 : An12g00400, Aspergillus wentii : Aspwe1_0173770, Aspergillus sydowii : Aspsy1_0050021 and Aspergillus terreus NIH2624 : ATET_01856
TCONS_00013528	0.896115	5.12104	-1.4853760540165	0.999652928097825	2.51468	AN0572	Ortholog of A. fumigatus Af293 : Afu6g11290, A. niger CBS 513.88 : An08g07465, Aspergillus wentii : Aspwe1_0027109 and Aspergillus sydowii : Aspsy1_0086207
TCONS_00022239	19.8477	113.394	-3.0191624964197	0.999755015919858	2.5143	AN3184	Putative aldose 1-epimerase with a predicted role in glucose metabolism; transcriptionally induced by growth on xylose
TCONS_00010502	4.72168	26.9105	-1.88843911283942	0.999924055331382	2.51079	AN6113	Has domain(s) with predicted catalytic activity and role in carbohydrate metabolic process
TCONS_00013046	4.22574	24.0057	-1.1383158687574	0.998867374195322	2.5061	AN1285	Endo-beta-1,4-glucanase A; cellulase involved in degradation of glucans; expression induced by carboxymethylcellulose and cellobiose
TCONS_00003466	0.272622	1.54793	-1.40997105352805	0.99970255965398	2.50536	AN11059	Putative chitinase; glycoside hydrolase family 18 (GH18) protein with a predicted role in chitin hydrolysis
TCONS_00025093	6.15445	34.9187	-2.19353841195991	1	2.5043	AN5192	Putative fatty acyl-CoA synthetase with a predicted role in very long-chain fatty acid metabolism
TCONS_00018958	0.962464	5.46067	-1.56108291326944	0.999885048605716	2.50427	AN2465	Has domain(s) with predicted substrate-specific transmembrane transporter activity, role in transmembrane transport and integral to membrane localization
TCONS_00024446	29.0107	163.898	-3.89524664731231	1	2.49814	AN5204	Ortholog of A. fumigatus Af293 : Afu6g07370, A. niger CBS 513.88 : An07g09060, A. oryzae RIB40 : AO090005001564, Aspergillus wentii : Aspwe1_0040832 and Aspergillus sydowii : Aspsy1_0156764
TCONS_00017817	5.35744	30.2031	-2.18188399379649	1	2.49508	AN2276	Has domain(s) with predicted DNA binding, methyltransferase activity, zinc ion binding activity and role in DNA repair, regulation of transcription, DNA-dependent
TCONS_00004417	0.997783	5.62172	-1.57611180136042	0.999890452023834	2.49421	AN8241	Endochitinase with a predicted role in chitin hydrolysis; glycosylphosphatidylinositol (GPI) anchored protein; modi%26%2364257;ed by O-linked glycosylation; localized to germination sites, hyphal branch points and regions of polarized growth
TCONS_00009913	3.3052	18.605	-1.03710221376488	0.998365385759505	2.49288	AN6638	Protein with homology to cytosine methyltransferases; required for early sexual development and formation of viable ascospores; dmtA locus also encodes an anti-sense transcript tmdA
TCONS_00007404	1.0875	6.11268	-1.32011357744467	0.99961286271591	2.49079	AN7815	Putative polyketide synthase/fatty acid synthase alpha; putative role in aflatoxin biosynthesis; required for sterigmatocystin biosynthesis; member of the sterigmatocystin biosynthesis gene cluster
TCONS_00004411	26.4618	148.736	-3.4202020743992	0.999999997497174	2.49077	AN8235	Ortholog of A. fumigatus Af293 : Afu5g03710, A. niger CBS 513.88 : An09g06450, A. oryzae RIB40 : AO090102000581, Aspergillus wentii : Aspwe1_0043078 and Aspergillus sydowii : Aspsy1_0161939
TCONS_00021292	2.61497	14.6851	-1.75181941579537	0.999912310239513	2.48949	AN3415	Putative ADP-ribosylglycohydrolase family protein; transcript induced in response to calcium dichloride in a CrzA-dependent manner
TCONS_00000113	6.27575	35.2281	-1.93325098274945	0.999998451704788	2.48887	AN4920	Putative calcium-transporting mitochondrial ATPase involved in calcium homeostasis
TCONS_00018763	10.6179	59.5818	-2.46879375391107	1	2.48837	AN12199	Ortholog of Aspergillus wentii : Aspwe1_0170942, Aspergillus versicolor : Aspve1_0080732, Aspergillus clavatus NRRL 1 : ACLA_074610 and Aspergillus zonatus : Aspzo1_0127170
TCONS_00024295	10.8176	60.7009	-1.93671398607023	0.999999229078523	2.48834	AN8505	Ortholog of Aspergillus brasiliensis : Aspbr1_0111846, Aspergillus fumigatus A1163 : AFUB_075260, Aspergillus niger ATCC 1015 : 199457-mRNA and Aspergillus aculeatus ATCC16872 : Aacu16872_050877
TCONS_00000170	7.42993	41.6202	-2.06963735899272	1	2.48586	AN4837	Has domain(s) with predicted DNA binding, sequence-specific DNA binding RNA polymerase II transcription factor activity, zinc ion binding activity and role in regulation of transcription, DNA-dependent, transcription, DNA-templated
TCONS_00018135	1.39931	7.82504	-1.77019223889714	0.999898286376219	2.48338	AN8983	Has domain(s) with predicted role in transmembrane transport and integral to membrane localization
TCONS_00017722	11.1002	61.8967	-1.93579844829397	0.999999171213354	2.47928	AN2144	Ortholog(s) have cytosol, nucleus localization
TCONS_00014859	0.681376	3.79595	-1.40581096998843	0.999713008142757	2.47794	AN10065	Ortholog of A. fumigatus Af293 : Afu1g02650, Aspergillus flavus NRRL 3357 : AFL2T_00810, AFL2T_12550, Neosartorya fischeri NRRL 181 : NFIA_021950 and Aspergillus kawachii : Aspka1_0173715
TCONS_00022488	3.18641	17.7075	-1.7062278801679	0.999866725365386	2.47435	AN2836	Ortholog of A. niger CBS 513.88 : An03g01740, An16g00290, Neosartorya fischeri NRRL 181 : NFIA_004380 and Aspergillus wentii : Aspwe1_0170556
TCONS_00024912	0.469297	2.60472	-1.21166827124725	0.999040519807041	2.47255	AN8426	Has domain(s) with predicted DNA binding, sequence-specific DNA binding RNA polymerase II transcription factor activity, zinc ion binding activity and role in regulation of transcription, DNA-dependent, transcription, DNA-templated
TCONS_00004645	4.29523	23.8246	-1.72875467912984	0.999923210126526	2.47164	AN4013	Has domain(s) with predicted DNA binding, zinc ion binding activity, role in transcription, DNA-templated and nucleus localization
TCONS_00004598	25.3448	140.358	-3.10990308498006	0.999999999936719	2.46935	AN4102	Putative beta-glucosidase; induced by carbon starvation-induced autophagy
TCONS_00000338	1.47899	8.1825	-0.996117419220517	0.99800188147426	2.46793	AN4626	Has domain(s) with predicted sequence-specific DNA binding RNA polymerase II transcription factor activity, zinc ion binding activity, role in regulation of transcription, DNA-dependent and nucleus localization
TCONS_00003255	2.01349	11.0907	-1.7732746429098	0.999898474601364	2.46158	AN7944	Putative GNAT-type acetyltransferase; expression upregulated after exposure to farnesol
TCONS_00001245	4.42032	24.3371	-1.19495616436892	0.999077424379733	2.46094	AN4487	Transcript induced in response to calcium dichloride in a CrzA-dependent manner
TCONS_00018545	1.91517	10.5363	-1.3862169388639	0.999791647335322	2.45983	AN1853	Has domain(s) with predicted oxidoreductase activity
TCONS_00015055	6.48099	35.6529	-2.15955216477682	1	2.45973	AN0033	Ortholog of A. nidulans FGSC A4 : AN10483, AN2809, AN2115, AN12460, A. fumigatus Af293 : Afu2g00940, Afu2g16560, Afu3g15340, Afu7g00460, Afu7g06360 and A. niger CBS 513.88 : An14g02830, An16g00830
TCONS_00013206	6.84984	37.6074	-2.1203909910048	1	2.45688	AN10160	Ortholog of A. nidulans FGSC A4 : AN2370, AN0323, A. fumigatus Af293 : Afu1g02440, Afu4g02760, A. niger CBS 513.88 : An01g05750, An12g09350, An13g03290 and A. oryzae RIB40 : AO090020000719, AO090005000852
TCONS_00001564	2.60926	14.316	-1.6398944846978	0.999941272599455	2.45591	AN8648	Has domain(s) with predicted RNA binding, RNA-directed DNA polymerase activity, ribonuclease H activity and role in RNA-dependent DNA replication
TCONS_00007571	18.6107	101.854	-2.11031710226821	1	2.45231	AN7246	Has domain(s) with predicted ATP binding, nucleoside-triphosphatase activity
TCONS_00024765	3.0391	16.5797	-1.37052426865909	0.999756486207826	2.4477	AN11954	Putative alpha-L-rhamnosidase
TCONS_00025348	21.7726	118.617	-3.22322064452394	0.999999999999999	2.44572	AN5414	Has domain(s) with predicted transferase activity, transferring hexosyl groups activity, role in carbohydrate metabolic process and membrane localization
TCONS_00011090	0.616505	3.34925	-0.923644092232843	0.997502282621222	2.44165	AN6960	Has domain(s) with predicted metal ion transmembrane transporter activity, role in metal ion transport, transmembrane transport and membrane localization
TCONS_00003316	1.31572	7.1454	-0.964922133609219	0.997852164274059	2.44116	AN8025	Ortholog of A. fumigatus Af293 : Afu1g01450, A. niger CBS 513.88 : An11g08050, An05g01890, An11g03950, A. oryzae RIB40 : AO090010000064, AO090701000602 and Aspergillus wentii : Aspwe1_0051796
TCONS_00000882	3.62966	19.6771	-1.38253915093838	0.999789257884653	2.43861	AN5025	Ortholog(s) have polyamine oxidase activity, role in pantothenate biosynthetic process, polyamine catabolic process and cytoplasm localization
TCONS_00013052	7.77243	42.1329	-2.24811371943529	1	2.43851	AN1276	Has domain(s) with predicted substrate-specific transmembrane transporter activity, role in transmembrane transport and integral to membrane localization
TCONS_00021951	0.640884	3.47306	-1.3794141394275	0.999787242820976	2.43807	AN9166	Putative exo-1,6-galactanase
TCONS_00000394	21.3798	115.82	-2.99791984018891	0.999848353428887	2.43756	AN4544	Has domain(s) with predicted protein tyrosine/serine/threonine phosphatase activity and role in protein dephosphorylation
TCONS_00001292	6.74202	36.4018	-2.13594170914104	1	2.43276	AN12230	Protein of unknown function
TCONS_00018304	35.9564	194.097	-3.577340591004	0.999999951192384	2.43245	AN1503	Protein expressed at increased levels during osmoadaptation; contains dihydrodipicolinate synthase family DHDPS-like conserved domain
TCONS_00018447	11.4002	61.3224	-2.51398878569061	1	2.42735	AN1693	Putative F-box protein
TCONS_00025421	1.87549	10.0874	-1.6240883764298	0.999961179373386	2.42721	AN5305	Has domain(s) with predicted catalytic activity
TCONS_00018981	4.26427	22.8771	-1.06370301068253	0.998565134083342	2.42353	AN12366	Ortholog(s) have fungal-type vacuole membrane localization
TCONS_00000476	3.20505	17.1543	-1.33680487229081	0.999603577425766	2.42015	AN4424	Has domain(s) with predicted heme binding, oxidoreductase activity
TCONS_00007885	1.18099	6.31755	-0.847480587516366	0.995884322559618	2.41936	AN7580	Ortholog of A. fumigatus Af293 : Afu2g15110, A. niger CBS 513.88 : An15g02960, A. oryzae RIB40 : AO090012000329, Aspergillus wentii : Aspwe1_0044605 and Aspergillus sydowii : Aspsy1_0046014
TCONS_00009757	0.420126	2.24691	-1.40715646203245	0.999709639308381	2.41905	AN5876	Ortholog of A. nidulans FGSC A4 : AN2876, A. fumigatus Af293 : Afu2g11370, Afu3g11770, Aspergillus wentii : Aspwe1_0653753 and Aspergillus sydowii : Aspsy1_0146596, Aspsy1_1176317
TCONS_00006840	4.67551	24.8734	-1.72105555395345	0.999900125630277	2.41141	AN7362	Has domain(s) with predicted nucleic acid binding, zinc ion binding activity
TCONS_00018013	1.68491	8.96051	-0.990272238088637	0.99800066111971	2.41091	AN2534	Putative arabinan endo-1,5-alpha-L-arabinosidase with a predicted role in arabinose polymer metabolism
TCONS_00013358	1.6905	8.96242	-1.38686630546325	0.999792071259689	2.40644	AN0829	Low-affinity cAMP phosphodiesterase
TCONS_00007511	5.37951	28.4055	-1.8395342972748	0.999995904458504	2.40062	AN7324	Has domain(s) with predicted oxidoreductase activity and role in oxidation-reduction process
TCONS_00014728	4.8911	25.7983	-1.68308639653169	0.999925852020514	2.39904	AN0486	Has domain(s) with predicted DNA binding, zinc ion binding activity, role in transcription, DNA-templated and nucleus localization
TCONS_00015482	0.428885	2.25574	-1.01643995832381	0.998127868260206	2.39494	AN0150	Polyketide synthase; member of the monodictyphenone secondary metabolite biosynthesis gene cluster; required for the synthesis of the xanthones (shamixanthone and epishamixanthone), emodin, arugosins, monodictyphenone, and related compounds
TCONS_00021202	4.82473	25.2916	-2.04930315154536	1	2.39014	AN9117	Has domain(s) with predicted DNA binding, zinc ion binding activity, role in transcription, DNA-templated and nucleus localization
TCONS_00011035	4.08519	21.4145	-0.935929655343288	0.997512208598266	2.39011	AN6889	Ortholog(s) have sequence-specific DNA binding, sequence-specific DNA binding RNA polymerase II transcription factor activity
TCONS_00000489	14.7229	77.1097	-2.27347905584139	1	2.38885	AN4408	Ortholog(s) have fungal-type vacuole membrane localization
TCONS_00007532	31.5971	164.747	-3.48850359601368	0.99978663002671	2.38239	AN7294	Ortholog(s) have cytosol, nucleus localization
TCONS_00018754	5.89174	30.5833	-1.94982357517341	0.999999944542823	2.37598	AN2172	Ortholog(s) have cyclin-dependent protein serine/threonine kinase regulator activity
TCONS_00009329	6.56782	34.0594	-1.28426996860483	0.99947933784891	2.37456	AN6476	Protein of unknown function
TCONS_00024672	0.647558	3.35275	-1.05547738386646	0.998501908254087	2.37226	AN5432	Has domain(s) with predicted serine-type peptidase activity and role in proteolysis
TCONS_00022233	2.46044	12.7233	-0.799448461814429	0.995022263660713	2.37048	AN3196	Putative unsaturated rhamnogalacturonan hydrolase; glycosyl hydrolase family 88 protein
TCONS_00024686	18.4944	95.5433	-3.12554052858659	0.999999999999241	2.36907	AN5415	Ortholog(s) have O-methyltransferase activity and role in fumitremorgin B biosynthetic process, verruculogen biosynthetic process
TCONS_00017160	7.91685	40.8478	-1.99378444606808	0.999999999999772	2.36726	AN8917	Has domain(s) with predicted carbon-sulfur lyase activity and role in metabolic process
TCONS_00012855	2.31569	11.9266	-1.58971275115501	0.999907127829499	2.36468	AN9292	Ortholog(s) have role in positive regulation of secondary metabolite biosynthetic process, secondary metabolite biosynthetic process
TCONS_00007666	28.2434	144.813	-3.77329870744318	1	2.3582	AN7111	Peroxisomal multifunctional enzyme involved in fatty acid beta-oxidation; required for growth on very long-chain fatty acids; transcription is induced by fatty acids
TCONS_00021528	6.98283	35.7847	-1.99886346617924	0.999999999999963	2.35746	AN3107	Ortholog of A. fumigatus Af293 : Afu3g12650, A. niger CBS 513.88 : An02g08610, A. oryzae RIB40 : AO090005000705, Aspergillus wentii : Aspwe1_0105375 and Aspergillus sydowii : Aspsy1_0087216
TCONS_00009916	12.8548	65.5659	-1.86247252384351	0.999961775441185	2.35064	AN6642	Putative potassium-transporting ATPase with a predicted role in energy metabolism; locus contains the conserved upstream open reading frames (uORFs) AN6642-uORF and AN6642-uORF.2
TCONS_00013666	20.5802	104.504	-2.75258299122896	1	2.34423	AN0367	Putative integral membrane protein; transcript repressed by light in developmentally competent mycelia
TCONS_00025342	0.772509	3.92114	-1.20639612335551	0.999031586047179	2.34365	AN11810	Putative GNAT-type acetyltransferase
TCONS_00010135	48.5945	246.615	-4.56872023206042	1	2.3434	AN9451	Protein of unknown function; overexpression confers the "fluffy" phenotype; transcript is induced by nitrate
TCONS_00021223	13.9484	70.714	-2.28364815895026	1	2.34189	AN9091	Ortholog of A. fumigatus Af293 : Afu7g02220, A. niger CBS 513.88 : An12g00440, Aspergillus wentii : Aspwe1_0042339, Aspergillus sydowii : Aspsy1_0120658 and Aspergillus terreus NIH2624 : ATET_01854
TCONS_00021171	1.65159	8.36789	-1.26045277985953	0.999319070127358	2.341	AN9162	Putative acyl-coA dehydrogenase
TCONS_00010633	13.4317	67.9846	-2.37496124203879	1	2.33957	AN5924	Has domain(s) with predicted sequence-specific DNA binding RNA polymerase II transcription factor activity, zinc ion binding activity, role in regulation of transcription, DNA-dependent and nucleus localization
TCONS_00014718	1.16689	5.89975	-1.18176830645937	0.999119765991867	2.33798	AN0497	Has domain(s) with predicted role in transmembrane transport and integral to membrane localization
TCONS_00017975	8.07971	40.8395	-1.08113430242883	0.998714875917864	2.33759	AN2489	Putative cyclin-dependent protein kinase; mutants have a moderate growth defect
TCONS_00001563	0.426503	2.14622	-1.02628107403228	0.998243221241877	2.33117	AN8648	Has domain(s) with predicted RNA binding, RNA-directed DNA polymerase activity, ribonuclease H activity and role in RNA-dependent DNA replication
TCONS_00021185	0.741434	3.72639	-1.07229491130679	0.998643052447916	2.32939	AN9145	Protein of unknown function
TCONS_00003820	5.02731	25.229	-1.64016515686248	0.999940976652107	2.32722	AN3874	Putative alpha-1,4-galactosidase
TCONS_00014720	3.41265	17.1043	-1.68717419541374	0.999912415196217	2.32539	AN0493	PalA-dependent expression independent of pH
TCONS_00019276	0.991364	4.95787	-1.02709709949319	0.998252349462471	2.32223	AN2553	Has domain(s) with predicted DNA binding, sequence-specific DNA binding RNA polymerase II transcription factor activity, zinc ion binding activity and role in regulation of transcription, DNA-dependent, transcription, DNA-templated
TCONS_00010058	5.30492	26.4706	-1.9592504917983	0.999999990789049	2.31899	AN6812	Has domain(s) with predicted hydrolase activity, acting on carbon-nitrogen (but not peptide) bonds activity and role in nitrogen compound metabolic process
TCONS_00010468	0.427285	2.13197	-1.31492134466453	0.999607483561041	2.31892	AN6151	Has domain(s) with predicted catalytic activity
TCONS_00021869	0.570593	2.84569	-1.31465305758562	0.999607207279017	2.31824	AN2657	Protein of unknown function
TCONS_00006860	2.50991	12.517	-1.35943984767365	0.999691904964942	2.31818	AN7333	Protein of unknown function
TCONS_00011036	9.15556	45.5688	-1.59729320396693	0.99992047762651	2.31532	AN6888	Putative extracellular aspartic protease (aspergillopepsin)
TCONS_00004660	16.1736	80.4465	-1.409671402586	0.999703315478543	2.31438	AN3996	Has domain(s) with predicted methyltransferase activity and role in metabolic process
TCONS_00004267	0.41144	2.04314	-0.939338645503527	0.997542874339239	2.31203	AN8060	Has domain(s) with predicted NAD binding, oxidoreductase activity, acting on the aldehyde or oxo group of donors, NAD or NADP as acceptor activity and role in cellular amino acid metabolic process, oxidation-reduction process
TCONS_00007267	10.3891	51.4946	-1.4316258928145	0.999730487579076	2.30935	AN7610	Predicted GAL4-type zinc finger transcription factor involved in regulation of genes of xylan degradation; regulated by CreA, the mediator of carbon catabolite repression; transcriptionally induced by growth on xylose
TCONS_00007257	3.8301	18.9494	-0.932391382390976	0.997488284001802	2.3067	AN10952	Has domain(s) with predicted oxidoreductase activity and role in metabolic process
TCONS_00004013	2.73902	13.5406	-1.63399462704329	0.999948083750059	2.30556	AN3608	Putative ATP-binding cassette (ABC) transporter; atrC mRNA levels increase in response to cyclohexamide treatment
TCONS_00010639	61.4423	303.425	-5.57897020842542	0.999999999999999	2.30403	AN5916	Mitochondrial enoyl-CoA hydratase, involved in fatty acid beta-oxidation; required for growth on short-chain fatty acids and for catabolism of isoleucine and valine; transcription is induced by fatty acids
TCONS_00013283	4.24883	20.9725	-1.75160318375409	0.99991268294886	2.30336	AN0941	Protein with alpha-glucosidase activity, predicted role in maltose metabolism; transcriptionally induced by isomaltose in an amyR-dependent manner
TCONS_00014863	53.7969	265.532	-4.77056821413943	1	2.30329	AN0299	Putative chitinase; glycoside hydrolase family 18 (GH18) protein with a predicted role in chitin hydrolysis
TCONS_00013543	549.252	2709.17	-8.44409513503493	1	2.30231	AN0554	Aldehyde dehydrogenase; possible roles in beta-alanine, acetate, acetaldehyde and ethanol metabolism, methylglyoxal bypass, penicillin biosynthesis; menadione stress-decreased; carbon starvation autophagy-induced; hypoxia upregulated
TCONS_00011052	60.9216	299.591	-4.99404055378634	1	2.29797	AN12408	Ortholog(s) have role in cellular response to biotic stimulus, filamentous growth of a population of unicellular organisms in response to biotic stimulus, hyphal growth, vacuole inheritance
TCONS_00003912	0.261773	1.2854	-0.947362640165818	0.997621647454832	2.29583	AN3750	Ortholog of A. fumigatus Af293 : Afu7g04470, A. niger CBS 513.88 : An13g01050, A. oryzae RIB40 : AO090005000133, Aspergillus wentii : Aspwe1_0038525 and Aspergillus sydowii : Aspsy1_0088662
TCONS_00010329	4.35393	21.3316	-1.62348234864988	0.999961971955062	2.2926	AN6324	Putative alpha-amylase with a predicted role in starch metabolism; predicted glycosylphosphatidylinositol (GPI)-anchored protein
TCONS_00025538	11.6582	57.0084	-2.14383946464334	1	2.28983	AN5178	Putative glycerol dehydrogenase with a predicted role in glycerol metabolism
TCONS_00017426	8.01631	39.1786	-1.80354296312829	0.999957479098669	2.28906	AN1713	Ortholog(s) have calcium-independent phospholipase A2 activity, lysophosphatidic acid acyltransferase activity, sterol esterase activity, triglyceride lipase activity
TCONS_00014763	18.0725	88.2172	-2.86931968134673	1	2.28726	AN10078	Ortholog(s) have ATPase activity, coupled to transmembrane movement of substances activity, role in fatty acid transport and integral to peroxisomal membrane localization
TCONS_00000049	11.0899	54.0472	-2.19424444548153	1	2.28498	AN5026	Ortholog of A. fumigatus Af293 : Afu3g12140, A. niger CBS 513.88 : An02g08280, A. oryzae RIB40 : AO090003000774, Aspergillus wentii : Aspwe1_0169199 and Aspergillus sydowii : Aspsy1_0087531
TCONS_00024633	33.9645	165.502	-3.72907324951909	0.999999999999999	2.28475	AN5490	Ortholog of A. niger CBS 513.88 : An08g10190, A. oryzae RIB40 : AO090003000446, Aspergillus versicolor : Aspve1_0053274, Aspergillus niger ATCC 1015 : 37923-mRNA and Aspergillus sydowii : Aspsy1_0150005
TCONS_00024260	0.303024	1.46913	-0.691884928110835	0.990961129563317	2.27746	AN8460	Has domain(s) with predicted DNA binding, sequence-specific DNA binding RNA polymerase II transcription factor activity, zinc ion binding activity and role in regulation of transcription, DNA-dependent, transcription, DNA-templated
TCONS_00021782	6.34494	30.6221	-1.27180950063589	0.999410898765597	2.2709	AN2770	Putative histone promoter control protein; transcript upregulated in response to camptothecin
TCONS_00013598	22.9915	110.904	-2.01617295686194	1	2.27014	AN0471	Putative vacuolar H+/Ca2+ exchanger
TCONS_00000048	36.9802	178.337	-3.54901348580205	0.999988477187904	2.26978	AN5027	Ortholog of A. nidulans FGSC A4 : AN1725, A. fumigatus Af293 : Afu2g14400, Afu3g12130 and A. niger CBS 513.88 : An11g08400, An02g07940, An12g01310, An02g00780
TCONS_00013149	2.65549	12.7777	-1.52949009176444	0.999833602385142	2.26658	AN1135	Putative 3-dehydroquinate dehydratase with a predicted role in aromatic amino acid biosynthesis; member of the quinic acid utilization (qut) gene cluster; required for growth on quinate as sole carbon source
TCONS_00004790	1.56384	7.50577	-1.01684051794936	0.998132593299802	2.2629	AN3835	Has domain(s) with predicted DNA binding, sequence-specific DNA binding RNA polymerase II transcription factor activity, zinc ion binding activity and role in regulation of transcription, DNA-dependent, transcription, DNA-templated
TCONS_00013176	37.6781	180.491	-3.77439640774247	0.999999999999999	2.26013	AN10166	Ortholog of A. fumigatus Af293 : Afu1g11900/gprG, A. niger CBS 513.88 : An08g04110, A. oryzae RIB40 : AO090001000374/gprG and Aspergillus wentii : Aspwe1_0027952
TCONS_00013092	20.9296	99.7615	-1.8714170366863	0.999937879852736	2.25294	AN1219	Ortholog of A. fumigatus Af293 : Afu1g10600, A. niger CBS 513.88 : An08g02600, A. oryzae RIB40 : AO090038000362, Aspergillus wentii : Aspwe1_0095261 and Aspergillus sydowii : Aspsy1_0025527
TCONS_00000880	138.031	656.562	-9.27832400491052	1	2.24994	AN5028	Fatty acid oxygenase that plays a role in oxylipin biosynthesis; responsible for the formation of the psi-factor component psiB-beta; expression reduced after exposure to farnesol
TCONS_00018176	24.4997	116.49	-3.0788378338362	0.999999686239108	2.24937	AN8932	TIM-barrel enzyme family protein; ortholog of A. fumigatus Afu1g10110
TCONS_00021935	7.07221	33.5579	-1.73812068919723	0.999931710794076	2.24642	AN9193	Putative LaeA-like methyltransferase
TCONS_00003229	0.481537	2.28368	-1.27050418150916	0.999401441417771	2.24564	AN7896	Zn(II)2Cys6 transcription factor with a role in secondary metabolite biosynthesis; member of the dba gene cluster; overexpression upregulates dba gene cluster expression; dba cluster expression is coregulated
TCONS_00013255	7.78841	36.9185	-2.00272093704114	0.999999999999998	2.24494	AN11897	Has domain(s) with predicted RNA binding, ribonuclease T2 activity
TCONS_00013190	11.0703	52.4696	-1.93803545804515	0.999999312769541	2.24478	AN1080	Has domain(s) with predicted translation initiation factor activity, role in translational initiation and cytoplasm localization
TCONS_00011139	6.85412	32.1909	-1.8818665964176	0.999917817799282	2.23161	AN10808	Has domain(s) with predicted catalytic activity, magnesium ion binding, thiamine pyrophosphate binding activity
TCONS_00024340	11.0154	51.731	-2.18632046308866	1	2.23151	AN8566	Has domain(s) with predicted catechol 1,2-dioxygenase activity, ferric iron binding activity and role in catechol-containing compound metabolic process, oxidation-reduction process
TCONS_00018200	2.64605	12.4254	-0.926889107660911	0.997497112568546	2.23138	AN12240	Ortholog of Aspergillus versicolor : Aspve1_0089632
TCONS_00013422	0.404786	1.8995	-1.03887637360493	0.998378682210479	2.23039	AN0737	NO_DESCRIPTION
TCONS_00000677	5.25072	24.4927	-1.48305468948946	0.999642613760744	2.22177	AN8753	Ortholog(s) have role in cellular response to drug
TCONS_00003603	35.7327	166.097	-3.99814476914551	1	2.21671	AN10512	Putative mitochondrial ketoacyl-CoA thiolase with a role in fatty acid beta-oxidation
TCONS_00017464	81.8255	378.906	-5.84726477018553	0.999999999999998	2.21122	AN1763	Has domain(s) with predicted nucleotide binding, oxidoreductase activity and role in metabolic process
TCONS_00013152	3.35028	15.4755	-1.28936090408151	0.999503759918475	2.20764	AN1123	Ortholog(s) have role in hyphal growth
TCONS_00003305	30.435	140.35	-2.79313870560485	1	2.20523	AN8004	Putative cytochrome P450
TCONS_00003271	0.521029	2.40211	-1.19303670380017	0.999084891104171	2.20487	AN7970	Has domain(s) with predicted phosphoric diester hydrolase activity and role in lipid metabolic process
TCONS_00014454	80.6173	370.866	-5.27182394864755	1	2.20173	AN0867	Ortholog of A. nidulans FGSC A4 : AN4122, AN2881, AN10123, A. fumigatus Af293 : Afu1g13860, Afu1g15180, Afu3g11650 and A. niger CBS 513.88 : An08g07010, An02g07440, An01g13480
TCONS_00007448	0.261423	1.20197	-1.04061680161635	0.998391416317508	2.20095	AN7404	Ortholog of A. fumigatus Af293 : Afu3g01280, A. niger CBS 513.88 : An02g12500, An16g05960, An09g03800, A. oryzae RIB40 : AO090011000171 and Aspergillus wentii : Aspwe1_0036364, Aspwe1_0041299, Aspwe1_0112391
TCONS_00014080	31.5436	144.92	-3.19856691850982	0.999999999999999	2.19984	AN1402	Ortholog(s) have role in sporocarp development involved in sexual reproduction
TCONS_00021247	15.0829	69.2008	-2.09760657060896	1	2.19787	AN9069	Ortholog of A. fumigatus Af293 : Afu7g02500, A. niger CBS 513.88 : An12g00100, A. oryzae RIB40 : AO090038000626, Aspergillus wentii : Aspwe1_0136265 and Aspergillus sydowii : Aspsy1_0061378
TCONS_00007471	0.973912	4.45161	-1.11273221516189	0.998785484635305	2.19246	AN7371	Ortholog of A. oryzae RIB40 : AO090003001449 and Aspergillus flavus NRRL 3357 : AFL2T_01633
TCONS_00010089	14.9485	68.2518	-2.2914287128548	1	2.19087	AN6858	Has domain(s) with predicted sequence-specific DNA binding RNA polymerase II transcription factor activity, zinc ion binding activity, role in regulation of transcription, DNA-dependent and nucleus localization
TCONS_00014680	1.90114	8.67503	-1.20906789868368	0.99903610102343	2.19001	AN0540	Ortholog of Neosartorya fischeri NRRL 181 : NFIA_056010, Aspergillus versicolor : Aspve1_0065547 and Aspergillus sydowii : Aspsy1_0048566, Aspsy1_0081349
TCONS_00018611	25.1412	114.573	-2.88061788881849	1	2.18815	AN1948	Ortholog(s) have role in DNA methylation
TCONS_00009629	0.751595	3.41945	-1.01068649789659	0.998063643484245	2.18574	AN6023	Has domain(s) with predicted FMN binding, oxidoreductase activity and role in oxidation-reduction process
TCONS_00013261	2.61099	11.844	-0.924142630815077	0.997501490092356	2.18148	AN11894	Ortholog(s) have phosphatase activity
TCONS_00013822	0.534069	2.42143	-1.09194086465862	0.998780033913759	2.18076	AN10021	Regulatory protein; member of the monodictyphenone secondary metabolite biosynthesis gene cluster; similar to aflatoxin coactivator aflJ and O-methyltransferases; required for biosynthesis of monodictyphenone, a prenyl xanthone precursor
TCONS_00009561	0.988214	4.47201	-1.46618709404673	0.999588940430029	2.17803	AN6130	Has domain(s) with predicted oxidoreductase activity and role in metabolic process
TCONS_00021710	9.45791	42.7716	-1.83806712461607	0.999996219599516	2.17706	AN2884	Ortholog of A. fumigatus Af293 : Afu3g11620, A. niger CBS 513.88 : An02g07410, Aspergillus wentii : Aspwe1_0736090, Aspergillus sydowii : Aspsy1_0776302 and Aspergillus terreus NIH2624 : ATET_04698
TCONS_00004747	3.63535	16.3714	-1.2990682863698	0.999550405350704	2.17101	AN3895	Has domain(s) with predicted catalytic activity and role in metabolic process
TCONS_00014927	0.827952	3.72583	-1.22907933106507	0.999104268196219	2.16994	AN0219	Ortholog of A. niger CBS 513.88 : An01g01800, A. oryzae RIB40 : AO090023000623, Neosartorya fischeri NRRL 181 : NFIA_106990, Aspergillus wentii : Aspwe1_0056140 and Aspergillus versicolor : Aspve1_0121031
TCONS_00014712	1.41241	6.3503	-0.86128191837121	0.996264834494077	2.16866	AN0507	Has domain(s) with predicted DNA binding, sequence-specific DNA binding RNA polymerase II transcription factor activity, zinc ion binding activity and role in regulation of transcription, DNA-dependent, transcription, DNA-templated
TCONS_00004928	8.80278	39.4167	-1.88588593838492	0.999920530602077	2.16278	AN10450	Ortholog(s) have tRNA (guanine-N2-)-methyltransferase activity, role in tRNA methylation and cytosol, nucleus, tRNA (m2G10) methyltransferase complex localization
TCONS_00010709	82.9823	370.925	-2.90760621316017	0.999999999999425	2.16025	AN5836	APSES domain transcription factor involved in regulation of conidiophore development; represses abaA and other developmentally regulated genes; locus consists of stuA-alpha and stuA-beta transcriptional units; stuA-alpha contains a uORF
TCONS_00018373	0.614061	2.73773	-1.31545646260961	0.999608035111152	2.15653	AN1602	Putative beta-1,4-endoglucanase; protein with cellulase activity, involved in degradation of glucans
TCONS_00025082	3.33895	14.8836	-1.39675847649214	0.999748923180687	2.15626	AN5173	Has domain(s) with predicted hydrolase activity
TCONS_00014525	5.56779	24.7918	-1.6748578170807	0.999952572142122	2.15469	AN0764	Has domain(s) with predicted catechol 1,2-dioxygenase activity, ferric iron binding activity and role in catechol-containing compound metabolic process, oxidation-reduction process
TCONS_00000959	1.10463	4.903	-0.968926645516462	0.997897272169731	2.1501	AN4921	Ortholog of A. fumigatus Af293 : Afu3g10680, A. niger CBS 513.88 : An02g06340, A. oryzae RIB40 : AO090003000613, Aspergillus wentii : Aspwe1_0360214 and Aspergillus sydowii : Aspsy1_0056501
TCONS_00022281	155.195	688.065	-7.83441378503698	0.999999999999997	2.14846	AN3121	Ortholog of A. fumigatus Af293 : Afu3g12790, A. niger CBS 513.88 : An02g08810, Neosartorya fischeri NRRL 181 : NFIA_064510 and Aspergillus wentii : Aspwe1_0025248
TCONS_00014856	142.698	630.742	-7.24463941013147	0.999999999999999	2.14408	AN0311	Ortholog of A. fumigatus Af293 : Afu1g02600, A. niger CBS 513.88 : An01g05600, A. oryzae RIB40 : AO090005000834, Aspergillus wentii : Aspwe1_0169640 and Aspergillus sydowii : Aspsy1_0027873
TCONS_00001671	9.36355	41.3828	-1.93332623022826	0.999998484529982	2.14391	AN4800	Ortholog of A. fumigatus Af293 : Afu3g06910, A. niger CBS 513.88 : An11g09440, A. oryzae RIB40 : AO090020000302, Aspergillus wentii : Aspwe1_0562186 and Aspergillus sydowii : Aspsy1_0146673
TCONS_00003595	41.2058	181.944	-2.75006664603104	1	2.14258	AN4189	Essential mitogen-activated protein kinase kinase (MAPKK); mutants arrest as branched germlings, but the phenotype is remediated by NaCl or sucrose
TCONS_00021407	0.561149	2.4713	-0.856554370113795	0.99613281499755	2.13882	AN3269	Has domain(s) with predicted DNA binding, sequence-specific DNA binding RNA polymerase II transcription factor activity, zinc ion binding activity and role in regulation of transcription, DNA-dependent, transcription, DNA-templated
TCONS_00001030	8.59911	37.727	-2.03969294932257	1	2.13334	AN4822	Putative tartrate dehydrogenase with a predicted role in tartrate (four-carbon) metabolism
TCONS_00013361	28.3995	124.418	-2.5297796572862	1	2.13126	AN0823	Ortholog of A. fumigatus Af293 : Afu1g14830, A. niger CBS 513.88 : An01g12940, A. oryzae RIB40 : AO090005001249, Aspergillus wentii : Aspwe1_0171783 and Aspergillus sydowii : Aspsy1_0053537
TCONS_00009509	7.83976	34.3225	-1.41402218013136	0.999692291789988	2.13027	AN6205	Ortholog of A. fumigatus Af293 : Afu6g11420, A. niger CBS 513.88 : An05g02520, An02g13310, An08g07320 and A. oryzae RIB40 : AO090010000327, AO090103000241, AO090023000470
TCONS_00017748	9.53293	41.5108	-1.94323913762516	0.999999644286131	2.1225	AN2182	Ortholog of A. fumigatus Af293 : Afu2g15670, A. niger CBS 513.88 : An15g05910, Aspergillus wentii : Aspwe1_0039157, Aspergillus sydowii : Aspsy1_0139789 and Aspergillus terreus NIH2624 : ATET_02443
TCONS_00018237	9.1444	39.7925	-1.36362829558209	0.999717126478592	2.12154	AN1416	Has domain(s) with predicted N-acetyltransferase activity, hydrolase activity, hydrolyzing O-glycosyl compounds activity and role in carbohydrate metabolic process
TCONS_00007010	6.16562	26.7832	-0.886112682595219	0.996947386735933	2.11901	AN7123	Transcript repressed by exposure of A. nidulans to bafilomycin
TCONS_00006879	44.6481	193.935	-3.39749314661047	0.999999999998558	2.1189	AN7298	Protein of unknown function; induced by carbon starvation-induced autophagy
TCONS_00000439	10.8839	47.2487	-2.0694079403893	1	2.11808	AN4473	Ortholog of A. nidulans FGSC A4 : AN5608, A. fumigatus Af293 : Afu4g07720, A. niger CBS 513.88 : An14g07030, An04g02100 and A. oryzae RIB40 : AO090023000800, AO090009000070
TCONS_00024567	73.81	320.322	-3.25549265993087	1	2.11764	AN5583	Has domain(s) with predicted nucleic acid binding, zinc ion binding activity and intracellular localization
TCONS_00004606	39.1621	169.929	-3.52847253284237	0.999868058814316	2.11741	AN4088	Ortholog of A. fumigatus Af293 : Afu1g05680, A. oryzae RIB40 : AO090009000366, Neosartorya fischeri NRRL 181 : NFIA_019060, Aspergillus wentii : Aspwe1_0169283 and Aspergillus versicolor : Aspve1_0085484
TCONS_00017737	58.1464	251.562	-4.46207866002418	1	2.11315	AN2165	Putative LaeA-like methyltransferase
TCONS_00004002	0.326439	1.41056	-0.896641286830772	0.99723350393437	2.11138	AN10448	Tetratricopeptide repeat (TPR)-containing protein; usvB-dependent transcript induction in response to camptothecin
TCONS_00004535	4.05292	17.486	-1.39186745742061	0.999774882125287	2.10916	AN4175	Has domain(s) with predicted DNA binding, sequence-specific DNA binding RNA polymerase II transcription factor activity, zinc ion binding activity and role in regulation of transcription, DNA-dependent, transcription, DNA-templated
TCONS_00014894	0.866985	3.73394	-1.31097506934592	0.999603436003369	2.10662	AN0263	Predicted mariner transposon-related ORF
TCONS_00007357	8.62556	37.1361	-1.85834491833694	0.999973435742483	2.10613	AN7744	Ortholog of A. fumigatus Af293 : Afu5g07870, A. oryzae RIB40 : AO090701000920, Aspergillus wentii : Aspwe1_0023621 and Aspergillus sydowii : Aspsy1_0152961
TCONS_00017047	0.282359	1.21461	-0.857228828357216	0.996151594038385	2.10489	AN9050	Zn(2)-Cys(6) binuclear domain-containing protein; predicted sequence-specific DNA binding transcription factor activity, zinc ion binding activity and a role in regulation of transcription; NeddH-associated protein
TCONS_00004713	22.9216	98.4445	-2.71926625392797	1	2.10261	AN3936	Ortholog of A. fumigatus Af293 : Afu6g08260, A. niger CBS 513.88 : An11g01830, A. oryzae RIB40 : AO090003000099, Aspergillus wentii : Aspwe1_0177057 and Aspergillus sydowii : Aspsy1_0918698
TCONS_00007994	15.8729	68.0502	-2.29039642139232	1	2.10004	AN11018	Ortholog of A. fumigatus Af293 : Afu5g07902, A. niger CBS 513.88 : An03g03930, A. oryzae RIB40 : AO090701000702, Aspergillus wentii : Aspwe1_0167560 and Aspergillus sydowii : Aspsy1_0058760
TCONS_00004015	12.3553	52.9542	-2.25447231590895	1	2.09961	AN3605	Has domain(s) with predicted oxidoreductase activity and role in oxidation-reduction process
TCONS_00009568	8.26122	35.3643	-1.76250872225791	0.999901145095726	2.09787	AN6124	Has domain(s) with predicted catalytic activity and role in metabolic process
TCONS_00018422	7.44521	31.7771	-1.46101648543304	0.99961752619865	2.0936	AN1658	Has domain(s) with predicted zinc ion binding activity
TCONS_00010844	42.4936	180.902	-3.82441073887347	0.999999999999999	2.08989	AN6650	Methylcitrate synthase with a predicted role in the methylcitrate pathway or the TCA cycle; transcript upregulated by exposure to ethanol
TCONS_00007747	64.3004	273.435	-4.65583326386917	1	2.0883	AN7008	Putative mitochondrial hydroxyacyl-CoA dehydrogenase involved in short-chain fatty acid beta-oxidation
TCONS_00017371	0.269615	1.14514	-0.847668906024828	0.995889437411024	2.08655	AN1616	Ortholog of A. nidulans FGSC A4 : AN5887, AN4831, A. fumigatus Af293 : Afu2g11250, A. niger CBS 513.88 : An08g09700 and A. oryzae RIB40 : AO090026000525, AO090005000474, AO090113000193
TCONS_00017938	391.488	1661.01	-13.7134232841454	0.999999999999999	2.08502	AN2426	Histone H4.2, core histone protein; nearly identical to histone H4.1
TCONS_00017505	1.31502	5.57868	-1.23557259032618	0.999139572916057	2.08484	AN11793	Ortholog(s) have role in cellular response to biotic stimulus and filamentous growth of a population of unicellular organisms in response to biotic stimulus, more
TCONS_00013334	7.93516	33.6409	-1.69905539505434	0.999868462947532	2.08389	AN0863	Ortholog(s) have role in conidiophore development, conidium formation, hyphal growth
TCONS_00013696	48.0768	203.269	-4.16067875469427	1	2.07997	AN0323	Ortholog of A. nidulans FGSC A4 : AN2370, AN10160, A. fumigatus Af293 : Afu1g02440, Afu4g02760, A. niger CBS 513.88 : An01g05750, An12g09350, An13g03290 and A. oryzae RIB40 : AO090020000719, AO090005000852
TCONS_00010131	8.94803	37.7064	-1.16321364098525	0.999060954117338	2.07517	AN6911	Ortholog(s) have cytosol, nucleus localization
TCONS_00006980	2.5436	10.6646	-0.829301963117737	0.995522901402847	2.06788	AN12148	Has domain(s) with predicted DNA binding, sequence-specific DNA binding RNA polymerase II transcription factor activity, zinc ion binding activity and role in regulation of transcription, DNA-dependent, transcription, DNA-templated
TCONS_00005018	1.81596	7.61125	-1.40193736338872	0.999722651237833	2.0674	AN3528	Ortholog of A. nidulans FGSC A4 : AN7149, A. fumigatus Af293 : Afu4g03620, Afu6g02580, A. niger CBS 513.88 : An14g01630, An04g09610 and A. oryzae RIB40 : AO090113000188, AO090011000275, AO090023000922
TCONS_00003840	3.30528	13.8445	-1.35853971858137	0.999686370644184	2.06647	AN3849	Has domain(s) with predicted protein disulfide oxidoreductase activity
TCONS_00018775	0.835786	3.49899	-1.00920326283255	0.998056306821243	2.06573	AN2201	Predicted amino acid transmembrane transporter
TCONS_00018659	7.94105	33.2383	-1.69958207127332	0.999866483776991	2.06545	AN2022	Putative heterokaryon incompatibility protein
TCONS_00010826	4.34744	18.1148	-0.924434382304283	0.99750102599847	2.05893	AN6625	Ortholog of A. fumigatus Af293 : Afu6g03900, A. niger CBS 513.88 : An15g01620, A. oryzae RIB40 : AO090701000157, Aspergillus wentii : Aspwe1_0024331 and Aspergillus sydowii : Aspsy1_0092034
TCONS_00013398	1.83516	7.61912	-0.830669638111552	0.99554575197966	2.05372	AN10120	Has domain(s) with predicted DNA binding, sequence-specific DNA binding RNA polymerase II transcription factor activity, zinc ion binding activity and role in regulation of transcription, DNA-dependent, transcription, DNA-templated
TCONS_00025351	0.519266	2.15448	-0.994573781425934	0.99800155797413	2.05279	AN5410	Predicted glycosylphosphatidylinositol (GPI)-anchored protein
TCONS_00001036	0.338482	1.40113	-0.844940421340895	0.995815464317372	2.04944	AN12225	Protein of unknown function
TCONS_00010906	0.430003	1.77694	-1.27830617857939	0.999446350372056	2.04698	AN6724	Protein of unknown function
TCONS_00015017	7.57434	31.2494	-1.55614973173072	0.999884812368223	2.04464	AN0096	Has domain(s) with predicted DNA binding, sequence-specific DNA binding RNA polymerase II transcription factor activity, zinc ion binding activity and role in regulation of transcription, DNA-dependent, transcription, DNA-templated
TCONS_00007153	13.5372	55.824	-2.04268927922269	1	2.04395	AN7457	Ortholog(s) have fungal-type vacuole membrane localization
TCONS_00009677	5.75551	23.6989	-1.47775570535508	0.999621534255237	2.04181	AN5963	NO_DESCRIPTION
TCONS_00000295	11.6331	47.7682	-1.83937028175009	0.999995939730302	2.03781	AN4671	Ortholog of A. fumigatus Af293 : Afu5g09070, A. niger CBS 513.88 : An07g04010, Aspergillus wentii : Aspwe1_0281750, Aspergillus sydowii : Aspsy1_0059434 and Aspergillus terreus NIH2624 : ATET_06560
TCONS_00003534	0.66395	2.72412	-0.785926263083518	0.994593128928343	2.03664	AN4277	Ortholog(s) have glucose transmembrane transporter activity, role in cellular response to drug and plasma membrane localization
TCONS_00017106	11.2542	45.9449	-1.89858791601524	0.999942313787839	2.02944	AN8982	Predicted protein of unknown function; member of the alc gene cluster
TCONS_00017701	1.63675	6.65287	-1.16051271056552	0.999042256315916	2.02314	AN2117	Ortholog of A. fumigatus Af293 : Afu4g00195, Aspergillus wentii : Aspwe1_0038802, Aspergillus zonatus : Aspzo1_0076627 and Aspergillus carbonarius ITEM 5010 : Acar5010_210760
TCONS_00006997	4.07188	16.5097	-1.37785136305614	0.999786240321246	2.01955	AN7137	Has domain(s) with predicted role in transmembrane transport and integral to membrane localization
TCONS_00006837	6.3266	25.6082	-0.836366690487839	0.995641406272087	2.0171	AN7367	Has domain(s) with predicted hydrolase activity, acting on carbon-nitrogen (but not peptide) bonds activity and role in nitrogen compound metabolic process
TCONS_00015352	3.30799	13.3627	-1.30415426427954	0.999573850335835	2.01418	AN1138	Putative quinate permease with a predicted role in quinic acid utilization; mutants fail to grow on quinic acid as a sole carbon source at pH 6.5
TCONS_00018506	3.1287	12.6247	-1.47064243718731	0.999599979196364	2.01261	AN1809	Has domain(s) with predicted fumarylacetoacetase activity and role in aromatic amino acid family metabolic process
TCONS_00025672	16.146	65.1315	-1.92412739873826	0.999994504812473	2.01218	AN5234	Has domain(s) with predicted metal ion binding, oxidoreductase activity and role in oxidation-reduction process
TCONS_00001031	2.18638	8.7976	-1.08417871869058	0.998737232990079	2.00856	AN4821	Has domain(s) with predicted DNA binding, zinc ion binding activity, role in transcription, DNA-templated and nucleus localization
TCONS_00003514	17.9115	71.8612	-2.13202504750237	1	2.00432	AN8280	Putative long-chain-fatty-acid-CoA ligase with a predicted role in fatty acid metabolism; transcript induced in the presence of short and long chain fatty acids
TCONS_00024731	160.072	641.006	-4.66937656736158	1	2.00162	AN10664	Ortholog of A. fumigatus Af293 : Afu6g14120, A. oryzae RIB40 : AO090103000398, Aspergillus wentii : Aspwe1_0100298, Aspergillus sydowii : Aspsy1_0035748 and Aspergillus terreus NIH2624 : ATET_00923
TCONS_00004327	3.45844	13.8425	-1.16119759209184	0.999046987757844	2.00091	AN8138	Alpha-galactosidase, involved in degradation of mannans; predicted role in galactose and galactitol metabolism; glycoside hydrolase family 36 (GH36); transcriptionally induced by growth on xylose
TCONS_00003415	5.90996	23.6096	-0.931058864807419	0.997490429288418	1.99815	AN8166	Ortholog of A. niger CBS 513.88 : An09g04880, A. oryzae RIB40 : AO090102000486, Aspergillus wentii : Aspwe1_0042987, Aspergillus sydowii : Aspsy1_0161741 and Aspergillus terreus NIH2624 : ATET_09264
TCONS_00004487	1.78777	7.13746	-1.08277830869627	0.998726932584174	1.99725	AN4243	Has domain(s) with predicted 3-beta-hydroxy-delta5-steroid dehydrogenase activity, nucleotide binding activity and role in oxidation-reduction process, steroid biosynthetic process
TCONS_00010726	85.7971	340.946	-4.10194004481442	1	1.99054	AN5810	Prolidase specific for cleavage of X-Pro dipeptides
TCONS_00018877	7.80414	30.9664	-1.62913666540346	0.999954538902639	1.98839	AN2334	Putative ketose-1,6-bisphosphate aldolase
TCONS_00014244	2.41322	9.57083	-1.37770701690339	0.999786147899354	1.98769	AN10154	Has domain(s) with predicted DNA binding activity
TCONS_00001474	9.20307	36.4335	-1.38979282950863	0.999785808730391	1.98508	AN11118	Protein of unknown function
TCONS_00017219	12.1731	48.1778	-1.8632038790107	0.999959700259144	1.98468	AN1425	Putative transcription factor containing a Zn2-Cys6 binuclear cluster domain; required for transcriptional activation of genes involved in utilization of short-chain fatty acids; highly conserved in filamentous ascomycetes
TCONS_00000495	11.1113	43.9479	-1.84683173170072	0.999990951622164	1.98376	AN4389	Putative CMP glycosylase with a predicted role in nucleotide salvage pathways; plays a role in DNA damage response; multicopy suppressor of sonA1 mutation
TCONS_00017321	424.615	1677.87	-7.16067838053822	1	1.9824	AN10219	Transcript induced in response to calcium dichloride in a CrzA-dependent manner; intracellular, menadione stress-induced protein
TCONS_00009728	16.2	64.0089	-2.1913601487824	1	1.98228	AN5919	Ortholog(s) have role in ascospore formation, cellular response to nitrogen starvation, multivesicular body membrane disassembly, piecemeal microautophagy of nucleus, vacuolar protein processing
TCONS_00021713	9.61373	37.9803	-1.69959320962717	0.999866441898465	1.98208	AN2870	Putative GNAT-type acetyltransferase
TCONS_00014376	6.03617	23.8412	-1.44771782896237	0.999692767699329	1.98175	AN0983	Ortholog of A. niger CBS 513.88 : An01g10320, A. oryzae RIB40 : AO090005001019, Neosartorya fischeri NRRL 181 : NFIA_008660, Aspergillus wentii : Aspwe1_0476338 and Aspergillus versicolor : Aspve1_0277552
TCONS_00017396	78.8171	311.109	-5.39837763110105	1	1.98084	AN1659	Putative amino acid transporter; transcript is induced by nitrate
TCONS_00013914	1.03091	4.03675	-0.878412496855728	0.996730486163237	1.96928	AN0032	Ortholog of A. nidulans FGSC A4 : AN2556, A. niger CBS 513.88 : An11g09050, A. oryzae RIB40 : AO090010000754 and Neosartorya fischeri NRRL 181 : NFIA_113020
TCONS_00007896	0.506545	1.97909	-0.666829176641188	0.989931541037431	1.96607	AN10973	Putative citrate synthase
TCONS_00024390	2.26429	8.84239	-1.24092045023852	0.999169913220938	1.96538	AN5138	Putative dihydroxy acid dehydratase with a predicted role in branched-chain amino acid biosynthesis
TCONS_00017927	52.2185	203.459	-2.89026479961511	0.999999999999999	1.96211	AN2421	Putative C2H2 zinc finger transcription factor; involved in regulation of conidiophore development; required for light-dependent activation of brlA transcription
TCONS_00014556	6.97737	27.1379	-1.63943713281852	0.999941772290213	1.95956	AN10115	Has domain(s) with predicted role in transmembrane transport and integral to membrane localization
TCONS_00004955	0.940451	3.6506	-1.1939615772052	0.99908140858032	1.95671	AN3609	Putative cytochrome P450
TCONS_00007724	0.414409	1.6083	-0.913081228563234	0.997478564558558	1.95641	AN10876	Has domain(s) with predicted cation transmembrane transporter activity, role in cation transport, transmembrane transport and integral to membrane localization
TCONS_00021613	104.53	405.241	-1.65875693768894	0.999942995474575	1.95487	AN2989	Ortholog(s) have intracellular localization
TCONS_00009334	0.370634	1.43473	-0.730625991349541	0.992374320810157	1.95271	AN6472	Putative endo-mannanase GH76 family protein
TCONS_00017717	66.5109	257.429	-4.588505780864	1	1.95251	AN2133	Putative uracil phosphoribosyltransferase
TCONS_00014161	8.03306	31.0691	-1.45402449146865	0.999655668696914	1.95146	AN1277	Protein with alpha-arabinofuranosidase activity, involved in degradation of pectin
TCONS_00015260	10.1006	39.0003	-1.7252044234296	0.999915893555174	1.94905	AN0201	Has domain(s) with predicted role in transmembrane transport and integral to membrane localization
TCONS_00014049	1.7785	6.86706	-1.33893706321125	0.999608121169317	1.94903	AN11216	Has domain(s) with predicted DNA binding, sequence-specific DNA binding RNA polymerase II transcription factor activity, zinc ion binding activity and role in regulation of transcription, DNA-dependent, transcription, DNA-templated
TCONS_00008020	4.41232	16.9967	-0.748540392150402	0.993173969877529	1.94564	AN7770	Ortholog(s) have 2,4-dienoyl-CoA reductase (NADPH) activity, role in ascospore formation, fatty acid catabolic process and peroxisomal matrix localization
TCONS_00018008	10.0319	38.6301	-1.27650844841672	0.999436490348397	1.94513	AN2529	Ortholog(s) have glyoxysome localization
TCONS_00014320	101.676	391.274	-4.83017477988243	1	1.9442	AN1052	Protein involved in light-sensitive control of differentiation and secondary metabolism; localizes to the nucleus in dark and to both nucleus and cytoplasm in the light; induced by light; AspGD sequence represents the veA1 mutant allele
TCONS_00003591	13.8777	53.3188	-1.16428413597532	0.99906839362233	1.94188	AN4196	Has domain(s) with predicted ATP binding, protein tyrosine kinase activity and role in protein phosphorylation
TCONS_00007388	11.9225	45.801	-1.92662281483715	0.999995577856505	1.94169	AN7792	Putative lysophosphoplipase A; predicted glycosylphosphatidylinositol (GPI)-anchored protein
TCONS_00006960	22.1246	84.8827	-1.90733965349807	0.99996735385183	1.93982	AN7183	Protein of unknown function; transcript upregulated by nitrate limitation
TCONS_00018841	55.5126	212.886	-2.52213244033155	1	1.93919	AN2290	STE-like transcription factor with homeobox and zinc finger domains; null mutation blocks sexual cycle but not asexual development, forms Hulle cells but no ascogenous tissue nor cleistothecia
TCONS_00004465	13.9426	53.4412	-2.06252405502629	1	1.93846	AN4283	Ortholog(s) have cytosol, nucleus localization
TCONS_00001013	14.6926	56.3078	-1.83825128476461	0.999996180089396	1.93825	AN4846	Ortholog of A. nidulans FGSC A4 : AN3529, AN4144, AN8311, AN9211 and A. fumigatus Af293 : Afu1g17260, Afu4g07950, Afu4g09380, Afu6g00560, Afu6g12140, Afu8g01900
TCONS_00001483	36.6434	140.421	-3.02845419961686	0.999796117369356	1.93813	AN11117	Ortholog of A. fumigatus Af293 : Afu3g01420, A. niger CBS 513.88 : An12g07770, A. oryzae RIB40 : AO090120000171 and Aspergillus wentii : Aspwe1_0148352, Aspwe1_0165444
TCONS_00017694	4.74922	18.1493	-1.58875904623289	0.999905534492307	1.93415	AN2111	Ortholog of A. fumigatus Af293 : Afu2g05230, Afu6g03190, A. niger CBS 513.88 : An11g05190, A. oryzae RIB40 : AO090010000628, AO090003000332 and Aspergillus wentii : Aspwe1_0055162
TCONS_00025295	125.206	478.471	-4.41352151044185	1	1.93412	AN5484	Has domain(s) with predicted sterol binding activity
TCONS_00024895	3.23707	12.3383	-0.817527627363103	0.995397819657291	1.93038	AN8402	Ortholog of A. fumigatus Af293 : Afu6g09090, A. oryzae RIB40 : AO090010000632, Neosartorya fischeri NRRL 181 : NFIA_054750, Aspergillus wentii : Aspwe1_0032492 and Aspergillus versicolor : Aspve1_0056791
TCONS_00004900	12.2178	46.4967	-1.94570205458155	0.999999802292196	1.92815	AN3684	Has domain(s) with predicted DNA binding, sequence-specific DNA binding RNA polymerase II transcription factor activity, zinc ion binding activity and role in regulation of transcription, DNA-dependent, transcription, DNA-templated
TCONS_00018484	41.801	158.846	-2.26109006397485	1	1.92602	AN1765	Ortholog of A. fumigatus Af293 : Afu6g09120, A. oryzae RIB40 : AO090001000589, Neosartorya fischeri NRRL 181 : NFIA_054800 and Aspergillus wentii : Aspwe1_0705131
TCONS_00014430	9.66282	36.6329	-0.944439726192735	0.997589083682358	1.92262	AN0902	Has domain(s) with predicted sequence-specific DNA binding RNA polymerase II transcription factor activity, zinc ion binding activity, role in regulation of transcription, DNA-dependent and nucleus localization
TCONS_00017914	11.2336	42.5725	-1.41985485637341	0.999706570962523	1.9221	AN12120	Has domain(s) with predicted sequence-specific DNA binding RNA polymerase II transcription factor activity, zinc ion binding activity, role in regulation of transcription, DNA-dependent and nucleus localization
TCONS_00003707	10.6268	40.268	-1.73265541712302	0.999926731883641	1.92193	AN4050	Putative salicylaldehyde dehydrogenase with a predicted role in naphthalene degradation
TCONS_00018928	0.308521	1.16795	-1.23556109011458	0.999139508044504	1.92053	AN10302	Ortholog of A. nidulans FGSC A4 : AN3342, AN4609, A. fumigatus Af293 : Afu7g06670, A. niger CBS 513.88 : An04g04320, An16g05670, An04g03250 and A. oryzae RIB40 : AO090011000012
TCONS_00018468	0.60856	2.30056	-1.14324242176675	0.998903742422995	1.91851	AN1734	Ortholog of A. fumigatus Af293 : Afu6g08740, A. niger CBS 513.88 : An11g06130, A. oryzae RIB40 : AO090001000548, Aspergillus wentii : Aspwe1_0120879 and Aspergillus sydowii : Aspsy1_0289054
TCONS_00014205	5.78559	21.8547	-0.765808090754755	0.993796780070091	1.9174	AN1213	Ortholog of A. fumigatus Af293 : Afu1g10650, A. niger CBS 513.88 : An08g02730, A. oryzae RIB40 : AO090038000354, Neosartorya fischeri NRRL 181 : NFIA_014990 and Aspergillus versicolor : Aspve1_0119055
TCONS_00009372	7.38052	27.8436	-1.42613333329928	0.99972448739449	1.91555	AN6418	Has domain(s) with predicted role in transmembrane transport and integral to membrane localization
TCONS_00021553	21.4677	80.8976	-2.16993115100172	1	1.91393	AN10364	Ortholog of A. fumigatus Af293 : Afu3g09580, Neosartorya fischeri NRRL 181 : NFIA_067710, Aspergillus wentii : Aspwe1_0074802 and Aspergillus versicolor : Aspve1_0081595
TCONS_00021374	44.9281	169.134	-3.24073337351222	1	1.91248	AN3312	Putative L-xylulose reductase
TCONS_00013248	8.28981	31.2012	-1.7778087968749	0.999898753469516	1.91219	AN0980	Beta-galactosidase with a predicted role in lactose metabolism
TCONS_00022192	0.885329	3.32359	-1.08354691163478	0.998732582424755	1.90846	AN3244	Ortholog of A. nidulans FGSC A4 : AN5689, AN1550, A. niger CBS 513.88 : An18g00740, A. oryzae RIB40 : AO090038000176 and Aspergillus wentii : Aspwe1_0042514, Aspwe1_0046700, Aspwe1_0176395
TCONS_00013421	0.349918	1.31322	-0.765902814491806	0.99380067981303	1.90802	AN0737	NO_DESCRIPTION
TCONS_00014062	5.95948	22.3644	-1.43162009201702	0.999730484432239	1.90794	AN9391	Protein of unknown function
TCONS_00017670	19.6473	73.6992	-2.18162739661591	1	1.90732	AN2076	Ortholog(s) have role in ascospore formation, autophagy, cellular response to nitrogen starvation, conjugation with cellular fusion, protein secretion and cytosol localization
TCONS_00004110	0.624997	2.34199	-0.760802866353199	0.993609560704757	1.90582	AN7857	Predicted glycosylphosphatidylinositol (GPI)-anchored protein
TCONS_00004530	5.91009	22.0959	-0.95703529333246	0.997757677863097	1.90253	AN10513	Has domain(s) with predicted calcium-dependent cysteine-type endopeptidase activity, role in proteolysis and intracellular localization
TCONS_00006963	1.28723	4.8116	-0.768643034026061	0.993913690234183	1.90225	AN7180	Protein with cutinase activity, involved in carbohydrate catabolism
TCONS_00017812	13.9526	51.9337	-1.83155688684465	0.999997607802623	1.89614	AN2270	C2H2 zinc-finger transcription factor involved in regulation of structural genes for acetamidase (amdS), formate dehydrogenase (aciA), and alcohol dehydrogenase II (alcB)
TCONS_00007432	1.06795	3.96358	-1.17835349006668	0.999119067359713	1.89195	AN11027	Has domain(s) with predicted acyl-CoA hydrolase activity and role in acyl-CoA metabolic process
TCONS_00000428	13.2179	49.0067	-1.85748093522488	0.999975865425876	1.89049	AN4488	Putative F-box protein
TCONS_00000814	1.73807	6.43862	-0.774821047072281	0.994169881739789	1.88926	AN5086	Conidium-specific RNA of unknown function; member of the SpoC1 gene cluster
TCONS_00009868	66.9716	247.659	-3.29932311480764	1	1.88673	AN6578	Ortholog(s) have role in positive regulation of gluconate transmembrane transport and cytosol, nucleus localization
TCONS_00021665	31.7552	117.404	-2.90234909569761	0.99999999999972	1.88641	AN2936	Putative Class 2C alpha-mannosidase with a predicted role in mannose polymer metabolism
TCONS_00025251	3.26518	12.0672	-0.780842063486038	0.994403402251732	1.88585	AN12492	Has domain(s) with predicted GTP binding, GTPase activity
TCONS_00010601	52.657	194.481	-3.7906632834489	0.999999999999999	1.88493	AN5977	Ortholog(s) have carbonyl reductase (NADPH) activity and cytosol, nucleus localization
TCONS_00004522	7.68514	28.381	-0.895493035721212	0.997209539446877	1.88478	AN4192	Ortholog(s) have cytosol localization
TCONS_00003295	3.43925	12.6493	-1.0984129255419	0.998793190991835	1.87889	AN7998	GMC oxidoreductase; glucose oxidase-related protein; involved in a pathway leading to prenyl xanthone (shamixanthone and epishamixanthone) production
TCONS_00010938	8.574	31.4765	-1.61326139312533	0.999954403971134	1.87624	AN6763	Ortholog of A. fumigatus Af293 : Afu3g11800, Neosartorya fischeri NRRL 181 : NFIA_065520, Aspergillus fumigatus A1163 : AFUB_037380 and Aspergillus clavatus NRRL 1 : ACLA_039690
TCONS_00010912	8.20082	30.0955	-1.06426700173325	0.998570209877782	1.87571	AN6734	Karyopherin; essential nuclear receptor
TCONS_00018426	20.0787	73.6427	-2.00098803317139	0.999999999999998	1.87487	AN1664	Has domain(s) with predicted hydrolase activity
TCONS_00013608	10.3879	38.0701	-1.64257488529809	0.999938334737055	1.87376	AN0459	Putative cytochrome P450
TCONS_00021721	20.5763	75.3836	-2.19249188030942	1	1.87327	AN2853	Ortholog(s) have cytosol, nucleus localization
TCONS_00001114	4.00986	14.6542	-1.49363122306162	0.999686556848971	1.86969	AN10592	Ortholog of A. fumigatus Af293 : Afu5g08730, A. oryzae RIB40 : AO090020000434, Neosartorya fischeri NRRL 181 : NFIA_078560 and Aspergillus versicolor : Aspve1_0134596
TCONS_00022445	7.58733	27.6527	-1.60738519701326	0.999945512483808	1.86575	AN2887	Ortholog of A. fumigatus Af293 : Afu3g11590/atg11, A. niger CBS 513.88 : An02g07380/atg11, A. oryzae RIB40 : AO090003000718, Aspergillus wentii : Aspwe1_0049319 and Aspergillus sydowii : Aspsy1_0056353
TCONS_00021827	0.406749	1.4788	-0.866449199876384	0.996410180610914	1.86222	AN2710	Ortholog of A. nidulans FGSC A4 : AN6951, AN6833, A. fumigatus Af293 : Afu1g01520, A. oryzae RIB40 : AO090038000445, Neosartorya fischeri NRRL 181 : NFIA_023140 and Aspergillus wentii : Aspwe1_0116569
TCONS_00003260	6.49802	23.6167	-1.47527754105477	0.999613986563452	1.86174	AN7953	Has domain(s) with predicted iron ion binding, oxidoreductase activity, acting on paired donors, with incorporation or reduction of molecular oxygen and 2-oxoglutarate as one donor, more
TCONS_00007847	20.4382	74.1795	-2.08162595002816	1	1.85975	AN10960	Ortholog of Aspergillus versicolor : Aspve1_0135933
TCONS_00018401	2.89344	10.4978	-1.04716860439737	0.998439724180374	1.85923	AN1637	Putative molybdenum cofactor sulfurase; mutants fail to accumulate uric acid; necessary for post translational modification of xanthine dehydrogenase and purine hydroxylase II; nitrogen metabolite repression mediated by AreA
TCONS_00001193	24.6958	89.5702	-2.52566934570575	1	1.85875	AN4574	Ortholog of A. fumigatus Af293 : Afu2g01940, A. niger CBS 513.88 : An07g05670, An16g01120, A. oryzae RIB40 : AO090124000031, AO090011000460 and Aspergillus wentii : Aspwe1_0041700, Aspwe1_0111092
TCONS_00000615	6.4651	23.4271	-1.46118534725551	0.999616597777434	1.85743	AN8829	Ortholog of A. oryzae RIB40 : AO090009000665, Aspergillus wentii : Aspwe1_0054722, Aspergillus sydowii : Aspsy1_0117087 and Aspergillus terreus NIH2624 : ATET_02810, ATET_09435
TCONS_00022320	2.89457	10.4658	-1.24945173883036	0.999228722575436	1.85426	AN3073	Putative asparaginyl-tRNA synthetase with a predicted role in tRNA charging for translation
TCONS_00022318	5.5152	19.8983	-0.756562869763007	0.993460397930608	1.85116	AN3074	Ortholog of A. nidulans FGSC A4 : AN6578, A. fumigatus Af293 : Afu3g09640, Afu6g04490, A. niger CBS 513.88 : An15g01110 and A. oryzae RIB40 : AO090701000110
TCONS_00000593	9.99188	36.0455	-1.59127592979042	0.999909746272756	1.85099	AN8858	Forkhead-like transcription factor; multi-copy suppressor of nimA1
TCONS_00013437	10.7307	38.584	-1.09113180243448	0.998778400799992	1.84626	AN0719	Subunit of the SAGA transcriptional regulatory complex
TCONS_00010299	11.3089	40.6543	-1.57024673219361	0.999885673858136	1.84595	AN6373	Ortholog of Aspergillus wentii : Aspwe1_0696581, Aspergillus zonatus : Aspzo1_0142023 and Aspergillus sydowii : Aspsy1_0999397
TCONS_00004192	2.26784	8.14804	-1.32311771927634	0.999616003228921	1.84514	AN7952	Has domain(s) with predicted hydrolase activity
TCONS_00014444	7.27356	26.1048	-1.61955101588396	0.999960330760287	1.84358	AN0881	Has domain(s) with predicted oxidoreductase activity, acting on paired donors, with incorporation or reduction of molecular oxygen and 2-oxoglutarate as one donor, more
TCONS_00014163	12.6814	45.2809	-1.68423841983649	0.999922076292321	1.83619	AN1271	Ortholog(s) have arylformamidase activity and role in NAD biosynthetic process
TCONS_00010595	52.2321	186.299	-3.59300273662162	0.999999998891646	1.83461	AN5986	Putative reductase with a predicted role in carbohydrate metabolism
TCONS_00019035	17.1764	61.1999	-0.990600329086507	0.99800072928698	1.8331	AN2577	Ortholog(s) have glyoxysome localization
TCONS_00003576	24.0289	85.482	-2.03408206650291	1	1.83085	AN4212	Putative aryl-alcohol oxidase-related protein
TCONS_00013230	108.733	386.223	-4.35575963529083	1	1.82865	AN1015	Putative phosphorylase with a predicted role in glycogen degradation
TCONS_00018645	197.679	701.229	-6.91702797674569	1	1.82673	AN2001	Has domain(s) with predicted sequence-specific DNA binding RNA polymerase II transcription factor activity, zinc ion binding activity, role in regulation of transcription, DNA-dependent and nucleus localization
TCONS_00024293	47.8605	169.461	-2.66706147987777	1	1.82405	AN8503	Ortholog of A. niger CBS 513.88 : An13g03080, Aspergillus wentii : Aspwe1_0177501, Aspergillus versicolor : Aspve1_0046851 and Aspergillus sydowii : Aspsy1_0159981
TCONS_00024968	2.57175	9.09326	-1.18106170307076	0.999121925748009	1.82205	AN8492	Protein of unknown function
TCONS_00013775	10.6521	37.6576	-1.03138585412729	0.998300549026987	1.8218	AN0201	Has domain(s) with predicted role in transmembrane transport and integral to membrane localization
TCONS_00017529	11.6327	41.072	-1.06182548835007	0.998550106202599	1.81997	AN1862	Ortholog of A. fumigatus Af293 : Afu4g09790, A. niger CBS 513.88 : An04g07280, Aspergillus wentii : Aspwe1_0166824, Aspergillus sydowii : Aspsy1_0138374 and Aspergillus terreus NIH2624 : ATET_00762
TCONS_00024202	1.41582	4.99787	-0.730632360051062	0.992374672559325	1.81967	AN8389	Has domain(s) with predicted acid phosphatase activity
TCONS_00003702	15.52	54.7442	-1.97247105064254	0.999999999771941	1.81858	AN4058	Putative dihydroxy acid dehydratase with a predicted role in branched-chain amino acid biosynthesis
TCONS_00017966	1220.77	4301.25	-6.2884639770963	0.999999999999999	1.81697	AN10311	Putative hyphal cell wall mannoprotein; expression is transcriptionally upregulated during sexual development; expression is flbA-, fadA- and veA-dependent; present in the hyphal cell wall, absent from the conidial cell wall
TCONS_00011111	2.31332	8.11972	-1.05883769721583	0.998527349506091	1.81146	AN5959	Putative prephenate dehydrogenase with a predicted role in aromatic amino acid biosynthesis
TCONS_00007274	5.01055	17.5856	-1.28757155669589	0.999495165948132	1.81136	AN10996	Ortholog(s) have role in response to hydroperoxide and cytosol, nucleus localization
TCONS_00022964	0.834777	2.92851	-1.11873686891716	0.998787120253561	1.8107	AN11169	Has domain(s) with predicted DNA binding, sequence-specific DNA binding RNA polymerase II transcription factor activity, zinc ion binding activity and role in regulation of transcription, DNA-dependent, transcription, DNA-templated
TCONS_00001173	3.0521	10.7019	-1.31217569641199	0.999604663749125	1.81	AN4609	Ortholog of A. nidulans FGSC A4 : AN3342, AN10302, A. fumigatus Af293 : Afu7g06670, A. niger CBS 513.88 : An04g04320, An16g05670, An04g03250 and A. oryzae RIB40 : AO090011000012
TCONS_00009621	80.9525	283.729	-4.73861866361575	1	1.80937	AN6031	Ortholog(s) have glyoxysome localization
TCONS_00007913	196.262	685.804	-6.90982855150824	0.999999999999999	1.80502	AN7619	Secreted thaumatin-like protein; role in early conidial germination; localized to the cell wall of germinating conidia but not to germ tubes; null appears wild-type, shows severe conidial germination defects with cetA calA double mutant
TCONS_00010051	11.0999	38.7217	-1.32380969396161	0.999615807572449	1.8026	AN11982	Protein of unknown function
TCONS_00006913	0.450518	1.56971	-0.945496264941393	0.997598703274077	1.80084	AN7251	Has domain(s) with predicted oxidoreductase activity and role in metabolic process
TCONS_00017618	7.42149	25.8416	-1.25504660694966	0.999274675277424	1.79992	AN1995	Ortholog of A. fumigatus Af293 : Afu4g10400, A. niger CBS 513.88 : An04g06400, A. oryzae RIB40 : AO090003001177, Aspergillus wentii : Aspwe1_0022851 and Aspergillus sydowii : Aspsy1_0053931
TCONS_00004830	23.8883	83.1651	-2.29966792058671	1	1.79968	AN3791	Ortholog of A. fumigatus Af293 : Afu2g03990, A. niger CBS 513.88 : An07g08650, A. oryzae RIB40 : AO090005001527, Aspergillus wentii : Aspwe1_0183621 and Aspergillus sydowii : Aspsy1_0150415
TCONS_00004519	8.5054	29.5825	-1.52640185268709	0.999813138477258	1.79829	AN4195	Has domain(s) with predicted carbon-nitrogen ligase activity, with glutamine as amido-N-donor, hydrolase activity, acting on carbon-nitrogen (but not peptide) bonds, in linear amides activity
TCONS_00003768	15.4503	53.7261	-0.945816040094265	0.99760161807947	1.79799	AN3957	Amidase, similar to A. nidulans AmdS; probable A. niger AmdS ortholog; required for benzamide or phenylacetamide utilization; transcription is activated by AreA in low-nitrogen conditions and repressed during carbon starvation
TCONS_00003694	25.9379	90.1874	-2.10415666994996	1	1.79787	AN4071	Ortholog(s) have role in dolichol biosynthetic process, dolichol-linked oligosaccharide biosynthetic process, polyprenol catabolic process, pseudohyphal growth
TCONS_00013326	12.7542	44.3101	-1.77591521750479	0.999898636716917	1.79667	AN0880	Putative peroxisomal targeting signal 2 (PTS2) receptor protein; inactivation impairs triacetylfusarinine C (TAFC) siderophore biosynthesis; mutant is growth impaired in iron-depleted medium
TCONS_00017605	5.58776	19.3911	-1.25806457123391	0.999299694342381	1.79505	AN10253	Ortholog(s) have role in maintenance of DNA trinucleotide repeats, mitotic sister chromatid cohesion and Ctf18 RFC-like complex localization
TCONS_00024995	48.8776	169.586	-2.6912008516535	1	1.79477	AN8532	Predicted glycosylphosphatidylinositol (GPI)-anchored protein
TCONS_00007538	7.00665	24.2903	-0.794921443195996	0.994889638785982	1.79358	AN7287	Putative mitochondrial succinate/fumarate antiporter
TCONS_00013185	16.9957	58.9018	-1.0123335138465	0.998079624680115	1.79314	AN1089	Ortholog(s) have ubiquitin protein ligase binding activity and role in endocytosis, positive regulation of ubiquitin-dependent endocytosis, regulation of intracellular transport
TCONS_00010186	0.890945	3.08475	-1.01446437649785	0.99810461402632	1.79174	AN6480	Protein of unknown function
TCONS_00000123	96.031	332.185	-4.53352735251917	1	1.79041	AN4905	theta class glutathione S-transferase; involved in resistance to a variety of xenobiotics and metals; confers susceptibility to the systemic fungicide carboxin
TCONS_00013442	1.28942	4.45712	-0.686319166672982	0.990850352206873	1.78939	AN12369	Ortholog of A. niger CBS 513.88 : An02g13630, An06g02160, A. oryzae RIB40 : AO090138000009, AO090023000025 and Aspergillus wentii : Aspwe1_0072237, Aspwe1_0126352
TCONS_00003582	1.43604	4.95843	-1.05789278891716	0.998520179229337	1.78778	AN4203	Has domain(s) with predicted ferric iron binding, oxidoreductase activity, acting on single donors with incorporation of molecular oxygen, incorporation of two atoms of oxygen activity
TCONS_00017937	47.8164	165.028	-1.16157112887209	0.99904957110568	1.78713	AN2425	Ortholog of A. fumigatus Af293 : Afu2g13850, A. niger CBS 513.88 : An02g05260, A. oryzae RIB40 : AO090026000188, Aspergillus wentii : Aspwe1_0054675 and Aspergillus sydowii : Aspsy1_0075212
TCONS_00018453	3.07282	10.5906	-1.07844437123753	0.998695230876584	1.78515	AN1702	Protein of unknown function
TCONS_00014197	141.694	488.233	-3.87016454109774	1	1.78479	AN1220	Ortholog of A. fumigatus Af293 : Afu2g02390, Afu8g06040, A. niger CBS 513.88 : An08g02670, A. oryzae RIB40 : AO090011000529, AO090005000537 and Aspergillus wentii : Aspwe1_0045220, Aspwe1_0346482
TCONS_00004231	2.46253	8.46025	-0.958062699534527	0.997772256543623	1.78056	AN8005	Putative GNAT-type acetyltransferase
TCONS_00004061	0.93355	3.20572	-1.24193886625861	0.999175730586082	1.77985	AN12357	Protein of unknown function
TCONS_00014546	2.9497	10.0831	-1.21304767070843	0.999042873672076	1.7733	AN0739	Has domain(s) with predicted role in transmembrane transport and integral to membrane localization
TCONS_00011203	7.14947	24.374	-1.46960258186525	0.999596856189044	1.76943	AN5870	Has domain(s) with predicted sequence-specific DNA binding RNA polymerase II transcription factor activity, zinc ion binding activity, role in regulation of transcription, DNA-dependent and nucleus localization
TCONS_00004274	8.82883	30.0942	-1.5001981356262	0.999696694008591	1.76919	AN8069	Has domain(s) with predicted membrane localization
TCONS_00021319	23.2125	79.0312	-2.36173468977617	1	1.76752	AN3368	Protein with beta-mannosidase activity, involved in degradation of mannans; transcriptionally induced by growth on xylose
TCONS_00009812	26.8776	91.404	-2.19600525944716	1	1.76586	AN10827	Ortholog(s) have role in meiosis and cytoplasm localization
TCONS_00025349	2.73633	9.29624	-1.30428487862746	0.999574455874672	1.76441	AN5412	Has domain(s) with predicted sequence-specific DNA binding RNA polymerase II transcription factor activity, zinc ion binding activity, role in regulation of transcription, DNA-dependent and nucleus localization
TCONS_00022597	34.4395	116.922	-2.3428578944531	1	1.76341	AN2686	Has domain(s) with predicted role in mitotic spindle organization in nucleus and DASH complex, mitotic spindle localization
TCONS_00017228	10.3911	35.1607	-1.61684490874219	0.999957771350531	1.75862	AN1437	Has domain(s) with predicted zinc ion binding activity and intracellular localization
TCONS_00001521	1.46168	4.94307	-0.955857074294216	0.997740990094633	1.75778	AN8708	Protein of unknown function
TCONS_00018509	236.51	799.102	-3.48566495240262	0.999821028421372	1.75648	AN1812	bZIP transcription factor; induced in response to amino acid starvation
TCONS_00014796	4.81825	16.2437	-1.1007442211812	0.998797971198612	1.7533	AN0388	Ortholog(s) have transcription regulatory region DNA binding activity
TCONS_00018360	1.56439	5.2636	-1.03906518845509	0.998380061719677	1.75045	AN1587	Protein of unknown function; transcript repressed by nitrate
TCONS_00007534	4.21252	14.1708	-0.776340423490801	0.994233187112292	1.75017	AN7292	Has domain(s) with predicted catalytic activity
TCONS_00014369	1.49207	5.00975	-0.960915074664878	0.997807334027052	1.74742	AN0992	Has domain(s) with predicted nucleotide binding activity
TCONS_00014362	8.87079	29.7696	-1.28120071259235	0.999462307293447	1.74671	AN0996	Ortholog of A. fumigatus Af293 : Afu1g12720, A. niger CBS 513.88 : An08g05490, A. oryzae RIB40 : AO090012000642, Aspergillus wentii : Aspwe1_0500481 and Aspergillus sydowii : Aspsy1_0074528
TCONS_00012904	8.64614	29.0096	-1.37856878481022	0.999786700108379	1.7464	AN11828	Ortholog(s) have role in double-strand break repair via homologous recombination, meiotic gene conversion, reciprocal meiotic recombination, replication fork protection and Smc5-Smc6 complex, cytosol, nucleus localization
TCONS_00007405	1.0924	3.66052	-0.843338537286021	0.995772168984121	1.74455	AN7815	Putative polyketide synthase/fatty acid synthase alpha; putative role in aflatoxin biosynthesis; required for sterigmatocystin biosynthesis; member of the sterigmatocystin biosynthesis gene cluster
TCONS_00010949	27.0302	90.4104	-2.30163201424795	1	1.74192	AN6775	Protein involved in penicillin biosynthesis, null produces reduced levels of penicillin; partially redundant with aatA
TCONS_00014118	16.1712	54.0434	-1.70813627714642	0.999868117894458	1.74069	AN1346	Ortholog of A. fumigatus Af293 : Afu1g09430, A. oryzae RIB40 : AO090012000930, Aspergillus wentii : Aspwe1_0103922, Aspergillus sydowii : Aspsy1_0025400 and Aspergillus terreus NIH2624 : ATET_08566
TCONS_00007755	37.1183	123.92	-2.40994161156638	1	1.7392	AN6986	Ortholog(s) have calcium:hydrogen antiporter activity, potassium:hydrogen antiporter activity, sodium:hydrogen antiporter activity and role in hydrogen transport, potassium ion transport, sodium ion transport
TCONS_00010861	1.24944	4.17014	-1.05608448027046	0.998506492731851	1.73881	AN6666	Protein of unknown function
TCONS_00017097	0.560881	1.87161	-1.12985032032321	0.998812295849132	1.73852	AN12129	Has domain(s) with predicted role in transmembrane transport and integral to membrane localization
TCONS_00018241	24.5833	81.6322	-2.29834115675893	1	1.73146	AN1427	Ortholog(s) have N-acetylglucosamine transmembrane transporter activity, role in N-acetylglucosamine transport and cytoplasm, plasma membrane localization
TCONS_00017326	5.65592	18.7718	-1.36643901345742	0.99973309675907	1.73073	AN1563	Has domain(s) with predicted cofactor binding, nucleotide binding, oxidoreductase activity, acting on the CH-OH group of donors, NAD or NADP as acceptor activity and role in oxidation-reduction process
TCONS_00010651	2.75233	9.10939	-0.967451014858337	0.997880614462694	1.7267	AN11972	Protein of unknown function
TCONS_00018025	3.41973	11.3152	-1.13732649930384	0.99886088860798	1.7263	AN10319	Has domain(s) with predicted amino acid transmembrane transporter activity, role in amino acid transmembrane transport and membrane localization
[truncated: 2,546 more rows]

## Sheet: Fruc vs SEB12h
TranscriptID	FPKM_mean1	FPKM_mean2	Theta	Probability	Log2FC	AN_Code	Description
[truncated: 4,379 more rows]
