# Supplementary material for: RNAseq reveals hydrophobins that are involved in the adaptation of Aspergillus nidulans to lignocellulose
Source: Biotechnol Biofuels. 2016 Jul 19;9:145. doi: 10.1186/s13068-016-0558-2 (PMC4950808; doi:10.1186/s13068-016-0558-2)
Supplement: Supplementary file 6 — 10.1186/s13068-016-0558-2 The GO terms over-represented in the lists of gene up or down regulated post transfer from fructose to SEB for 6 h. [file 13068_2016_558_MOESM6_ESM.xls]

## Sheet: BP_UP
GO term	description	p-value	FDR	node type	sP	rP	sN	rN	genes enriched
GO:0080090	regulation of primary metabolic process	2.82026e-06	0.000143182	nonTerminalNode	112	190	785	2411	AN2855,AN6892,AN0808,AN4182,AN1546,AN10336,AN10339,AN1179,AN3602,AN7820,AN4185,AN4891,AN3450,AN2854,AN10763,AN3152,AN7422,AN4965,AN4015,AN3621,AN2965,AN2290,AN0120,AN8129,AN4238,AN5170,AN2269,AN4045,AN10546,AN6889,AN3755,AN0422,AN8978,AN7610,AN2905,AN0953,AN4406,AN2765,AN9090,AN6067,AN6687,AN3941,AN8807,AN5583,AN1272,AN5499,AN0235,AN5406,AN5102,AN8858,AN4694,AN5992,AN0554,AN4255,AN8039,AN6505,AN5…
GO:0019439	aromatic compound catabolic process	0.00255869	0.0312938	terminalNode	9	5	888	2596	AN6889,AN1896,AN1134,AN1140,AN1138,AN1897,AN8078,AN1895,AN1135,
GO:0000280	nuclear division	6.46673e-06	0.000284536	nonTerminalNode	30	26	867	2575	AN8827,AN3065,AN6364,AN7296,AN2511,AN1407,AN4445,AN0733,AN8056,AN2965,AN10336,AN1966,AN7007,AN4597,AN3910,AN10635,AN6694,AN3451,AN0253,AN8286,AN3941,AN3067,AN4555,AN10253,AN6340,AN5221,AN1545,AN11344,AN0814,AN2141,
GO:0016560	protein import into peroxisome matrix, docking	0.00430256	0.0439197	terminalNode	4	0	893	2601	AN1511,AN0880,AN10215,AN10610,
GO:0030491	heteroduplex formation	0.0015358	0.0228638	terminalNode	6	1	891	2600	AN10677,AN1237,AN0855,AN0582,AN0126,AN10145,
GO:0060255	regulation of macromolecule metabolic process	1.59531e-06	8.77422e-05	nonTerminalNode	108	178	789	2423	AN2855,AN6892,AN0808,AN4182,AN1546,AN10336,AN10339,AN3602,AN7820,AN4185,AN4891,AN3450,AN2854,AN10763,AN3152,AN4965,AN4015,AN3621,AN2965,AN2290,AN0120,AN8129,AN4238,AN1519,AN5170,AN2269,AN10546,AN6889,AN3755,AN0422,AN8978,AN7610,AN2905,AN0953,AN4406,AN2765,AN9090,AN6067,AN6687,AN3941,AN8807,AN5583,AN1272,AN5499,AN0235,AN5406,AN5102,AN8858,AN4694,AN5992,AN0554,AN4255,AN8836,AN8039,AN6505,AN4899,AN5…
GO:0048478	replication fork protection	0.00109965	0.0178468	terminalNode	5	0	892	2601	AN4279,AN5494,AN3450,AN3602,AN7007,
GO:0016237	microautophagy	0.000144135	0.00409552	nonTerminalNode	15	9	882	2592	AN5174,AN12408,AN11004,AN0953,AN3098,AN6267,AN1632,AN2418,AN2887,AN5919,AN4666,AN5491,AN7428,AN0089,AN0127,
GO:0051301	cell division	0.00199973	0.0267532	terminalNode	28	38	869	2563	AN8857,AN1875,AN4182,AN12404,AN0594,AN8862,AN4385,AN12403,AN10635,AN8241,AN7032,AN0472,AN1025,AN5815,AN8244,AN0113,AN2687,AN4270,AN2327,AN2302,AN1120,AN4496,AN5822,AN10345,AN0822,AN7184,AN5529,AN1713,
GO:0050794	regulation of cellular process	2.70844e-07	2.33162e-05	nonTerminalNode	172	317	725	2284	AN2855,AN7576,AN4189,AN6892,AN0808,AN4182,AN2511,AN1546,AN10339,AN10336,AN4639,AN1179,AN0504,AN3602,AN7820,AN4185,AN3688,AN4891,AN3450,AN8605,AN2854,AN10763,AN11344,AN3152,AN7422,AN4887,AN3065,AN4965,AN4015,AN3621,AN2965,AN10492,AN2290,AN0120,AN4238,AN8129,AN5170,AN2269,AN1989,AN10546,AN2520,AN3619,AN6889,AN3755,AN0422,AN10446,AN8978,AN7610,AN5521,AN2905,AN0953,AN4406,AN0733,AN9090,AN2765,AN6067,…
GO:0007346	regulation of mitotic cell cycle	0.000459577	0.00968045	terminalNode	23	24	874	2577	AN9467,AN2302,AN1779,AN8836,AN4182,AN6896,AN2511,AN5057,AN0733,AN2965,AN10336,AN7007,AN6975,AN5822,AN3602,AN3941,AN5529,AN3450,AN1545,AN5221,AN0814,AN2141,AN10446,
GO:0006260	DNA replication	4.7717e-06	0.000224951	nonTerminalNode	37	37	860	2564	AN4407,AN0040,AN4182,AN10336,AN0582,AN7007,AN0228,AN10635,AN5114,AN3602,AN0253,AN6687,AN5494,AN4678,AN3067,AN3450,AN3909,AN4501,AN5406,AN5102,AN1225,AN1779,AN5992,AN4279,AN2491,AN10470,AN6261,AN6975,AN10855,AN6069,AN3033,AN5617,AN10063,AN4555,AN8064,AN8002,AN3154,
GO:0019954	asexual reproduction	6.9737e-05	0.00234033	nonTerminalNode	41	52	856	2549	AN1875,AN2742,AN5893,AN4182,AN0594,AN8862,AN0721,AN10635,AN7032,AN6317,AN5028,AN3688,AN1025,AN6197,AN8803,AN3435,AN3437,AN0055,AN1967,AN4270,AN2327,AN1555,AN1120,AN4496,AN5836,AN0973,AN0279,AN1052,AN8129,AN6230,AN1016,AN9121,AN2269,AN10345,AN0822,AN5529,AN6318,AN3095,AN0422,AN8006,AN1713,
GO:0045859	regulation of protein kinase activity	0.00255869	0.0312938	terminalNode	9	5	888	2596	AN4544,AN6892,AN1779,AN0235,AN2269,AN3755,AN5822,AN3941,AN1358,
GO:0000724	double-strand break repair via homologous recombination	0.00495363	0.0473826	terminalNode	9	6	888	2595	AN6261,AN1237,AN0582,AN10145,AN10677,AN4407,AN0855,AN4182,AN6694,
GO:0051252	regulation of RNA metabolic process	0.000768805	0.0134711	nonTerminalNode	65	114	832	2487	AN2855,AN0808,AN4182,AN1546,AN10339,AN2172,AN3602,AN0253,AN4185,AN4891,AN1425,AN3450,AN2854,AN10763,AN10164,AN3152,AN3785,AN1225,AN4965,AN3621,AN2290,AN0120,AN4957,AN8129,AN4238,AN3451,AN1976,AN5170,AN1698,AN10546,AN6889,AN4785,AN10621,AN0422,AN8978,AN7610,AN2905,AN0953,AN4406,AN3879,AN2765,AN9090,AN8676,AN7513,AN6687,AN3067,AN8807,AN5583,AN1272,AN5499,AN5102,AN8858,AN5992,AN0554,AN9437,AN8039,AN…
GO:0006289	nucleotide-excision repair	0.00187631	0.0259796	terminalNode	17	17	880	2584	AN6186,AN3890,AN1668,AN3784,AN10470,AN7439,AN2256,AN0582,AN6069,AN4283,AN3811,AN1698,AN3067,AN0044,AN4331,AN7706,AN4271,
GO:0000278	mitotic cell cycle	3.65872e-11	9.05534e-09	nonTerminalNode	66	59	831	2542	AN5521,AN1875,AN8844,AN4182,AN6896,AN2511,AN1407,AN8862,AN4445,AN0733,AN10336,AN4935,AN1966,AN7007,AN0228,AN0504,AN10635,AN6694,AN4991,AN3602,AN0253,AN8286,AN3941,AN3067,AN5815,AN3450,AN2854,AN4501,AN1272,AN2137,AN6340,AN2412,AN5221,AN11344,AN0814,AN9467,AN2302,AN1779,AN6364,AN5992,AN8830,AN8836,AN7296,AN7254,AN2491,AN5057,AN2965,AN8056,AN6975,AN5822,AN4597,AN3910,AN6069,AN1358,AN3451,AN4399,AN01…
GO:0000003	reproduction	9.28934e-05	0.00284208	nonTerminalNode	79	134	818	2467	AN4407,AN2742,AN5893,AN4182,AN5798,AN0594,AN8862,AN10339,AN4601,AN10635,AN3424,AN7388,AN7032,AN4734,AN3688,AN1539,AN4783,AN6197,AN8605,AN3435,AN3437,AN4270,AN3152,AN4544,AN4965,AN3623,AN1120,AN2290,AN6638,AN8129,AN1016,AN5170,AN2269,AN7770,AN10345,AN0822,AN4045,AN2520,AN6318,AN10621,AN0422,AN5457,AN8006,AN8831,AN4853,AN1875,AN5614,AN0721,AN9008,AN10516,AN6317,AN5028,AN1025,AN8244,AN8803,AN4501,AN…
GO:0006950	response to stress	5.08659e-05	0.00186508	nonTerminalNode	168	344	729	2257	AN0423,AN6892,AN7315,AN1546,AN7668,AN6024,AN3811,AN1628,AN4820,AN3688,AN1539,AN4678,AN6567,AN10233,AN1708,AN3621,AN1414,AN11030,AN11853,AN1989,AN10546,AN3035,AN10446,AN8831,AN1731,AN10077,AN2256,AN5028,AN0209,AN8807,AN5583,AN1272,AN0235,AN5102,AN0554,AN4255,AN7296,AN0596,AN5617,AN3432,AN6339,AN4407,AN10011,AN4987,AN7388,AN6054,AN1632,AN7706,AN3909,AN5986,AN4719,AN2302,AN6069,AN1358,AN1812,AN10063…
GO:0045493	xylan catabolic process	0.00404749	0.0439197	terminalNode	7	3	890	2598	AN3613,AN1818,AN8401,AN9286,AN6093,AN7610,AN2359,
GO:0006310	DNA recombination	0.00101549	0.0167556	nonTerminalNode	24	28	873	2573	AN4365,AN6364,AN4407,AN4182,AN6261,AN10339,AN0582,AN2765,AN0126,AN10145,AN6975,AN6069,AN6694,AN4283,AN1237,AN1024,AN0253,AN10677,AN10063,AN4555,AN3619,AN5406,AN10621,AN0855,
GO:0048285	organelle fission	2.68467e-06	0.000139885	nonTerminalNode	33	29	864	2572	AN8827,AN3065,AN6364,AN7296,AN2511,AN1407,AN6867,AN4445,AN0733,AN8056,AN2965,AN10336,AN1966,AN7007,AN4597,AN1921,AN3910,AN10635,AN6694,AN3451,AN0253,AN8286,AN3941,AN3067,AN4555,AN4492,AN10253,AN6340,AN5221,AN1545,AN11344,AN0814,AN2141,
GO:0006355	regulation of transcription, DNA-dependent	0.000712562	0.0130636	terminalNode	63	109	834	2492	AN2855,AN0808,AN4182,AN1546,AN10339,AN2172,AN3602,AN0253,AN4185,AN4891,AN1425,AN3450,AN2854,AN10763,AN3152,AN3785,AN1225,AN4965,AN3621,AN2290,AN0120,AN4957,AN8129,AN4238,AN3451,AN1976,AN5170,AN1698,AN10546,AN6889,AN10621,AN4785,AN0422,AN8978,AN7610,AN2905,AN0953,AN4406,AN3879,AN2765,AN8676,AN7513,AN6687,AN3067,AN8807,AN5583,AN1272,AN5499,AN5102,AN8858,AN5992,AN0554,AN9437,AN8039,AN10956,AN5836,AN…
GO:0000070	mitotic sister chromatid segregation	3.49608e-05	0.00138445	nonTerminalNode	18	11	879	2590	AN6364,AN0253,AN3067,AN7296,AN4555,AN1407,AN10253,AN8056,AN4445,AN10336,AN6340,AN7007,AN5221,AN4597,AN3910,AN10635,AN6694,AN3451,
GO:0009056	catabolic process	4.25264e-07	3.11861e-05	nonTerminalNode	165	303	732	2298	AN0423,AN5178,AN1138,AN0712,AN4182,AN4372,AN7315,AN8880,AN4603,AN5613,AN1502,AN1179,AN8755,AN5114,AN3602,AN4185,AN4820,AN6653,AN11250,AN1638,AN7422,AN5916,AN4965,AN1059,AN2965,AN6399,AN4238,AN1135,AN5174,AN11004,AN6650,AN3098,AN7770,AN6889,AN3755,AN3035,AN8978,AN7610,AN1895,AN5282,AN2212,AN0953,AN3358,AN7111,AN7287,AN4843,AN0299,AN8761,AN5491,AN9090,AN8453,AN3014,AN11059,AN8559,AN8327,AN3201,AN54…
GO:0007049	cell cycle	5.69769e-12	2.25628e-09	nonTerminalNode	104	122	793	2479	AN4407,AN4182,AN2511,AN8862,AN10339,AN10336,AN0582,AN1966,AN2172,AN0228,AN0504,AN10635,AN7032,AN3602,AN0253,AN5815,AN3450,AN8605,AN2854,AN2137,AN6015,AN2412,AN5221,AN4270,AN11344,AN1019,AN2302,AN4965,AN8830,AN1120,AN1708,AN2965,AN5822,AN6069,AN1358,AN2246,AN3451,AN11853,AN4045,AN4555,AN7184,AN10546,AN8064,AN3619,AN10253,AN8002,AN3755,AN10621,AN3035,AN10446,AN5521,AN8857,AN1875,AN8844,AN6896,AN140…
GO:0072329	monocarboxylic acid catabolic process	0.00225047	0.0289346	nonTerminalNode	15	14	882	2587	AN7008,AN8755,AN5916,AN7111,AN7770,AN6653,AN7287,AN7046,AN1425,AN10512,AN1059,AN5534,AN6525,AN0824,AN10950,
GO:0032774	RNA biosynthetic process	0.00139124	0.0213538	nonTerminalNode	85	165	812	2436	AN2855,AN0808,AN4182,AN4861,AN1546,AN10339,AN2172,AN3602,AN0253,AN4185,AN4891,AN1425,AN3450,AN2854,AN10763,AN3152,AN3785,AN1225,AN4965,AN3621,AN2290,AN8671,AN0120,AN4957,AN8129,AN4238,AN3451,AN4269,AN1976,AN5170,AN1698,AN2181,AN0154,AN10546,AN6889,AN9120,AN10621,AN4785,AN0422,AN8978,AN7610,AN6252,AN2905,AN0953,AN4406,AN3879,AN0065,AN2765,AN2885,AN8676,AN7513,AN6687,AN3067,AN8807,AN5583,AN1272,AN5…
GO:0031323	regulation of cellular metabolic process	1.30257e-06	7.3688e-05	nonTerminalNode	116	195	781	2406	AN2855,AN6892,AN0808,AN4182,AN1546,AN10336,AN10339,AN1179,AN3602,AN7820,AN4185,AN4891,AN3450,AN2854,AN10763,AN3152,AN7422,AN4965,AN4015,AN3621,AN2965,AN2290,AN0120,AN8129,AN4238,AN5170,AN2269,AN10546,AN6889,AN3755,AN0422,AN8978,AN7610,AN2905,AN0953,AN4406,AN2765,AN9090,AN6067,AN6687,AN3941,AN8807,AN5583,AN1272,AN5499,AN0235,AN5406,AN5102,AN8858,AN4694,AN5992,AN0554,AN8039,AN6505,AN5836,AN0596,AN6…
GO:0050790	regulation of catalytic activity	0.00122641	0.0191204	nonTerminalNode	17	16	880	2585	AN4544,AN6892,AN1779,AN2742,AN2965,AN5822,AN1358,AN1016,AN2269,AN10677,AN3941,AN7259,AN4501,AN3619,AN0235,AN3755,AN0814,
GO:0033554	cellular response to stress	1.33949e-08	1.76812e-06	nonTerminalNode	119	180	778	2421	AN6892,AN4182,AN1546,AN10336,AN4639,AN0504,AN6024,AN3811,AN3688,AN4891,AN1539,AN4678,AN3450,AN4887,AN3422,AN6567,AN1668,AN1708,AN3621,AN10962,AN4238,AN5174,AN11004,AN2269,AN10677,AN11853,AN1989,AN10546,AN4331,AN3619,AN3035,AN10446,AN1731,AN3784,AN2256,AN4445,AN5491,AN1237,AN0209,AN4472,AN8807,AN1272,AN0235,AN0855,AN5102,AN4255,AN7296,AN6975,AN0596,AN3255,AN0127,AN5617,AN9397,AN10434,AN4432,AN4407…
GO:0048523	negative regulation of cellular process	6.58482e-05	0.00224792	nonTerminalNode	69	110	828	2491	AN6892,AN0808,AN4182,AN2511,AN1546,AN10339,AN2172,AN4987,AN1179,AN3602,AN0253,AN4891,AN5815,AN3450,AN2854,AN8605,AN10763,AN5221,AN7422,AN4544,AN3785,AN1225,AN2965,AN2290,AN5822,AN1358,AN2246,AN3451,AN1976,AN5170,AN1698,AN10063,AN4555,AN8064,AN3619,AN8002,AN10621,AN7545,AN6896,AN4406,AN3879,AN0733,AN2765,AN7007,AN6044,AN5028,AN5494,AN8286,AN3067,AN8807,AN1584,AN4501,AN1272,AN1967,AN9467,AN5992,AN1…
GO:0007062	sister chromatid cohesion	0.000359752	0.00828267	nonTerminalNode	14	9	883	2592	AN9467,AN6364,AN3067,AN7296,AN4555,AN8064,AN1407,AN10253,AN4445,AN10336,AN6340,AN7007,AN10635,AN6694,
GO:0048315	conidium formation	0.00101549	0.0167556	terminalNode	24	28	873	2573	AN1555,AN2742,AN5893,AN0721,AN5836,AN0279,AN0973,AN1052,AN10635,AN8129,AN7032,AN6230,AN1016,AN6317,AN9121,AN3688,AN0822,AN6197,AN6318,AN3435,AN3095,AN3437,AN0055,AN0422,
GO:0031570	DNA integrity checkpoint	8.73018e-05	0.00278802	nonTerminalNode	14	7	883	2594	AN6044,AN3602,AN4279,AN5494,AN6896,AN4555,AN8064,AN3450,AN3619,AN4501,AN7007,AN6975,AN1358,AN2246,
GO:0006298	mismatch repair	0.000466839	0.00972991	terminalNode	13	8	884	2593	AN4365,AN1479,AN6186,AN11853,AN3067,AN3890,AN8064,AN10470,AN7439,AN1708,AN0126,AN10621,AN3035,
GO:0019222	regulation of metabolic process	3.28658e-07	2.50286e-05	nonTerminalNode	124	206	773	2395	AN2855,AN6892,AN0808,AN4182,AN1546,AN10336,AN10339,AN1179,AN3602,AN7820,AN4185,AN4891,AN3450,AN2854,AN10763,AN3152,AN7422,AN4965,AN4015,AN3621,AN2965,AN2290,AN0120,AN8129,AN4238,AN1519,AN5170,AN2269,AN10677,AN4045,AN10546,AN3619,AN6889,AN3755,AN0422,AN8978,AN7610,AN2905,AN0953,AN4406,AN2765,AN9090,AN6067,AN6687,AN3941,AN8807,AN5583,AN1272,AN5499,AN5406,AN0235,AN5102,AN8858,AN4694,AN5992,AN0554,AN…
GO:0050896	response to stimulus	5.78796e-05	0.00204646	nonTerminalNode	221	481	676	2120	AN0423,AN2855,AN6892,AN2511,AN7315,AN1546,AN10339,AN7668,AN6024,AN3811,AN1628,AN3602,AN4820,AN3688,AN6923,AN1539,AN4678,AN7422,AN6567,AN10251,AN10233,AN1708,AN3621,AN10492,AN0120,AN1414,AN11030,AN11853,AN1989,AN10546,AN3035,AN10446,AN8831,AN1731,AN5820,AN10077,AN2256,AN7185,AN5028,AN0209,AN8807,AN5583,AN1272,AN0235,AN1335,AN5102,AN10950,AN0554,AN4255,AN7296,AN0256,AN0596,AN1052,AN5617,AN3432,AN63…
GO:0022414	reproductive process	0.00452843	0.0448314	nonTerminalNode	53	97	844	2504	AN4407,AN2742,AN5893,AN5798,AN10339,AN4601,AN3424,AN4734,AN1539,AN4783,AN6197,AN3435,AN8605,AN3152,AN4544,AN4965,AN3623,AN6638,AN1016,AN5170,AN2269,AN7770,AN4045,AN2520,AN0422,AN10621,AN5457,AN8006,AN4853,AN5614,AN9008,AN10516,AN5028,AN1025,AN8803,AN8244,AN4501,AN6340,AN1967,AN1848,AN3634,AN1555,AN6364,AN7296,AN6611,AN6505,AN5836,AN0973,AN1052,AN9121,AN2233,AN5529,AN1491,
GO:0044248	cellular catabolic process	3.18039e-06	0.00015743	nonTerminalNode	120	209	777	2392	AN5178,AN1138,AN4182,AN7315,AN8880,AN4603,AN5613,AN1179,AN8755,AN5114,AN3602,AN4185,AN4820,AN6653,AN11250,AN1638,AN7422,AN5916,AN4965,AN1059,AN2965,AN6399,AN1135,AN5174,AN11004,AN6650,AN3098,AN7770,AN6889,AN3755,AN3035,AN8978,AN1895,AN2212,AN3358,AN0953,AN7111,AN7287,AN5491,AN9090,AN3014,AN8559,AN5499,AN4411,AN10950,AN8138,AN4457,AN0554,AN7254,AN8039,AN2418,AN2304,AN5919,AN0127,AN2489,AN2270,AN76…
GO:0006351	transcription, DNA-dependent	0.00168661	0.024025	nonTerminalNode	84	164	813	2437	AN2855,AN0808,AN4182,AN4861,AN1546,AN10339,AN2172,AN3602,AN0253,AN4185,AN4891,AN1425,AN3450,AN2854,AN10763,AN3152,AN3785,AN1225,AN4965,AN3621,AN2290,AN8671,AN0120,AN4957,AN8129,AN4238,AN3451,AN4269,AN1976,AN5170,AN1698,AN2181,AN0154,AN10546,AN6889,AN9120,AN10621,AN4785,AN0422,AN8978,AN7610,AN6252,AN2905,AN0953,AN4406,AN3879,AN0065,AN2765,AN2885,AN8676,AN7513,AN6687,AN3067,AN8807,AN5583,AN1272,AN5…
GO:0008361	regulation of cell size	0.0026455	0.0315547	terminalNode	26	35	871	2566	AN2327,AN2161,AN4965,AN3422,AN8862,AN2965,AN1966,AN4639,AN5822,AN4238,AN7185,AN3424,AN1016,AN6317,AN2269,AN0719,AN3688,AN1025,AN0106,AN9060,AN2854,AN4501,AN6318,AN1545,AN10353,AN1335,
GO:0030258	lipid modification	0.00371326	0.0422544	nonTerminalNode	10	7	887	2594	AN7008,AN5916,AN7111,AN7314,AN10512,AN8288,AN4278,AN4709,AN1921,AN0824,
GO:0019953	sexual reproduction	0.00500052	0.0476011	terminalNode	48	86	849	2515	AN2742,AN5893,AN5798,AN10339,AN4601,AN3424,AN7388,AN4734,AN1539,AN4783,AN6197,AN8605,AN3435,AN3152,AN4544,AN4965,AN3623,AN6638,AN2290,AN1016,AN5170,AN2269,AN7770,AN4045,AN2520,AN5457,AN8831,AN4853,AN5614,AN9008,AN10516,AN5028,AN1025,AN4501,AN6340,AN1967,AN1848,AN3634,AN1555,AN6364,AN7296,AN6505,AN6611,AN1052,AN9121,AN2233,AN5529,AN1491,
GO:0051053	negative regulation of DNA metabolic process	0.00255869	0.0312938	nonTerminalNode	9	5	888	2596	AN3450,AN8002,AN2765,AN3602,AN7007,AN10063,AN6975,AN4279,AN5494,
GO:0007031	peroxisome organization	0.000859135	0.0147921	nonTerminalNode	15	12	882	2589	AN1511,AN2281,AN10610,AN7677,AN4492,AN6867,AN8862,AN2887,AN2925,AN0880,AN5491,AN4899,AN1921,AN10215,AN0127,
GO:0051338	regulation of transferase activity	0.00495363	0.0473826	nonTerminalNode	9	6	888	2595	AN4544,AN6892,AN2269,AN1779,AN0235,AN3755,AN5822,AN3941,AN1358,
GO:0051438	regulation of ubiquitin-protein ligase activity	0.00430256	0.0439197	terminalNode	4	0	893	2601	AN4501,AN0814,AN2965,AN7259,
GO:0016054	organic acid catabolic process	6.17151e-07	4.0732e-05	nonTerminalNode	38	34	859	2567	AN7008,AN5178,AN3639,AN7111,AN1733,AN7287,AN4690,AN7315,AN9090,AN5273,AN0824,AN8755,AN8559,AN4185,AN6653,AN4820,AN7632,AN7046,AN1425,AN10950,AN5916,AN4687,AN0554,AN7564,AN1059,AN6525,AN1896,AN6399,AN1092,AN1726,AN7770,AN10512,AN5534,AN6889,AN10444,AN1897,AN8978,AN1895,
GO:0042148	strand invasion	0.00430256	0.0439197	terminalNode	4	0	893	2601	AN10677,AN10063,AN1237,AN0855,
GO:0000075	cell cycle checkpoint	0.00014686	0.00409552	nonTerminalNode	21	18	876	2583	AN9467,AN4279,AN6896,AN2511,AN0733,AN7007,AN6975,AN5822,AN1358,AN2246,AN6044,AN3602,AN5494,AN4555,AN8064,AN5815,AN3450,AN3619,AN4501,AN5221,AN1545,
GO:0005988	lactose metabolic process	0.00430256	0.0439197	terminalNode	4	0	893	2601	AN0756,AN3201,AN0980,AN2463,
GO:0071103	DNA conformation change	0.000757971	0.0134711	nonTerminalNode	20	20	877	2581	AN3785,AN5992,AN7296,AN6505,AN3621,AN8056,AN10336,AN0582,AN4597,AN0228,AN4283,AN3451,AN0253,AN10677,AN4891,AN1729,AN10763,AN5406,AN0855,AN5102,
GO:0010468	regulation of gene expression	0.000935764	0.015836	nonTerminalNode	82	155	815	2446	AN2855,AN0808,AN4182,AN1546,AN10339,AN2172,AN3602,AN0253,AN7820,AN4185,AN4891,AN1425,AN3450,AN2854,AN10763,AN10164,AN3152,AN3785,AN1225,AN4965,AN4015,AN3621,AN2290,AN0120,AN4957,AN8129,AN4238,AN1519,AN3451,AN2246,AN1976,AN5170,AN1698,AN10546,AN6889,AN3755,AN10621,AN4785,AN0422,AN8978,AN7610,AN2905,AN7545,AN0953,AN4406,AN3879,AN5898,AN9090,AN2765,AN8676,AN6067,AN7513,AN6687,AN3067,AN8807,AN5583,AN…
GO:0010410	hemicellulose metabolic process	0.000359752	0.00828267	nonTerminalNode	14	9	883	2592	AN3613,AN8138,AN3358,AN8149,AN8401,AN2359,AN3297,AN1818,AN9035,AN7152,AN3368,AN9286,AN6093,AN7610,
GO:2000243	positive regulation of reproductive process	0.00495363	0.0473826	terminalNode	9	6	888	2595	AN9121,AN3435,AN5028,AN6505,AN5836,AN0422,AN5457,AN1052,AN3152,
GO:0022616	DNA strand elongation	0.00207309	0.0273648	nonTerminalNode	12	9	885	2592	AN5114,AN1225,AN0253,AN5992,AN5617,AN10063,AN8064,AN2491,AN10470,AN5406,AN0228,AN6069,
GO:0048519	negative regulation of biological process	3.43456e-05	0.00138445	nonTerminalNode	75	120	822	2481	AN6892,AN0808,AN4182,AN2511,AN1546,AN10339,AN2172,AN4987,AN1179,AN3602,AN0253,AN4891,AN5815,AN3450,AN2854,AN8605,AN3435,AN10763,AN5221,AN7422,AN4544,AN3785,AN1225,AN2965,AN2290,AN5822,AN8129,AN1519,AN1358,AN2246,AN3451,AN1016,AN1976,AN5170,AN1698,AN10063,AN4555,AN8064,AN3619,AN8002,AN10621,AN7545,AN6896,AN4406,AN3879,AN0733,AN2765,AN7007,AN6044,AN5028,AN5494,AN8286,AN3067,AN8807,AN1584,AN4501,AN1…
GO:0009310	amine catabolic process	3.72472e-05	0.00141826	nonTerminalNode	24	20	873	2581	AN5916,AN4687,AN5178,AN3639,AN0554,AN1733,AN4690,AN7564,AN7315,AN1896,AN6399,AN9090,AN5273,AN1092,AN1726,AN8559,AN4185,AN4820,AN7632,AN6889,AN10444,AN1897,AN8978,AN1895,
GO:0006325	chromatin organization	0.00452336	0.0448314	terminalNode	39	65	858	2536	AN2905,AN0808,AN5128,AN1546,AN4445,AN10339,AN0065,AN2885,AN5570,AN0253,AN6687,AN4891,AN4472,AN8807,AN8605,AN2854,AN10763,AN5499,AN2426,AN5406,AN5102,AN3785,AN4694,AN3598,AN9437,AN3621,AN6505,AN10492,AN10956,AN6975,AN6705,AN1976,AN0719,AN0292,AN10677,AN0154,AN1324,AN1729,AN0440,
GO:0043937	regulation of sporulation	0.00234959	0.0298218	nonTerminalNode	20	23	877	2578	AN2742,AN5893,AN6505,AN0721,AN5836,AN0279,AN0973,AN1052,AN8129,AN6230,AN1016,AN5170,AN9121,AN5028,AN3688,AN3435,AN0055,AN1967,AN0422,AN3152,
GO:0006869	lipid transport	0.00415113	0.0439197	terminalNode	13	12	884	2589	AN3807,AN5879,AN8836,AN6901,AN4406,AN1059,AN8672,AN6112,AN10078,AN5192,AN9063,AN3424,AN2011,
GO:0051094	positive regulation of developmental process	0.000661617	0.0124673	nonTerminalNode	14	10	883	2591	AN9121,AN5028,AN3435,AN6505,AN0721,AN5836,AN0279,AN0422,AN0973,AN1967,AN5457,AN1052,AN3152,AN6230,
GO:2000104	negative regulation of DNA-dependent DNA replication	0.000445343	0.00948151	nonTerminalNode	7	1	890	2600	AN3450,AN8002,AN3602,AN7007,AN4279,AN6975,AN5494,
GO:0043687	post-translational protein modification	6.29335e-05	0.00218611	terminalNode	75	123	822	2478	AN6892,AN0808,AN4182,AN1171,AN1546,AN10339,AN1966,AN0582,AN5570,AN0871,AN4891,AN1632,AN5815,AN3450,AN8605,AN10763,AN2426,AN2412,AN10515,AN4544,AN6570,AN4896,AN2302,AN3621,AN2965,AN6055,AN2298,AN4238,AN1358,AN2246,AN5174,AN11004,AN1976,AN2269,AN10800,AN0154,AN10546,AN6162,AN8002,AN0440,AN10446,AN2212,AN8844,AN0988,AN4445,AN0065,AN7185,AN5494,AN5973,AN0044,AN8807,AN4501,AN1272,AN0235,AN4709,AN0814,…
GO:0045597	positive regulation of cell differentiation	0.00325811	0.0377254	terminalNode	8	4	889	2597	AN9121,AN3435,AN5028,AN6505,AN0422,AN1967,AN1052,AN3152,
GO:0051325	interphase	0.000125782	0.00366248	nonTerminalNode	26	26	871	2575	AN2302,AN8844,AN5992,AN8830,AN4182,AN2491,AN10336,AN4935,AN7007,AN6975,AN5822,AN0228,AN0504,AN1358,AN4991,AN3602,AN0134,AN5517,AN3941,AN3067,AN10546,AN2854,AN1272,AN2137,AN2412,AN10446,
GO:0051276	chromosome organization	1.10464e-06	6.83497e-05	nonTerminalNode	70	95	827	2506	AN0808,AN2511,AN1546,AN10339,AN10336,AN0582,AN5570,AN10635,AN0253,AN4891,AN5815,AN8605,AN2854,AN10763,AN2426,AN5221,AN3785,AN2302,AN3890,AN3621,AN10492,AN3451,AN1976,AN10677,AN4555,AN0154,AN8064,AN1324,AN3619,AN10253,AN1729,AN0440,AN2905,AN3784,AN1407,AN5128,AN2256,AN4445,AN0065,AN7007,AN2885,AN6694,AN1237,AN6687,AN3067,AN4472,AN8807,AN5499,AN6340,AN5406,AN0855,AN5102,AN9467,AN4694,AN6364,AN3598,…
GO:0006261	DNA-dependent DNA replication	1.38949e-05	0.00058536	nonTerminalNode	32	31	865	2570	AN1225,AN1779,AN5992,AN4279,AN0040,AN4182,AN2491,AN10470,AN0582,AN7007,AN6975,AN0228,AN10855,AN10635,AN3033,AN6069,AN5114,AN3602,AN0253,AN10063,AN5617,AN6687,AN5494,AN4678,AN3067,AN8064,AN3450,AN3909,AN4501,AN8002,AN5406,AN5102,
GO:0048856	anatomical structure development	0.000646166	0.0124673	nonTerminalNode	65	113	832	2488	AN2742,AN5893,AN5798,AN0594,AN6867,AN8862,AN10339,AN4601,AN10635,AN7032,AN4734,AN3688,AN1539,AN4783,AN6197,AN8605,AN3435,AN3437,AN3152,AN10030,AN3623,AN6901,AN6638,AN5822,AN8129,AN1016,AN5170,AN2269,AN7770,AN0822,AN4045,AN2520,AN6318,AN0422,AN5457,AN8006,AN4853,AN0721,AN9008,AN10516,AN6317,AN5028,AN8244,AN8803,AN4501,AN0055,AN1967,AN1848,AN3634,AN1555,AN6364,AN7296,AN6505,AN5836,AN0279,AN0973,AN1…
GO:0034440	lipid oxidation	0.00480718	0.0468878	nonTerminalNode	6	2	891	2599	AN7008,AN5916,AN1921,AN0824,AN7111,AN10512,
GO:0030436	asexual sporulation	0.000836914	0.0145359	nonTerminalNode	28	35	869	2566	AN1555,AN2742,AN5893,AN0721,AN5836,AN0279,AN0973,AN1052,AN8129,AN10635,AN6230,AN7032,AN1016,AN6317,AN9121,AN5028,AN3688,AN0822,AN6197,AN8803,AN3435,AN6318,AN3437,AN3095,AN0055,AN0422,AN1967,AN8006,
GO:0010564	regulation of cell cycle process	3.15134e-07	2.49586e-05	nonTerminalNode	37	31	860	2570	AN4182,AN6896,AN2511,AN0733,AN10339,AN10336,AN7007,AN6044,AN3602,AN5494,AN3941,AN5815,AN3450,AN4501,AN8605,AN0113,AN2137,AN2687,AN5221,AN0814,AN9467,AN2302,AN1779,AN4279,AN8836,AN2965,AN5057,AN6975,AN5822,AN1358,AN2246,AN4555,AN8064,AN5529,AN3619,AN1545,AN2141,
GO:0022403	cell cycle phase	1.27997e-10	2.53434e-08	nonTerminalNode	76	79	821	2522	AN4407,AN4182,AN2511,AN10339,AN10336,AN1966,AN0582,AN2172,AN0228,AN0504,AN10635,AN3602,AN0253,AN5815,AN3450,AN2854,AN8605,AN2137,AN6015,AN2412,AN5221,AN11344,AN2302,AN8830,AN1708,AN2965,AN5822,AN1358,AN3451,AN11853,AN4045,AN4555,AN10546,AN3619,AN10253,AN10621,AN10446,AN5521,AN8844,AN1407,AN0733,AN4445,AN4935,AN7007,AN6694,AN1237,AN4991,AN8286,AN3941,AN3067,AN1272,AN6340,AN5406,AN0814,AN0855,AN946…
GO:0009653	anatomical structure morphogenesis	0.00196645	0.0266656	nonTerminalNode	53	92	844	2509	AN2742,AN5893,AN0594,AN6867,AN8862,AN10339,AN4601,AN10635,AN7032,AN4734,AN3688,AN6197,AN8605,AN3435,AN3437,AN3152,AN10030,AN6901,AN6638,AN5822,AN8129,AN1016,AN5170,AN7770,AN0822,AN4045,AN6318,AN0422,AN8006,AN4853,AN0721,AN10516,AN6317,AN5028,AN8803,AN4501,AN0055,AN1967,AN1848,AN1555,AN6364,AN7296,AN6505,AN5836,AN0973,AN0279,AN1052,AN6230,AN9121,AN0106,AN4492,AN5529,AN3095,
GO:0009889	regulation of biosynthetic process	0.000229093	0.00596282	nonTerminalNode	91	167	806	2434	AN2855,AN0808,AN4182,AN1546,AN10336,AN10339,AN1179,AN3602,AN7820,AN4185,AN4891,AN3450,AN2854,AN10763,AN3152,AN7422,AN4965,AN4015,AN3621,AN2290,AN0120,AN8129,AN4238,AN5170,AN4045,AN10546,AN6889,AN3755,AN0422,AN8978,AN7610,AN2905,AN0953,AN4406,AN2765,AN6067,AN6687,AN8807,AN5583,AN1272,AN5499,AN5102,AN8858,AN4694,AN5992,AN0554,AN8039,AN6505,AN5836,AN6975,AN0279,AN1052,AN2489,AN6330,AN7628,AN1134,AN2…
GO:0007064	mitotic sister chromatid cohesion	0.000288375	0.00704918	terminalNode	12	6	885	2595	AN6364,AN3067,AN7296,AN4555,AN1407,AN4445,AN10253,AN10336,AN6340,AN7007,AN10635,AN6694,
GO:0006974	response to DNA damage stimulus	6.10703e-10	1.09926e-07	nonTerminalNode	83	96	814	2505	AN4432,AN4407,AN4182,AN1546,AN10336,AN6696,AN0582,AN0504,AN10635,AN7388,AN3811,AN1479,AN4891,AN1539,AN4678,AN6054,AN3450,AN7706,AN3909,AN3785,AN2302,AN6567,AN3890,AN1668,AN10470,AN1708,AN10962,AN6069,AN1358,AN4283,AN4389,AN2246,AN1976,AN1698,AN10677,AN10063,AN11853,AN4555,AN10546,AN8064,AN4331,AN3619,AN10253,AN10621,AN3035,AN6896,AN3784,AN5344,AN3879,AN2256,AN4445,AN7007,AN6694,AN6044,AN1237,AN47…
GO:0007131	reciprocal meiotic recombination	0.00197972	0.0266656	terminalNode	10	6	887	2595	AN1237,AN4365,AN6364,AN4555,AN10339,AN0582,AN0126,AN5406,AN6975,AN0855,
GO:0007165	signal transduction	0.00180756	0.0252621	nonTerminalNode	51	87	846	2514	AN7576,AN4189,AN6892,AN2742,AN5893,AN2511,AN4987,AN0504,AN4479,AN3602,AN4891,AN3688,AN3450,AN5221,AN4544,AN6570,AN4887,AN10492,AN5822,AN0120,AN4238,AN1358,AN2246,AN1016,AN2269,AN4555,AN1989,AN8064,AN2520,AN3619,AN10446,AN6896,AN0733,AN7007,AN9008,AN6044,AN1025,AN5494,AN4501,AN0235,AN1335,AN5814,AN9467,AN2022,AN4279,AN3598,AN6611,AN6975,AN0106,AN9397,AN1545,
GO:0051726	regulation of cell cycle	8.90739e-07	5.68924e-05	nonTerminalNode	44	45	853	2556	AN4182,AN6896,AN2511,AN0733,AN10339,AN10336,AN7007,AN6044,AN3602,AN5494,AN3941,AN5815,AN3450,AN2854,AN4501,AN8605,AN0113,AN2137,AN2687,AN5221,AN0814,AN9467,AN2302,AN1779,AN4965,AN4279,AN8836,AN5057,AN2965,AN10956,AN6975,AN5822,AN1358,AN2246,AN0134,AN4555,AN8064,AN5529,AN3619,AN3154,AN3755,AN1545,AN2141,AN10446,
GO:0051321	meiotic cell cycle	5.71213e-05	0.00204646	nonTerminalNode	30	31	867	2570	AN9467,AN4365,AN6364,AN4407,AN7296,AN4182,AN1708,AN8056,AN10339,AN0582,AN0126,AN2172,AN10145,AN6975,AN5822,AN3451,AN1237,AN11853,AN5517,AN4045,AN4555,AN5815,AN3619,AN8605,AN6015,AN6340,AN5406,AN10621,AN3035,AN0855,
GO:0045491	xylan metabolic process	0.00404749	0.0439197	nonTerminalNode	7	3	890	2598	AN3613,AN1818,AN8401,AN9286,AN6093,AN7610,AN2359,
GO:0006366	transcription from RNA polymerase II promoter	0.00404549	0.0439197	terminalNode	58	108	839	2493	AN2855,AN4861,AN1546,AN2172,AN3602,AN0253,AN4891,AN1425,AN2854,AN10763,AN4965,AN3621,AN2290,AN8671,AN4238,AN4269,AN1976,AN1698,AN2181,AN0154,AN6889,AN9120,AN0422,AN8978,AN7610,AN6252,AN2905,AN0953,AN3879,AN0065,AN8676,AN2885,AN7513,AN6687,AN8807,AN5583,AN5499,AN4976,AN5102,AN6514,AN5992,AN8039,AN5836,AN10956,AN0973,AN0279,AN1494,AN2270,AN0719,AN0292,AN7628,AN10521,AN0990,AN6512,AN9358,AN4928,AN11…
GO:0034727	piecemeal microautophagy of nucleus	3.8029e-05	0.0014207	terminalNode	14	6	883	2595	AN5174,AN12408,AN11004,AN3098,AN6267,AN1632,AN2418,AN2887,AN5919,AN4666,AN5491,AN7428,AN0089,AN0127,
GO:0035825	reciprocal DNA recombination	0.00197972	0.0266656	nonTerminalNode	10	6	887	2595	AN1237,AN4365,AN6364,AN4555,AN10339,AN0582,AN0126,AN5406,AN6975,AN0855,
GO:0006464	protein modification process	0.00279013	0.0328837	nonTerminalNode	93	190	804	2411	AN6892,AN4182,AN0808,AN6610,AN1546,AN10339,AN10336,AN1966,AN5570,AN4891,AN3450,AN8605,AN10763,AN3621,AN2965,AN2298,AN4238,AN5174,AN11004,AN2269,AN10800,AN10546,AN3755,AN10446,AN2212,AN5888,AN4445,AN7185,AN3941,AN5973,AN8807,AN1272,AN0235,AN2327,AN9467,AN4694,AN2304,AN5057,AN0667,AN6975,AN3255,AN2303,AN0134,AN7259,AN1171,AN0582,AN3787,AN0871,AN1632,AN5815,AN2426,AN2412,AN10515,AN4544,AN6570,AN4896…
GO:0031399	regulation of protein modification process	0.000275665	0.00682271	nonTerminalNode	15	10	882	2591	AN4544,AN6892,AN1779,AN2269,AN4891,AN3941,AN7259,AN4501,AN2965,AN10763,AN0235,AN3755,AN5822,AN0814,AN1358,
GO:0006323	DNA packaging	0.00259201	0.0312938	terminalNode	13	11	884	2590	AN3785,AN0253,AN4891,AN7296,AN1729,AN6505,AN3621,AN8056,AN10336,AN10763,AN4597,AN5102,AN3451,
GO:0048522	positive regulation of cellular process	0.0021702	0.0282698	nonTerminalNode	47	79	850	2522	AN2905,AN0953,AN4182,AN1546,AN10339,AN9090,AN7185,AN5028,AN7820,AN4891,AN6687,AN3941,AN1425,AN5583,AN3435,AN2854,AN10763,AN2137,AN5499,AN1967,AN0814,AN3152,AN4719,AN6575,AN5102,AN4694,AN0554,AN4015,AN6505,AN3621,AN2965,AN10956,AN0120,AN4957,AN1052,AN4238,AN9121,AN6330,AN0106,AN7259,AN9358,AN6889,AN1134,AN3154,AN0422,AN4785,AN8978,
GO:0023060	signal transmission	0.00269535	0.0319569	terminalNode	42	69	855	2532	AN7576,AN4189,AN6892,AN5893,AN6896,AN2511,AN0733,AN7007,AN4987,AN9008,AN0504,AN4479,AN6044,AN3602,AN5494,AN1025,AN3688,AN3450,AN4501,AN5221,AN1335,AN5814,AN4544,AN6570,AN9467,AN2022,AN4279,AN3598,AN6975,AN5822,AN0120,AN1358,AN2246,AN1016,AN2269,AN0106,AN4555,AN1989,AN2520,AN8064,AN3619,AN1545,
GO:0019219	regulation of nucleobase, nucleoside, nucleotide and nucleic acid metabolic process	4.91371e-06	0.000226259	nonTerminalNode	87	137	810	2464	AN2855,AN2742,AN0808,AN4182,AN1546,AN10336,AN10339,AN2172,AN3602,AN0253,AN7820,AN4185,AN4891,AN1425,AN3450,AN2854,AN10763,AN10164,AN3152,AN3785,AN1225,AN4965,AN3621,AN2290,AN0120,AN4957,AN8129,AN4238,AN4283,AN1016,AN3451,AN1976,AN5170,AN1698,AN10063,AN4555,AN10546,AN6889,AN8002,AN4785,AN10621,AN0422,AN8978,AN7610,AN2905,AN7545,AN0953,AN4406,AN3879,AN5898,AN2765,AN9090,AN7007,AN8676,AN7513,AN5494,…
GO:0000087	M phase of mitotic cell cycle	2.00174e-06	0.00010712	nonTerminalNode	34	30	863	2571	AN2511,AN1407,AN4445,AN0733,AN10336,AN1966,AN7007,AN10635,AN6694,AN0253,AN8286,AN3941,AN3067,AN3450,AN6340,AN5221,AN11344,AN0814,AN2302,AN6364,AN1779,AN8836,AN7296,AN2965,AN8056,AN5057,AN4597,AN3910,AN3451,AN4555,AN5529,AN10253,AN1545,AN2141,
GO:0000272	polysaccharide catabolic process	8.89067e-05	0.00279421	nonTerminalNode	38	47	859	2554	AN5282,AN3358,AN0712,AN0299,AN2359,AN4372,AN8761,AN1818,AN9035,AN8007,AN7152,AN1502,AN8453,AN8241,AN3613,AN11059,AN8327,AN8401,AN1015,AN2569,AN1277,AN7908,AN6093,AN1571,AN1285,AN8138,AN1602,AN4700,AN3418,AN5176,AN3297,AN0221,AN7135,AN9390,AN3368,AN3755,AN9286,AN7610,
GO:0006914	autophagy	0.00225047	0.0289346	nonTerminalNode	15	14	882	2587	AN5174,AN12408,AN11004,AN0953,AN3098,AN6267,AN1632,AN2418,AN2887,AN5919,AN4666,AN7428,AN5491,AN0089,AN0127,
GO:0043938	positive regulation of sporulation	0.000875679	0.0149469	terminalNode	13	9	884	2592	AN9121,AN5028,AN3435,AN6505,AN0721,AN5836,AN0422,AN0973,AN1967,AN0279,AN1052,AN3152,AN6230,
GO:0007067	mitosis	7.05335e-06	0.000303601	nonTerminalNode	28	23	869	2578	AN6364,AN7296,AN2511,AN1407,AN4445,AN0733,AN8056,AN2965,AN10336,AN1966,AN7007,AN4597,AN3910,AN10635,AN6694,AN3451,AN0253,AN8286,AN3941,AN3067,AN4555,AN10253,AN6340,AN5221,AN1545,AN11344,AN0814,AN2141,
GO:0031396	regulation of protein ubiquitination	0.00430256	0.0439197	nonTerminalNode	4	0	893	2601	AN4501,AN0814,AN2965,AN7259,
GO:0019395	fatty acid oxidation	0.00480718	0.0468878	nonTerminalNode	6	2	891	2599	AN7008,AN5916,AN1921,AN0824,AN7111,AN10512,
GO:0008156	negative regulation of DNA replication	0.00155892	0.0228642	nonTerminalNode	7	2	890	2599	AN3450,AN8002,AN3602,AN7007,AN6975,AN4279,AN5494,
GO:0000722	telomere maintenance via recombination	0.0015358	0.0228638	terminalNode	6	1	891	2600	AN6975,AN10677,AN3619,AN1237,AN0582,AN10145,
GO:0065009	regulation of molecular function	0.00405025	0.0439197	nonTerminalNode	17	19	880	2582	AN4544,AN6892,AN1779,AN2742,AN2965,AN5822,AN1358,AN1016,AN2269,AN10677,AN3941,AN7259,AN4501,AN3619,AN0235,AN3755,AN0814,
GO:0016043	cellular component organization	0.00118215	0.0188762	nonTerminalNode	233	545	664	2056	AN6892,AN2511,AN6544,AN8880,AN6119,AN1546,AN10339,AN7032,AN3688,AN10763,AN10610,AN3065,AN1120,AN3621,AN2965,AN10492,AN3098,AN2181,AN0822,AN4045,AN8831,AN5981,AN2995,AN2256,AN4707,AN2885,AN7185,AN6317,AN6687,AN3941,AN8807,AN5499,AN6340,AN0235,AN5406,AN4976,AN1335,AN5102,AN8827,AN6514,AN5992,AN7296,AN4293,AN2418,AN5919,AN6505,AN4899,AN4597,AN10855,AN1511,AN5343,AN6980,AN4018,AN2011,AN4463,AN4407,AN…
GO:0010324	membrane invagination	0.00194587	0.0266656	nonTerminalNode	31	44	866	2557	AN8831,AN12408,AN3807,AN4463,AN0953,AN8862,AN5491,AN0089,AN3424,AN6267,AN9060,AN1632,AN10515,AN4270,AN4719,AN5224,AN1120,AN2418,AN2887,AN5919,AN0056,AN0127,AN5174,AN11004,AN3098,AN10743,AN4666,AN7428,AN8672,AN6112,AN9063,
GO:0033539	fatty acid beta-oxidation using acyl-CoA dehydrogenase	0.00430256	0.0439197	terminalNode	4	0	893	2601	AN7008,AN5916,AN0824,AN10512,
GO:0009892	negative regulation of metabolic process	0.00413936	0.0439197	nonTerminalNode	41	69	856	2532	AN7545,AN0808,AN4182,AN4406,AN3879,AN1546,AN10339,AN2765,AN7007,AN2172,AN1179,AN3602,AN0253,AN5494,AN4891,AN3067,AN3450,AN2854,AN4501,AN10763,AN7422,AN3785,AN1225,AN5992,AN4279,AN8836,AN9437,AN8039,AN8017,AN6505,AN2290,AN10956,AN6975,AN1052,AN1519,AN3451,AN1976,AN10063,AN9358,AN8002,AN10621,
GO:0034305	regulation of asexual sporulation	0.00405025	0.0439197	terminalNode	17	19	880	2582	AN2742,AN5893,AN0721,AN5836,AN0973,AN0279,AN1052,AN8129,AN1016,AN6230,AN9121,AN5028,AN3688,AN3435,AN0055,AN1967,AN0422,
GO:0071842	cellular component organization at cellular level	0.00380681	0.0430713	nonTerminalNode	197	463	700	2138	AN6892,AN2511,AN6544,AN8880,AN1546,AN10339,AN7032,AN10763,AN10610,AN3065,AN1120,AN3621,AN2965,AN10492,AN3098,AN0822,AN4045,AN8831,AN5981,AN2995,AN2256,AN4707,AN2885,AN7185,AN6687,AN3941,AN8807,AN5499,AN6340,AN5406,AN4976,AN1335,AN5102,AN8827,AN6514,AN5992,AN7296,AN4293,AN2418,AN5919,AN6505,AN4899,AN4597,AN10855,AN1511,AN5343,AN6980,AN4018,AN4407,AN6867,AN8862,AN0228,AN0862,AN6267,AN6054,AN1632,AN…
GO:0044247	cellular polysaccharide catabolic process	0.0013858	0.0213538	terminalNode	18	18	879	2583	AN8138,AN3358,AN4372,AN3297,AN8761,AN9035,AN8007,AN7152,AN8453,AN8327,AN7135,AN1015,AN2569,AN1277,AN3368,AN3755,AN7908,AN1571,
GO:0007126	meiosis	0.000152109	0.00412569	nonTerminalNode	28	30	869	2571	AN9467,AN4365,AN6364,AN4407,AN7296,AN1708,AN8056,AN10339,AN0582,AN0126,AN2172,AN10145,AN6975,AN5822,AN3451,AN1237,AN11853,AN5517,AN4045,AN4555,AN5815,AN3619,AN8605,AN6015,AN6340,AN5406,AN10621,AN0855,
GO:0007059	chromosome segregation	0.00018776	0.00502386	nonTerminalNode	26	27	871	2574	AN9467,AN6364,AN0166,AN7296,AN1407,AN4445,AN8056,AN10336,AN7007,AN4597,AN3910,AN10635,AN6694,AN3451,AN0253,AN2751,AN3067,AN4555,AN8064,AN5815,AN10253,AN6340,AN4411,AN5221,AN2141,AN0855,
GO:0009063	cellular amino acid catabolic process	3.72472e-05	0.00141826	nonTerminalNode	24	20	873	2581	AN5916,AN4687,AN5178,AN3639,AN0554,AN1733,AN4690,AN7564,AN7315,AN1896,AN6399,AN9090,AN5273,AN1092,AN1726,AN8559,AN4185,AN4820,AN7632,AN6889,AN10444,AN1897,AN8978,AN1895,
GO:2000112	regulation of cellular macromolecule biosynthetic process	0.00303045	0.0355047	nonTerminalNode	76	149	821	2452	AN2855,AN0808,AN4182,AN1546,AN10336,AN10339,AN2172,AN3602,AN0253,AN4185,AN4891,AN1425,AN3450,AN2854,AN10763,AN3152,AN3785,AN1225,AN4965,AN4015,AN3621,AN2290,AN0120,AN4957,AN8129,AN4238,AN3451,AN2246,AN1976,AN5170,AN1698,AN10546,AN6889,AN8002,AN3755,AN10621,AN4785,AN0422,AN8978,AN7610,AN2905,AN0953,AN4406,AN3879,AN2765,AN7007,AN8676,AN6067,AN7513,AN5494,AN6687,AN3067,AN8807,AN5583,AN1272,AN5499,AN…
GO:0006259	DNA metabolic process	2.76569e-09	3.91148e-07	nonTerminalNode	94	122	803	2479	AN4407,AN0808,AN4182,AN1546,AN10336,AN10339,AN0582,AN0228,AN0504,AN10635,AN7388,AN3811,AN5114,AN3602,AN1479,AN0253,AN4678,AN6054,AN7706,AN3450,AN3909,AN3785,AN1225,AN6567,AN3890,AN1668,AN10470,AN1708,AN10962,AN6069,AN4283,AN4389,AN3451,AN1976,AN1698,AN10677,AN10063,AN11853,AN4555,AN8064,AN4331,AN3619,AN8002,AN10621,AN3035,AN0040,AN6896,AN3784,AN5344,AN3879,AN2256,AN4445,AN0065,AN2765,AN7007,AN669…
GO:0048646	anatomical structure formation involved in morphogenesis	0.00226897	0.0289843	nonTerminalNode	46	77	851	2524	AN4853,AN2742,AN5893,AN0721,AN10339,AN4601,AN10635,AN10516,AN7032,AN6317,AN5028,AN4734,AN3688,AN6197,AN8803,AN8605,AN4501,AN3435,AN3437,AN0055,AN1967,AN3152,AN10030,AN1848,AN1555,AN6364,AN7296,AN6505,AN6638,AN5836,AN0279,AN0973,AN1052,AN8129,AN6230,AN1016,AN5170,AN9121,AN7770,AN0822,AN4045,AN5529,AN6318,AN3095,AN0422,AN8006,
GO:0051329	interphase of mitotic cell cycle	0.000499103	0.0100839	nonTerminalNode	24	26	873	2575	AN2302,AN5992,AN8844,AN8830,AN2491,AN10336,AN4935,AN7007,AN6975,AN5822,AN0228,AN0504,AN1358,AN4991,AN3602,AN0134,AN5517,AN3941,AN10546,AN2854,AN1272,AN2137,AN2412,AN10446,
GO:0043934	sporulation	0.00412282	0.0439197	nonTerminalNode	45	78	852	2523	AN4853,AN2742,AN5893,AN0721,AN10339,AN4601,AN10635,AN10516,AN7032,AN6317,AN5028,AN4734,AN3688,AN6197,AN8803,AN8605,AN4501,AN3435,AN3437,AN0055,AN1967,AN3152,AN10030,AN1848,AN1555,AN6364,AN7296,AN6505,AN6638,AN5836,AN0279,AN0973,AN1052,AN8129,AN6230,AN1016,AN9121,AN5170,AN7770,AN0822,AN4045,AN6318,AN3095,AN0422,AN8006,
GO:0051327	M phase of meiotic cell cycle	0.000152109	0.00412569	nonTerminalNode	28	30	869	2571	AN9467,AN4365,AN6364,AN4407,AN7296,AN1708,AN8056,AN10339,AN0582,AN0126,AN2172,AN10145,AN6975,AN5822,AN3451,AN1237,AN11853,AN5517,AN4045,AN4555,AN5815,AN3619,AN8605,AN6015,AN6340,AN5406,AN10621,AN0855,
GO:0000077	DNA damage checkpoint	0.000601226	0.0117864	terminalNode	12	7	885	2594	AN6044,AN4279,AN5494,AN4555,AN6896,AN8064,AN3450,AN4501,AN3619,AN6975,AN1358,AN2246,
GO:0016052	carbohydrate catabolic process	0.00216526	0.0282698	nonTerminalNode	51	88	846	2513	AN0423,AN0712,AN4372,AN9035,AN8007,AN7152,AN1502,AN8241,AN3613,AN8401,AN2569,AN1277,AN7349,AN0787,AN4700,AN3418,AN5176,AN0941,AN4957,AN4238,AN1016,AN0221,AN3368,AN3755,AN7610,AN5282,AN3358,AN4843,AN0299,AN4690,AN2359,AN8761,AN1818,AN8453,AN11059,AN8327,AN1015,AN3201,AN7908,AN6093,AN1571,AN8138,AN1285,AN1602,AN3297,AN7180,AN7135,AN2936,AN1918,AN9390,AN9286,
GO:0043549	regulation of kinase activity	0.00255869	0.0312938	nonTerminalNode	9	5	888	2596	AN4544,AN6892,AN1779,AN0235,AN2269,AN3755,AN5822,AN3941,AN1358,
GO:0045786	negative regulation of cell cycle	0.000272846	0.00682271	nonTerminalNode	22	21	875	2580	AN9467,AN4279,AN4182,AN6896,AN2511,AN0733,AN7007,AN6975,AN5822,AN1358,AN2246,AN6044,AN3602,AN5494,AN4555,AN8064,AN5815,AN3450,AN3619,AN4501,AN5221,AN1545,
GO:0006302	double-strand break repair	0.00245215	0.0309252	nonTerminalNode	21	25	876	2576	AN4407,AN7296,AN4182,AN6261,AN2256,AN1546,AN10336,AN0582,AN10145,AN10962,AN6705,AN6694,AN1237,AN10677,AN3067,AN0044,AN8807,AN10434,AN3619,AN3035,AN0855,
GO:0006468	protein phosphorylation	9.68319e-05	0.00290496	nonTerminalNode	32	36	865	2565	AN6892,AN4182,AN0988,AN1171,AN7185,AN5494,AN3941,AN5973,AN1632,AN5815,AN3450,AN1272,AN2412,AN0235,AN4709,AN10515,AN4544,AN6570,AN1779,AN4279,AN7104,AN6975,AN5822,AN4238,AN1358,AN2246,AN2269,AN0106,AN10800,AN10546,AN5529,AN3755,
GO:0007050	cell cycle arrest	0.000368064	0.00837663	nonTerminalNode	21	20	876	2581	AN9467,AN4279,AN6896,AN2511,AN0733,AN7007,AN6975,AN5822,AN1358,AN2246,AN6044,AN3602,AN5494,AN4555,AN8064,AN5815,AN3450,AN3619,AN4501,AN5221,AN1545,
GO:0022402	cell cycle process	4.33772e-11	9.54299e-09	nonTerminalNode	94	109	803	2492	AN4407,AN4182,AN2511,AN8862,AN10339,AN10336,AN1966,AN0582,AN2172,AN0228,AN0504,AN10635,AN7032,AN3602,AN0253,AN5815,AN3450,AN2854,AN8605,AN2137,AN6015,AN2412,AN5221,AN11344,AN4270,AN2302,AN8830,AN1120,AN1708,AN2965,AN5822,AN1358,AN2246,AN3451,AN11853,AN4045,AN4555,AN10546,AN7184,AN8064,AN3619,AN10253,AN10621,AN3035,AN10446,AN5521,AN8857,AN8844,AN6896,AN1407,AN4385,AN0733,AN4445,AN4935,AN7007,AN669…
GO:0046395	carboxylic acid catabolic process	6.17151e-07	4.0732e-05	nonTerminalNode	38	34	859	2567	AN7008,AN5178,AN3639,AN7111,AN1733,AN7287,AN4690,AN7315,AN9090,AN5273,AN0824,AN8755,AN8559,AN4185,AN6653,AN4820,AN7632,AN7046,AN1425,AN10950,AN5916,AN4687,AN0554,AN7564,AN1059,AN6525,AN1896,AN6399,AN1092,AN1726,AN7770,AN10512,AN5534,AN6889,AN10444,AN1897,AN8978,AN1895,
GO:0006271	DNA strand elongation involved in DNA replication	0.00207309	0.0273648	terminalNode	12	9	885	2592	AN5114,AN1225,AN0253,AN5992,AN5617,AN10063,AN8064,AN2491,AN10470,AN5406,AN0228,AN6069,
GO:0070192	chromosome organization involved in meiosis	0.00155892	0.0228642	terminalNode	7	2	890	2599	AN5815,AN9467,AN8056,AN6364,AN7296,AN0855,AN3451,
GO:0000086	G2/M transition of mitotic cell cycle	0.000105879	0.00312897	terminalNode	13	6	884	2595	AN2302,AN3602,AN0134,AN5517,AN3941,AN10546,AN2854,AN1272,AN2137,AN7007,AN2412,AN6975,AN5822,
GO:0051171	regulation of nitrogen compound metabolic process	5.33891e-07	3.77537e-05	nonTerminalNode	93	140	804	2461	AN2855,AN2742,AN0808,AN4182,AN1546,AN10336,AN10339,AN2172,AN3602,AN0253,AN7820,AN4185,AN4891,AN1425,AN3450,AN2854,AN10763,AN10164,AN3152,AN3785,AN1225,AN4965,AN8777,AN3621,AN2290,AN0120,AN4957,AN8129,AN4238,AN4283,AN1016,AN3451,AN1976,AN5170,AN1698,AN10063,AN4555,AN10546,AN6889,AN1729,AN8002,AN4785,AN10621,AN0422,AN8978,AN7610,AN2905,AN7545,AN0953,AN8173,AN4406,AN3879,AN5898,AN2765,AN9090,AN7007,…
GO:0000819	sister chromatid segregation	5.37074e-06	0.000241683	nonTerminalNode	20	11	877	2590	AN6364,AN0253,AN3067,AN7296,AN4555,AN1407,AN5815,AN10253,AN8056,AN4445,AN10336,AN6340,AN7007,AN5221,AN4597,AN0855,AN3910,AN10635,AN6694,AN3451,
GO:0000279	M phase	2.97775e-08	3.4682e-06	nonTerminalNode	58	61	839	2540	AN5521,AN4407,AN2511,AN1407,AN4445,AN0733,AN10339,AN10336,AN1966,AN0582,AN2172,AN7007,AN10635,AN6694,AN1237,AN0253,AN8286,AN3941,AN3067,AN5815,AN3450,AN8605,AN6015,AN6340,AN5406,AN5221,AN11344,AN0814,AN0855,AN9467,AN2302,AN4365,AN1779,AN6364,AN8836,AN7296,AN1708,AN5057,AN2965,AN8056,AN0126,AN10145,AN6975,AN5822,AN4597,AN3910,AN3451,AN4399,AN11853,AN5517,AN4045,AN4555,AN5529,AN3619,AN10253,AN1545,…
GO:0006631	fatty acid metabolic process	0.00258426	0.0312938	nonTerminalNode	29	41	868	2560	AN7909,AN7008,AN9041,AN5990,AN7111,AN7287,AN4690,AN1921,AN10215,AN0824,AN2281,AN5028,AN8280,AN6653,AN5191,AN7046,AN1425,AN0880,AN1967,AN5916,AN4056,AN0150,AN2925,AN5192,AN1511,AN7770,AN1050,AN10512,AN0649,
GO:0048518	positive regulation of biological process	0.000742815	0.0134711	nonTerminalNode	54	89	843	2512	AN4182,AN1546,AN10339,AN7820,AN4891,AN1425,AN3435,AN2854,AN10763,AN2137,AN3152,AN4719,AN4015,AN3621,AN2965,AN0120,AN4957,AN4238,AN2269,AN6889,AN0422,AN4785,AN5457,AN8978,AN2905,AN0953,AN0721,AN9090,AN7185,AN5028,AN6687,AN3941,AN5583,AN5499,AN1967,AN0814,AN6575,AN5102,AN4694,AN0554,AN6505,AN5836,AN10956,AN0973,AN0279,AN1052,AN6230,AN9121,AN6330,AN0106,AN9358,AN7259,AN1134,AN3154,
GO:0065007	biological regulation	8.58782e-08	9.44661e-06	nonTerminalNode	218	422	679	2179	AN2855,AN6892,AN2511,AN1546,AN10339,AN3602,AN4185,AN3688,AN5821,AN10763,AN3152,AN7422,AN3065,AN3621,AN2965,AN10492,AN6107,AN0120,AN8129,AN1519,AN5170,AN4045,AN1989,AN10546,AN10446,AN7610,AN7185,AN6317,AN5028,AN6687,AN3941,AN8807,AN5583,AN1272,AN5499,AN5406,AN0235,AN1335,AN5102,AN8827,AN8858,AN5992,AN0554,AN4255,AN8039,AN3681,AN6505,AN4899,AN5836,AN0596,AN10855,AN1052,AN5617,AN7259,AN1134,AN2011,A…
GO:0051716	cellular response to stimulus	2.06783e-09	3.14946e-07	nonTerminalNode	155	251	742	2350	AN2855,AN7576,AN4189,AN6892,AN4182,AN2511,AN1546,AN10336,AN4639,AN0504,AN6024,AN3811,AN3602,AN3688,AN4891,AN1539,AN4678,AN3450,AN4887,AN4965,AN3422,AN6567,AN1668,AN1708,AN3621,AN10492,AN10962,AN0120,AN4238,AN5174,AN11004,AN2269,AN10677,AN11853,AN1989,AN10546,AN2520,AN4331,AN3619,AN3035,AN10446,AN1731,AN3784,AN2256,AN0733,AN4445,AN5491,AN1237,AN4472,AN0209,AN8807,AN5583,AN1272,AN0235,AN0855,AN1335…
GO:0009083	branched chain family amino acid catabolic process	0.000445343	0.00948151	terminalNode	7	1	890	2600	AN5916,AN4687,AN1726,AN8559,AN3639,AN5273,AN4690,
GO:0031326	regulation of cellular biosynthetic process	0.000329881	0.00777578	nonTerminalNode	90	167	807	2434	AN2855,AN0808,AN4182,AN1546,AN10336,AN10339,AN1179,AN3602,AN7820,AN4185,AN4891,AN3450,AN2854,AN10763,AN3152,AN7422,AN4965,AN4015,AN3621,AN2290,AN0120,AN8129,AN4238,AN5170,AN10546,AN6889,AN3755,AN0422,AN8978,AN7610,AN2905,AN0953,AN4406,AN2765,AN6067,AN6687,AN8807,AN5583,AN1272,AN5499,AN5102,AN8858,AN4694,AN5992,AN0554,AN8039,AN6505,AN5836,AN6975,AN0279,AN1052,AN2489,AN6330,AN7628,AN1134,AN2172,AN0…
GO:0023052	signaling	0.00258321	0.0312938	nonTerminalNode	51	89	846	2512	AN7576,AN4189,AN6892,AN2742,AN5893,AN2511,AN4987,AN0504,AN4479,AN3602,AN4891,AN3688,AN3450,AN5221,AN4544,AN6570,AN4887,AN10492,AN5822,AN0120,AN4238,AN1358,AN2246,AN1016,AN2269,AN4555,AN1989,AN8064,AN2520,AN3619,AN10446,AN6896,AN0733,AN7007,AN9008,AN6044,AN1025,AN5494,AN4501,AN0235,AN1335,AN5814,AN9467,AN2022,AN4279,AN3598,AN6611,AN6975,AN0106,AN9397,AN1545,
GO:0051052	regulation of DNA metabolic process	0.000211536	0.00558456	nonTerminalNode	18	14	879	2587	AN4279,AN4182,AN10336,AN2765,AN7007,AN0596,AN6975,AN4283,AN3602,AN0253,AN10063,AN5617,AN5494,AN4555,AN3450,AN8002,AN5406,AN6575,
GO:0001932	regulation of protein phosphorylation	0.00495363	0.0473826	nonTerminalNode	9	6	888	2595	AN4544,AN6892,AN1779,AN0235,AN2269,AN3755,AN5822,AN3941,AN1358,
GO:0006281	DNA repair	2.38767e-07	2.1489e-05	nonTerminalNode	64	78	833	2523	AN4407,AN4182,AN1546,AN10336,AN0582,AN0504,AN10635,AN7388,AN3811,AN1479,AN4678,AN6054,AN7706,AN3909,AN3785,AN6567,AN3890,AN1668,AN10470,AN1708,AN10962,AN6069,AN4283,AN4389,AN1976,AN1698,AN10063,AN10677,AN11853,AN8064,AN4331,AN3619,AN10621,AN3035,AN6896,AN3784,AN5344,AN3879,AN2256,AN4445,AN7007,AN6694,AN1237,AN4710,AN3067,AN4472,AN0044,AN8807,AN0855,AN4365,AN4279,AN6186,AN7296,AN6261,AN7439,AN1095…
GO:0032787	monocarboxylic acid metabolic process	0.00161596	0.0235265	nonTerminalNode	57	100	840	2501	AN7909,AN4914,AN1138,AN4372,AN1921,AN1179,AN0824,AN7388,AN8755,AN2281,AN8280,AN6653,AN7632,AN1425,AN6064,AN0880,AN7422,AN5916,AN0150,AN1059,AN1140,AN5192,AN1135,AN8396,AN1414,AN6650,AN7770,AN1050,AN10512,AN5534,AN5918,AN0649,AN4055,AN7008,AN9041,AN5990,AN7111,AN7287,AN4690,AN10215,AN5028,AN8977,AN5191,AN7046,AN5833,AN1967,AN10950,AN0554,AN4056,AN6525,AN8017,AN2925,AN8553,AN1511,AN8782,AN1918,AN11…
GO:0010604	positive regulation of macromolecule metabolic process	0.0046998	0.0462965	terminalNode	33	52	864	2549	AN2905,AN0953,AN4182,AN1546,AN9090,AN7820,AN4891,AN6687,AN1425,AN5583,AN2854,AN10763,AN5499,AN0814,AN6575,AN5102,AN4694,AN0554,AN4015,AN3621,AN2965,AN10956,AN0120,AN4957,AN4238,AN6330,AN9358,AN7259,AN6889,AN1134,AN3154,AN4785,AN8978,
GO:0050789	regulation of biological process	3.09957e-07	2.49586e-05	nonTerminalNode	182	342	715	2259	AN2855,AN6892,AN2511,AN1546,AN10339,AN3602,AN4185,AN3688,AN10763,AN3152,AN7422,AN3065,AN3621,AN2965,AN10492,AN0120,AN8129,AN1519,AN5170,AN4045,AN1989,AN10546,AN10446,AN7610,AN7185,AN5028,AN6687,AN3941,AN8807,AN5583,AN1272,AN5499,AN5406,AN0235,AN1335,AN5102,AN8827,AN8858,AN5992,AN0554,AN4255,AN8039,AN6505,AN4899,AN5836,AN0596,AN1052,AN5617,AN7259,AN1134,AN2742,AN5893,AN4987,AN2137,AN5221,AN4719,AN…
GO:0007127	meiosis I	0.00166041	0.0239729	nonTerminalNode	16	15	881	2586	AN1237,AN4365,AN6364,AN4407,AN11853,AN7296,AN4555,AN1708,AN10339,AN0126,AN0582,AN10145,AN5406,AN6975,AN10621,AN0855,
GO:0042770	signal transduction in response to DNA damage	0.000231887	0.00596282	terminalNode	13	7	884	2594	AN6044,AN4279,AN5494,AN4891,AN6896,AN4555,AN8064,AN3450,AN3619,AN4501,AN6975,AN1358,AN2246,
GO:0071156	regulation of cell cycle arrest	0.00014686	0.00409552	nonTerminalNode	21	18	876	2583	AN9467,AN4279,AN6896,AN2511,AN0733,AN7007,AN6975,AN5822,AN1358,AN2246,AN6044,AN3602,AN5494,AN4555,AN8064,AN5815,AN3450,AN3619,AN4501,AN5221,AN1545,
GO:0010556	regulation of macromolecule biosynthetic process	0.000764152	0.0134711	nonTerminalNode	83	156	814	2445	AN2855,AN0808,AN4182,AN1546,AN10336,AN10339,AN2172,AN3602,AN0253,AN7820,AN4185,AN4891,AN1425,AN3450,AN2854,AN10763,AN3152,AN3785,AN1225,AN4965,AN4015,AN3621,AN2290,AN0120,AN4957,AN8129,AN4238,AN3451,AN2246,AN1976,AN5170,AN1698,AN10546,AN6889,AN8002,AN3755,AN10621,AN4785,AN0422,AN8978,AN7610,AN2905,AN7545,AN0953,AN4406,AN3879,AN5898,AN2765,AN7007,AN8676,AN6067,AN7513,AN5494,AN6687,AN3067,AN8807,AN…
GO:0009057	macromolecule catabolic process	0.00507848	0.0478828	nonTerminalNode	76	153	821	2448	AN0712,AN4372,AN8880,AN9035,AN8007,AN7152,AN1502,AN1179,AN8241,AN3613,AN3787,AN5114,AN8401,AN3602,AN2569,AN1277,AN11250,AN5188,AN10164,AN10030,AN7422,AN2302,AN4700,AN4965,AN3418,AN5176,AN10470,AN2965,AN0221,AN8002,AN3368,AN3755,AN10621,AN3035,AN7610,AN5282,AN2212,AN3358,AN8844,AN0299,AN2359,AN3918,AN8761,AN1818,AN8453,AN3014,AN0831,AN11059,AN8327,AN1015,AN5499,AN4411,AN7908,AN0814,AN6093,AN1571,A…

## Sheet: CC_UP
GO term	description	p-value	FDR	node type	sP	rP	sN	rN	genes enriched
GO:0044427	chromosomal part	5.93573e-06	0.000129535	nonTerminalNode	57	75	840	2526	AN2511,AN1546,AN10339,AN10336,AN6696,AN0582,AN5570,AN0228,AN10635,AN0253,AN4678,AN5815,AN8605,AN3909,AN2426,AN5221,AN11344,AN3785,AN2302,AN1225,AN3621,AN4238,AN3451,AN5485,AN1976,AN1698,AN4555,AN8064,AN10253,AN5521,AN0953,AN0733,AN4445,AN2765,AN7007,AN8676,AN6694,AN4710,AN6687,AN3067,AN0044,AN5499,AN5406,AN5102,AN9467,AN4694,AN5992,AN6364,AN0166,AN7296,AN8039,AN2491,AN7439,AN8056,AN4597,AN10855,A…
GO:0000228	nuclear chromosome	2.36906e-05	0.000469863	nonTerminalNode	49	64	848	2537	AN5521,AN0953,AN2511,AN0733,AN4445,AN1546,AN10336,AN10339,AN6696,AN0582,AN2765,AN7007,AN8676,AN5570,AN0228,AN10635,AN6694,AN1237,AN0253,AN6687,AN3067,AN0044,AN5815,AN8605,AN3909,AN2426,AN5406,AN5221,AN11344,AN5102,AN9467,AN4694,AN1225,AN5992,AN6364,AN0166,AN7296,AN8039,AN2491,AN7439,AN8056,AN4597,AN10855,AN3033,AN3451,AN5485,AN4399,AN1976,AN10621,
GO:0005654	nucleoplasm	0.00211907	0.0201735	nonTerminalNode	55	97	842	2504	AN0808,AN2511,AN4861,AN0874,AN1546,AN10339,AN6696,AN0298,AN5570,AN0228,AN3602,AN8605,AN10941,AN10763,AN7431,AN4965,AN1668,AN3621,AN10492,AN4283,AN4269,AN1976,AN1698,AN2181,AN0154,AN6912,AN0407,AN9120,AN0440,AN6252,AN7545,AN4445,AN0065,AN6687,AN4472,AN5499,AN4976,AN6575,AN5102,AN4694,AN5992,AN2491,AN6505,AN10956,AN1052,AN1494,AN0719,AN0292,AN7628,AN0990,AN10521,AN6512,AN4928,AN0816,AN3154,
GO:0044439	peroxisomal part	0.00197972	0.0192316	terminalNode	10	6	887	2595	AN1511,AN10610,AN7770,AN6653,AN7677,AN4899,AN5918,AN1921,AN10078,AN10215,
GO:0005667	transcription factor complex	0.00547686	0.0420481	terminalNode	16	18	881	2583	AN7545,AN4965,AN1668,AN4283,AN1494,AN3602,AN2181,AN0292,AN7628,AN0154,AN6512,AN0407,AN0816,AN3154,AN4976,AN6575,
GO:0043596	nuclear replication fork	0.000121271	0.00222019	nonTerminalNode	18	13	879	2588	AN1225,AN0253,AN5992,AN6687,AN3067,AN2491,AN7439,AN0733,AN10336,AN0582,AN2426,AN7007,AN0228,AN10855,AN3033,AN10635,AN6694,AN5102,
GO:0000322	storage vacuole	0.000645567	0.00749487	nonTerminalNode	37	52	860	2549	AN12408,AN8488,AN5879,AN7314,AN6544,AN3918,AN8862,AN6986,AN6119,AN4639,AN0089,AN0471,AN0831,AN8701,AN8864,AN6118,AN2946,AN7457,AN4709,AN4477,AN2124,AN8836,AN2418,AN3681,AN3155,AN4238,AN0127,AN7506,AN10804,AN4904,AN9140,AN4666,AN10444,AN6911,AN10589,AN5442,AN11070,
GO:0030894	replisome	0.00325811	0.027208	nonTerminalNode	8	4	889	2597	AN7439,AN1225,AN0582,AN6687,AN3067,AN10855,AN3033,AN5102,
GO:0043601	nuclear replisome	0.00325811	0.027208	terminalNode	8	4	889	2597	AN7439,AN1225,AN0582,AN6687,AN3067,AN10855,AN3033,AN5102,
GO:0000323	lytic vacuole	0.000645567	0.00749487	nonTerminalNode	37	52	860	2549	AN12408,AN8488,AN5879,AN7314,AN6544,AN3918,AN8862,AN6986,AN6119,AN4639,AN0089,AN0471,AN0831,AN8701,AN8864,AN6118,AN2946,AN7457,AN4709,AN4477,AN2124,AN8836,AN2418,AN3681,AN3155,AN4238,AN0127,AN7506,AN10804,AN4904,AN9140,AN4666,AN10444,AN6911,AN10589,AN5442,AN11070,
GO:0005657	replication fork	0.000235577	0.00367512	nonTerminalNode	21	19	876	2582	AN1225,AN5992,AN2491,AN7439,AN0733,AN10336,AN0582,AN7007,AN0228,AN10855,AN3033,AN10635,AN6694,AN0253,AN6687,AN4678,AN3067,AN8064,AN3909,AN2426,AN5102,
GO:0000145	exocyst	0.00519384	0.040529	terminalNode	5	1	892	2600	AN1988,AN6210,AN0462,AN8879,AN0560,
GO:0000324	fungal-type vacuole	0.000645567	0.00749487	terminalNode	37	52	860	2549	AN12408,AN8488,AN5879,AN7314,AN6544,AN3918,AN8862,AN6986,AN6119,AN4639,AN0089,AN0471,AN0831,AN8701,AN8864,AN6118,AN2946,AN7457,AN4709,AN4477,AN2124,AN8836,AN2418,AN3681,AN3155,AN4238,AN0127,AN7506,AN10804,AN4904,AN9140,AN4666,AN10444,AN6911,AN10589,AN5442,AN11070,
GO:0000407	pre-autophagosomal structure	0.00404749	0.0332173	terminalNode	7	3	890	2598	AN5174,AN2887,AN7428,AN5491,AN4709,AN0127,AN1632,
GO:0000794	condensed nuclear chromosome	0.000476897	0.00600364	terminalNode	17	14	880	2587	AN4399,AN1237,AN5521,AN9467,AN6364,AN0166,AN7296,AN2511,AN5815,AN8056,AN2765,AN0582,AN5406,AN5221,AN4597,AN11344,AN3451,
GO:0044454	nuclear chromosome part	2.27961e-05	0.000469863	nonTerminalNode	46	58	851	2543	AN5521,AN0953,AN2511,AN1546,AN4445,AN0733,AN10339,AN10336,AN0582,AN2765,AN6696,AN8676,AN7007,AN5570,AN0228,AN10635,AN6694,AN0253,AN6687,AN3067,AN0044,AN5815,AN8605,AN3909,AN2426,AN5406,AN5221,AN11344,AN5102,AN9467,AN4694,AN1225,AN6364,AN5992,AN0166,AN7296,AN2491,AN8039,AN7439,AN8056,AN4597,AN10855,AN3033,AN3451,AN5485,AN1976,
GO:0044437	vacuolar part	0.00692658	0.0467513	terminalNode	28	43	869	2558	AN12408,AN5879,AN0953,AN7314,AN6544,AN8862,AN4639,AN0471,AN8701,AN11244,AN8864,AN2946,AN5821,AN7457,AN4709,AN7437,AN4477,AN2124,AN2418,AN3681,AN5919,AN3155,AN4238,AN0127,AN7506,AN2936,AN6911,AN7510,
GO:0005773	vacuole	0.000434038	0.00577621	nonTerminalNode	45	67	852	2534	AN12408,AN8488,AN5879,AN0953,AN7314,AN3918,AN6544,AN6986,AN8862,AN6119,AN4639,AN0089,AN0471,AN0831,AN8701,AN11244,AN8864,AN6118,AN2946,AN5821,AN7457,AN4709,AN7437,AN4477,AN2124,AN8836,AN2418,AN3681,AN5919,AN3155,AN4238,AN0127,AN5174,AN7506,AN10804,AN4904,AN2936,AN9140,AN4666,AN10444,AN6911,AN10589,AN5442,AN11070,AN7510,
GO:0042579	microbody	0.00573935	0.0426864	nonTerminalNode	17	20	880	2581	AN2999,AN10610,AN7111,AN4899,AN1921,AN5192,AN10078,AN10215,AN1511,AN8280,AN6653,AN7770,AN1050,AN7677,AN0880,AN3437,AN5918,
GO:0070822	Sin3-type complex	0.00519384	0.040529	terminalNode	5	1	892	2600	AN5570,AN1976,AN4694,AN1546,AN10339,
GO:0005694	chromosome	3.40977e-06	8.11525e-05	nonTerminalNode	61	81	836	2520	AN2511,AN1546,AN10336,AN10339,AN6696,AN0582,AN5570,AN0228,AN10635,AN0253,AN4678,AN6054,AN5815,AN8605,AN3909,AN2426,AN5221,AN11344,AN3785,AN2302,AN1225,AN3621,AN4238,AN3451,AN5485,AN1976,AN1698,AN4555,AN8064,AN10253,AN10621,AN5521,AN0953,AN4445,AN0733,AN2765,AN8676,AN7007,AN6694,AN1237,AN4710,AN6687,AN3067,AN0044,AN5499,AN5406,AN5102,AN9467,AN4694,AN6364,AN5992,AN0166,AN7296,AN2491,AN8039,AN7439,A…
GO:0005777	peroxisome	0.00573935	0.0426864	nonTerminalNode	17	20	880	2581	AN2999,AN10610,AN7111,AN4899,AN1921,AN5192,AN10078,AN10215,AN1511,AN8280,AN6653,AN7770,AN1050,AN7677,AN0880,AN3437,AN5918,
GO:0000793	condensed chromosome	0.000906712	0.0102761	nonTerminalNode	18	17	879	2584	AN5521,AN9467,AN6364,AN0166,AN7296,AN2511,AN8056,AN2765,AN0582,AN4597,AN3451,AN4399,AN1237,AN4710,AN5815,AN5406,AN5221,AN11344,
GO:0044451	nucleoplasm part	0.00284718	0.0246411	nonTerminalNode	49	85	848	2516	AN0808,AN0874,AN1546,AN10339,AN6696,AN0298,AN5570,AN0228,AN3602,AN8605,AN10941,AN10763,AN7431,AN4965,AN1668,AN3621,AN10492,AN4283,AN4269,AN1976,AN1698,AN2181,AN0154,AN0407,AN9120,AN0440,AN6252,AN7545,AN4445,AN0065,AN6687,AN4472,AN4976,AN6575,AN5102,AN4694,AN5992,AN2491,AN6505,AN10956,AN1494,AN0719,AN0292,AN7628,AN0990,AN10521,AN6512,AN0816,AN3154,
GO:0032300	mismatch repair complex	0.00480718	0.0387834	terminalNode	6	2	891	2599	AN1708,AN4365,AN0126,AN2885,AN11853,AN10621,
GO:0044438	microbody part	0.00197972	0.0192316	nonTerminalNode	10	6	887	2595	AN1511,AN10610,AN7770,AN6653,AN7677,AN4899,AN5918,AN1921,AN10078,AN10215,

## Sheet: MF_UP
GO term	description	p-value	FDR	node type	sP	rP	sN	rN	genes enriched
GO:0030528	transcription regulator activity	1.47223e-06	0.00026905	terminalNode	65	86	832	2515	AN4861,AN2421,AN1546,AN10339,AN2172,AN4479,AN7553,AN7820,AN4185,AN3688,AN2854,AN10763,AN1298,AN3152,AN3785,AN2241,AN10492,AN6399,AN2290,AN1114,AN8671,AN8129,AN1812,AN5170,AN1698,AN2181,AN0154,AN6889,AN6295,AN4785,AN0422,AN8978,AN7610,AN7545,AN7174,AN5898,AN8676,AN9008,AN7513,AN1584,AN5583,AN4976,AN6575,AN1848,AN8858,AN5992,AN8271,AN6505,AN5836,AN3255,AN0973,AN0279,AN6705,AN7734,AN1494,AN2270,AN07…
GO:0003677	DNA binding	1.6285e-09	1.19043e-06	nonTerminalNode	82	97	815	2504	AN2855,AN2421,AN10339,AN0582,AN0228,AN7553,AN0253,AN1479,AN7820,AN4185,AN3688,AN1425,AN6054,AN2854,AN10763,AN1298,AN3152,AN2241,AN2302,AN1225,AN3890,AN1708,AN2290,AN1114,AN10962,AN8129,AN1812,AN5170,AN10063,AN10677,AN11853,AN4555,AN8064,AN6889,AN3619,AN1729,AN6295,AN4785,AN10621,AN0422,AN8978,AN7545,AN1875,AN7174,AN3784,AN3879,AN0733,AN2765,AN8676,AN2885,AN7513,AN3067,AN0044,AN5583,AN4501,AN2852,…
GO:0004553	hydrolase activity, hydrolyzing O-glycosyl compounds	0.000515965	0.037717	terminalNode	47	72	850	2529	AN5282,AN3358,AN0712,AN4843,AN0299,AN2359,AN4372,AN1818,AN8761,AN9035,AN8007,AN7152,AN1502,AN8241,AN3613,AN11059,AN9183,AN0756,AN0472,AN8327,AN8401,AN3402,AN0980,AN1277,AN2217,AN3201,AN7349,AN7908,AN0787,AN1571,AN8138,AN1285,AN1602,AN8149,AN4700,AN2463,AN3418,AN5176,AN3297,AN0941,AN2534,AN0221,AN2936,AN10482,AN9390,AN3368,AN9286,
GO:0043565	sequence-specific DNA binding	0.000500318	0.037717	terminalNode	35	47	862	2554	AN2855,AN1875,AN7545,AN3879,AN10339,AN0582,AN2885,AN8676,AN0228,AN7513,AN7820,AN4185,AN3688,AN1425,AN5583,AN2854,AN4501,AN2852,AN4976,AN2241,AN2302,AN5992,AN1779,AN2491,AN2290,AN0279,AN7734,AN6733,AN2270,AN6889,AN3619,AN3154,AN0422,AN4785,AN8978,
GO:0003700	sequence-specific DNA binding transcription factor activity	1.38949e-05	0.00145103	terminalNode	32	31	865	2570	AN8858,AN2241,AN7545,AN7174,AN8271,AN2421,AN2290,AN1114,AN5836,AN8676,AN0279,AN0973,AN8129,AN7734,AN7513,AN1812,AN5170,AN2270,AN7553,AN0162,AN4185,AN3688,AN1134,AN10763,AN3154,AN6295,AN1298,AN0422,AN4785,AN3152,AN6575,AN1848,
GO:0001071	nucleic acid binding transcription factor activity	1.38949e-05	0.00145103	nonTerminalNode	32	31	865	2570	AN8858,AN2241,AN7545,AN7174,AN8271,AN2421,AN2290,AN1114,AN5836,AN8676,AN0279,AN0973,AN8129,AN7734,AN7513,AN1812,AN5170,AN2270,AN7553,AN0162,AN4185,AN3688,AN1134,AN10763,AN3154,AN6295,AN1298,AN0422,AN4785,AN3152,AN6575,AN1848,
GO:0004672	protein kinase activity	4.64618e-05	0.00424545	terminalNode	32	34	865	2567	AN4182,AN0988,AN1171,AN4385,AN9008,AN7185,AN4479,AN6044,AN5494,AN5973,AN1632,AN5815,AN3450,AN7678,AN4709,AN2412,AN0235,AN10515,AN8827,AN6570,AN3065,AN4279,AN7104,AN6975,AN5822,AN4238,AN2246,AN2269,AN0106,AN10800,AN0822,AN5529,

## Sheet: BP_DOWN
GO term	description	p-value	FDR	node type	sP	rP	sN	rN	genes enriched
GO:0009206	purine ribonucleoside triphosphate biosynthetic process	0.00231048	0.0156669	nonTerminalNode	9	5	876	2608	AN2315,AN11444,AN0943,AN10032,AN4927,AN11303,AN1523,AN6631,AN0252,
GO:0000967	rRNA 5'-end processing	4.71715e-05	0.000671939	nonTerminalNode	16	9	869	2604	AN4903,AN6491,AN4460,AN1533,AN1474,AN0475,AN6265,AN0421,AN5455,AN10618,AN0305,AN2147,AN7458,AN1164,AN7305,AN3167,
GO:0042375	quinone cofactor metabolic process	0.000114589	0.00139195	nonTerminalNode	8	1	877	2612	AN3586,AN1999,AN10340,AN4569,AN1743,AN6572,AN4757,AN3738,
GO:0046483	heterocycle metabolic process	0.00170717	0.0126599	nonTerminalNode	72	138	813	2475	AN3928,AN4126,AN1094,AN1222,AN0797,AN2440,AN0490,AN9083,AN3034,AN0943,AN1915,AN0351,AN2509,AN8121,AN7588,AN7041,AN5953,AN2272,AN0891,AN10032,AN3954,AN1523,AN0565,AN10837,AN10237,AN5616,AN6645,AN3431,AN7752,AN5122,AN4927,AN0673,AN9470,AN10081,AN7725,AN7387,AN0893,AN0252,AN3313,AN7430,AN1743,AN1524,AN5497,AN6209,AN11444,AN1965,AN6037,AN4464,AN2315,AN4888,AN8204,AN5200,AN2867,AN10991,AN6325,AN2733,A…
GO:0044107	cellular alcohol metabolic process	0.00296989	0.0193433	nonTerminalNode	8	4	877	2609	AN4923,AN6973,AN5585,AN7575,AN0451,AN0595,AN5862,AN0432,
GO:0055114	oxidation-reduction process	3.81714e-07	1.18093e-05	nonTerminalNode	48	51	837	2562	AN4913,AN10585,AN4753,AN2295,AN1094,AN2436,AN2440,AN1743,AN2916,AN6717,AN8118,AN5497,AN6572,AN3894,AN6297,AN4388,AN3034,AN6904,AN2316,AN0351,AN7000,AN1003,AN7609,AN6037,AN7588,AN2867,AN9148,AN3738,AN4064,AN2435,AN3954,AN0357,AN2057,AN8275,AN2306,AN8010,AN5597,AN9401,AN2981,AN9400,AN4525,AN1469,AN8707,AN6593,AN0240,AN8979,AN8793,AN3466,
GO:0006407	rRNA export from nucleus	4.07066e-05	0.00059703	terminalNode	10	2	875	2611	AN3413,AN4862,AN6978,AN5441,AN4060,AN6632,AN3172,AN4087,AN3706,AN0843,
GO:0042773	ATP synthesis coupled electron transport	0.00602174	0.0335861	nonTerminalNode	8	5	877	2608	AN4525,AN2316,AN0357,AN2916,AN8118,AN2306,AN5597,AN4388,
GO:0044249	cellular biosynthetic process	0.00923828	0.0471684	nonTerminalNode	258	654	627	1959	AN0259,AN0314,AN9403,AN4126,AN1459,AN0451,AN3172,AN0797,AN0490,AN3933,AN1528,AN0205,AN8869,AN3034,AN0943,AN0912,AN0445,AN6900,AN8121,AN10535,AN5953,AN4908,AN6576,AN1385,AN1993,AN2980,AN9094,AN3441,AN5585,AN5616,AN0241,AN5455,AN4927,AN2243,AN10081,AN0840,AN6368,AN6534,AN4616,AN1743,AN6708,AN5999,AN8057,AN0913,AN10340,AN1965,AN7554,AN4648,AN0641,AN1102,AN6543,AN4376,AN0776,AN6302,AN1376,AN6631,AN52…
GO:0019752	carboxylic acid metabolic process	0.000236092	0.00250181	nonTerminalNode	140	292	745	2321	AN2248,AN0314,AN9403,AN4126,AN8565,AN0797,AN2873,AN8843,AN1528,AN9339,AN0205,AN4409,AN3034,AN1883,AN0912,AN3829,AN6900,AN2208,AN8117,AN5953,AN6866,AN6731,AN6576,AN1993,AN1913,AN10237,AN3649,AN3058,AN5616,AN1547,AN3805,AN2666,AN2846,AN2243,AN4430,AN3466,AN0840,AN6933,AN8224,AN10474,AN7387,AN6168,AN6368,AN7430,AN3313,AN5134,AN1743,AN1524,AN6708,AN5999,AN1037,AN8057,AN1965,AN8866,AN4997,AN4888,AN437…
GO:0022613	ribonucleoprotein complex biogenesis	6.44674e-18	6.38227e-15	nonTerminalNode	111	103	774	2510	AN8254,AN1964,AN3172,AN1175,AN0421,AN6374,AN6585,AN9398,AN7458,AN1164,AN7305,AN5931,AN8870,AN8805,AN2077,AN7630,AN3657,AN10058,AN4232,AN3455,AN4065,AN4087,AN6310,AN6902,AN2147,AN3167,AN1319,AN0262,AN3794,AN0247,AN8491,AN4460,AN1474,AN1385,AN6632,AN4560,AN0843,AN0305,AN10943,AN2292,AN1452,AN6083,AN7205,AN6085,AN3827,AN2210,AN0133,AN4060,AN5455,AN9468,AN10955,AN2926,AN6111,AN4803,AN8834,AN5865,AN59…
GO:0000462	maturation of SSU-rRNA from tricistronic rRNA transcript (SSU-rRNA, 5.8S rRNA, LSU-rRNA)	1.00325e-11	1.32429e-09	nonTerminalNode	41	21	844	2592	AN1964,AN0465,AN5960,AN6491,AN9097,AN4460,AN1474,AN3172,AN0421,AN4594,AN6585,AN0305,AN4226,AN9398,AN7458,AN1164,AN7305,AN5441,AN8870,AN5222,AN2292,AN6679,AN1345,AN4903,AN6085,AN3827,AN0133,AN1533,AN4648,AN0475,AN6265,AN4065,AN5455,AN9468,AN10618,AN2147,AN1983,AN3167,AN4803,AN1319,AN3794,
GO:0018130	heterocycle biosynthetic process	0.00494578	0.0288019	nonTerminalNode	49	90	836	2523	AN3928,AN4126,AN1222,AN0797,AN0490,AN9083,AN3034,AN0943,AN1915,AN2509,AN8121,AN5953,AN10032,AN1523,AN0565,AN10837,AN10237,AN5616,AN6645,AN3431,AN7752,AN5122,AN4927,AN7725,AN0893,AN0252,AN7430,AN1524,AN5497,AN6209,AN11444,AN2315,AN4464,AN4888,AN5200,AN10991,AN11303,AN2733,AN6631,AN6644,AN5909,AN5884,AN9116,AN3920,AN4774,AN7469,AN0121,AN3748,AN6993,
GO:0008204	ergosterol metabolic process	0.00296989	0.0193433	nonTerminalNode	8	4	877	2609	AN4923,AN6973,AN5585,AN7575,AN0451,AN0595,AN5862,AN0432,
GO:0006626	protein targeting to mitochondrion	1.35875e-08	6.29833e-07	nonTerminalNode	23	8	862	2605	AN1892,AN0559,AN9528,AN10453,AN7649,AN6248,AN7687,AN1281,AN11136,AN5129,AN8059,AN3027,AN6510,AN2731,AN1163,AN4490,AN0747,AN10067,AN6010,AN10828,AN6089,AN1105,AN6306,
GO:0009117	nucleotide metabolic process	0.000368594	0.00359515	nonTerminalNode	38	53	847	2560	AN0259,AN1094,AN0893,AN2440,AN0252,AN0490,AN9083,AN6209,AN0943,AN11444,AN0351,AN2509,AN6037,AN8121,AN4464,AN2315,AN8204,AN7588,AN5200,AN7041,AN2272,AN11303,AN6631,AN10032,AN3954,AN1523,AN2981,AN9116,AN10837,AN8216,AN3431,AN7469,AN5122,AN4927,AN0673,AN6993,AN0240,AN8979,
GO:0008535	respiratory chain complex IV assembly	0.00446623	0.0266191	nonTerminalNode	6	2	879	2611	AN6255,AN4753,AN10178,AN4863,AN11175,AN6593,
GO:0072522	purine-containing compound biosynthetic process	6.62828e-06	0.000139617	nonTerminalNode	18	9	867	2604	AN11444,AN0943,AN11303,AN0893,AN1222,AN6631,AN0252,AN8121,AN4464,AN2315,AN5122,AN10032,AN4927,AN6993,AN9083,AN6209,AN1523,AN10837,
GO:0033108	mitochondrial respiratory chain complex assembly	0.000421311	0.00402993	nonTerminalNode	9	3	876	2610	AN6255,AN4753,AN10622,AN10178,AN4863,AN0309,AN11175,AN6593,AN4388,
GO:0009150	purine ribonucleotide metabolic process	0.000895239	0.00747921	nonTerminalNode	16	14	869	2599	AN11444,AN0943,AN11303,AN6631,AN0252,AN4464,AN2315,AN10032,AN5122,AN4927,AN0673,AN6993,AN6209,AN1523,AN7041,AN10837,
GO:0000478	endonucleolytic cleavage involved in rRNA processing	1.29601e-05	0.00024439	nonTerminalNode	21	14	864	2599	AN6491,AN4460,AN1474,AN3172,AN0421,AN0305,AN9398,AN1164,AN7458,AN7305,AN5441,AN0695,AN4903,AN1533,AN0475,AN6265,AN4065,AN5455,AN10618,AN2147,AN3167,
GO:0015986	ATP synthesis coupled proton transport	0.00231048	0.0156669	terminalNode	9	5	876	2608	AN2315,AN11444,AN0943,AN10032,AN4927,AN11303,AN1523,AN6631,AN0252,
GO:0034220	ion transmembrane transport	0.000761767	0.00676367	nonTerminalNode	13	9	872	2604	AN11444,AN0943,AN2934,AN11303,AN5226,AN6631,AN0252,AN2315,AN10032,AN4927,AN8337,AN1523,AN3799,
GO:0006696	ergosterol biosynthetic process	0.00127084	0.00998514	terminalNode	8	3	877	2610	AN4923,AN6973,AN5585,AN7575,AN0451,AN0595,AN5862,AN0432,
GO:0006414	translational elongation	0.0044903	0.0266191	nonTerminalNode	9	6	876	2607	AN4616,AN4470,AN1345,AN3413,AN7143,AN10614,AN4803,AN10681,AN4218,
GO:0009260	ribonucleotide biosynthetic process	9.62895e-06	0.000190653	nonTerminalNode	16	7	869	2606	AN11444,AN0943,AN11303,AN6631,AN0252,AN7469,AN4464,AN2315,AN5122,AN10032,AN0490,AN4927,AN6993,AN6209,AN1523,AN10837,
GO:0051188	cofactor biosynthetic process	0.000213522	0.00231024	nonTerminalNode	38	51	847	2562	AN3586,AN9403,AN4757,AN3150,AN1222,AN1999,AN1743,AN1524,AN6708,AN6572,AN0205,AN2526,AN10340,AN6643,AN1915,AN2509,AN5200,AN10991,AN5953,AN5823,AN11060,AN2733,AN1385,AN3738,AN4655,AN4569,AN5162,AN9116,AN1469,AN3920,AN10237,AN4774,AN6645,AN3431,AN7469,AN0121,AN7752,AN2846,
GO:0046365	monosaccharide catabolic process	0.00255145	0.0171226	nonTerminalNode	18	20	867	2593	AN5604,AN3223,AN8720,AN1094,AN2875,AN2440,AN5210,AN3954,AN2583,AN2981,AN3059,AN6037,AN6900,AN8689,AN7588,AN8041,AN0240,AN2867,
GO:0000096	sulfur amino acid metabolic process	0.000895239	0.00747921	nonTerminalNode	16	14	869	2599	AN8057,AN1446,AN4769,AN3593,AN4774,AN8565,AN1194,AN5883,AN10230,AN6576,AN4443,AN1222,AN8277,AN1263,AN1528,AN4361,
GO:0007005	mitochondrion organization	1.75094e-14	6.93374e-12	nonTerminalNode	68	49	817	2564	AN6255,AN4753,AN10453,AN3928,AN1348,AN4863,AN0346,AN7742,AN5129,AN1230,AN10622,AN3843,AN6010,AN0309,AN3832,AN4388,AN2526,AN1105,AN7654,AN2939,AN0943,AN7649,AN9062,AN7609,AN11136,AN8059,AN3462,AN2731,AN4490,AN10178,AN0686,AN6253,AN11175,AN6526,AN1084,AN10535,AN4908,AN9528,AN6248,AN7361,AN8274,AN4633,AN6731,AN11303,AN1281,AN8229,AN4295,AN3027,AN6510,AN6897,AN4919,AN8874,AN10067,AN0747,AN6073,AN6089…
GO:0009165	nucleotide biosynthetic process	0.000315593	0.00315593	nonTerminalNode	26	29	859	2584	AN0259,AN2272,AN11303,AN0893,AN6631,AN0252,AN10032,AN0490,AN9083,AN6209,AN1523,AN10837,AN9116,AN8216,AN0943,AN11444,AN2509,AN3431,AN7469,AN8121,AN4464,AN2315,AN5122,AN4927,AN5200,AN6993,
GO:0015992	proton transport	0.000251186	0.00259036	nonTerminalNode	12	6	873	2607	AN1022,AN2939,AN11444,AN0943,AN4859,AN11303,AN6631,AN0252,AN2315,AN10032,AN4927,AN1523,
GO:0009060	aerobic respiration	1.41881e-08	6.29833e-07	nonTerminalNode	32	19	853	2594	AN10585,AN4753,AN2295,AN4064,AN3738,AN2436,AN2435,AN1743,AN2057,AN2916,AN6717,AN8275,AN5497,AN2306,AN6572,AN5597,AN9401,AN3894,AN6297,AN4388,AN3034,AN6904,AN1469,AN4525,AN9400,AN7000,AN1003,AN7609,AN8707,AN6593,AN8793,AN3466,
GO:0009109	coenzyme catabolic process	0.00365441	0.023266	nonTerminalNode	13	12	872	2601	AN7000,AN1003,AN2295,AN8707,AN2436,AN1879,AN2435,AN2916,AN6717,AN8275,AN3894,AN8793,AN3466,
GO:0006863	purine base transport	0.00407653	0.0246836	terminalNode	4	0	881	2613	AN10767,AN6932,AN8534,AN6730,
GO:0006732	coenzyme metabolic process	6.3259e-06	0.000136144	nonTerminalNode	48	59	837	2554	AN3586,AN9403,AN2295,AN1094,AN4757,AN3150,AN2436,AN1222,AN2440,AN1999,AN1743,AN2916,AN1524,AN6708,AN6717,AN6572,AN3894,AN0205,AN2526,AN10340,AN6643,AN7000,AN0351,AN1003,AN2509,AN6037,AN8204,AN7588,AN5200,AN10991,AN3738,AN2435,AN4569,AN3954,AN8275,AN5162,AN2981,AN9116,AN6645,AN8707,AN3431,AN7469,AN1879,AN2846,AN0240,AN8979,AN8793,AN3466,
GO:0000966	RNA 5'-end processing	4.71715e-05	0.000671939	nonTerminalNode	16	9	869	2604	AN4903,AN6491,AN4460,AN1533,AN1474,AN0475,AN6265,AN0421,AN5455,AN10618,AN0305,AN2147,AN7458,AN1164,AN7305,AN3167,
GO:0033617	mitochondrial respiratory chain complex IV assembly	0.00446623	0.0266191	terminalNode	6	2	879	2611	AN6255,AN4753,AN10178,AN4863,AN11175,AN6593,
GO:0009112	nucleobase metabolic process	0.00310635	0.0200344	terminalNode	12	10	873	2603	AN6325,AN2272,AN0891,AN0490,AN1524,AN6993,AN9470,AN9083,AN0565,AN10081,AN5909,AN5884,
GO:0072655	establishment of protein localization in mitochondrion	1.46328e-09	9.3461e-08	nonTerminalNode	25	8	860	2605	AN9528,AN10453,AN6248,AN1281,AN8229,AN5129,AN3027,AN6510,AN0747,AN10067,AN6010,AN6089,AN1105,AN2939,AN0559,AN1892,AN7649,AN7687,AN11136,AN8059,AN1163,AN2731,AN4490,AN10828,AN6306,
GO:0030490	maturation of SSU-rRNA	2.18719e-11	2.27929e-09	nonTerminalNode	41	22	844	2591	AN1964,AN0465,AN5960,AN6491,AN9097,AN4460,AN1474,AN3172,AN0421,AN4594,AN6585,AN0305,AN4226,AN9398,AN7458,AN1164,AN7305,AN5441,AN8870,AN5222,AN2292,AN6679,AN1345,AN4903,AN6085,AN3827,AN0133,AN1533,AN4648,AN0475,AN6265,AN4065,AN5455,AN9468,AN10618,AN2147,AN1983,AN3167,AN4803,AN1319,AN3794,
GO:0009259	ribonucleotide metabolic process	0.000296276	0.00300834	nonTerminalNode	18	15	867	2598	AN11303,AN6631,AN0252,AN10032,AN0490,AN6209,AN1523,AN10837,AN0943,AN11444,AN7469,AN2315,AN4464,AN5122,AN4927,AN0673,AN6993,AN7041,
GO:0046165	alcohol biosynthetic process	0.00216183	0.015019	nonTerminalNode	25	33	860	2580	AN5604,AN3223,AN8720,AN2875,AN0451,AN5862,AN5210,AN9094,AN0432,AN2583,AN1965,AN3059,AN5585,AN6973,AN8012,AN8706,AN0595,AN6037,AN6900,AN4888,AN4923,AN8041,AN7575,AN5586,AN8979,
GO:0009142	nucleoside triphosphate biosynthetic process	0.000676405	0.00608764	nonTerminalNode	11	6	874	2607	AN8216,AN11444,AN0943,AN11303,AN6631,AN0252,AN2315,AN10032,AN0490,AN4927,AN1523,
GO:0006818	hydrogen transport	0.000251186	0.00259036	nonTerminalNode	12	6	873	2607	AN1022,AN2939,AN11444,AN0943,AN4859,AN11303,AN6631,AN0252,AN2315,AN10032,AN4927,AN1523,
GO:0044271	cellular nitrogen compound biosynthetic process	3.70269e-07	1.17658e-05	nonTerminalNode	91	137	794	2476	AN0259,AN3928,AN4126,AN8785,AN3150,AN1222,AN0797,AN2873,AN0490,AN9083,AN8869,AN0205,AN4409,AN2526,AN3034,AN0943,AN0912,AN1915,AN2509,AN5601,AN8121,AN5953,AN6866,AN2272,AN6576,AN1993,AN4159,AN10032,AN1523,AN0565,AN10837,AN10237,AN5886,AN6645,AN5867,AN3431,AN7752,AN5122,AN4927,AN2846,AN2243,AN4430,AN10081,AN7725,AN0840,AN5883,AN4443,AN0893,AN4401,AN0252,AN7430,AN1524,AN7878,AN5497,AN5999,AN6209,AN8…
GO:0009309	amine biosynthetic process	0.00177246	0.0129501	nonTerminalNode	45	75	840	2538	AN0840,AN5883,AN4443,AN3150,AN1222,AN0797,AN4401,AN7430,AN2873,AN7878,AN5999,AN0205,AN4409,AN2526,AN8057,AN1446,AN0912,AN10230,AN2509,AN5601,AN8866,AN1923,AN1342,AN4486,AN5200,AN4376,AN8859,AN10745,AN10991,AN6866,AN3830,AN3593,AN7498,AN6576,AN1993,AN4159,AN0929,AN6521,AN4774,AN5886,AN5867,AN3748,AN2846,AN2243,AN4430,
GO:0009225	nucleotide-sugar metabolic process	0.00487251	0.0284625	terminalNode	5	1	880	2612	AN9094,AN5586,AN8706,AN9148,AN2867,
GO:0006096	glycolysis	0.00425018	0.0256566	terminalNode	11	9	874	2604	AN5604,AN3223,AN3059,AN8720,AN2875,AN6037,AN5210,AN6900,AN8689,AN8041,AN2583,
GO:0042180	cellular ketone metabolic process	1.99836e-05	0.000350155	nonTerminalNode	148	293	737	2320	AN3586,AN2248,AN0314,AN9403,AN4126,AN8565,AN0797,AN2873,AN8843,AN1528,AN9339,AN6572,AN0205,AN4409,AN3034,AN1883,AN0912,AN3829,AN6900,AN2208,AN8117,AN5953,AN6866,AN6731,AN6576,AN1993,AN1913,AN10237,AN3649,AN3058,AN5616,AN1547,AN3805,AN2666,AN2846,AN2243,AN4430,AN3466,AN0840,AN6933,AN8224,AN10474,AN7387,AN6168,AN6368,AN7430,AN3313,AN5134,AN1743,AN1524,AN6708,AN5999,AN1037,AN8057,AN10340,AN1965,AN88…
GO:0006555	methionine metabolic process	0.000404481	0.00388773	nonTerminalNode	13	8	872	2605	AN1446,AN4769,AN3593,AN4774,AN1194,AN5883,AN10230,AN6576,AN4443,AN1222,AN8277,AN1263,AN1528,
GO:0042254	ribosome biogenesis	1.87064e-20	3.70386e-17	nonTerminalNode	109	88	776	2525	AN8254,AN1964,AN3172,AN1175,AN0421,AN6374,AN6585,AN9398,AN7458,AN1164,AN7305,AN5931,AN8870,AN8805,AN2077,AN7630,AN3657,AN10058,AN4232,AN3455,AN4065,AN4087,AN6310,AN6902,AN2147,AN3167,AN1319,AN0262,AN3794,AN0247,AN8491,AN4460,AN1474,AN1385,AN6632,AN4560,AN0843,AN0305,AN10943,AN2292,AN1452,AN6083,AN7205,AN6085,AN3827,AN2210,AN0133,AN4060,AN5455,AN9468,AN10955,AN2926,AN6111,AN4803,AN8834,AN5865,AN59…
GO:0022900	electron transport chain	0.00602174	0.0335861	nonTerminalNode	8	5	877	2608	AN4525,AN2316,AN0357,AN2916,AN8118,AN2306,AN5597,AN4388,
GO:0016125	sterol metabolic process	7.18734e-05	0.000930127	nonTerminalNode	21	17	864	2596	AN0451,AN5862,AN2069,AN8283,AN8907,AN2311,AN0432,AN4684,AN1901,AN5585,AN6973,AN8012,AN1593,AN0595,AN7146,AN3638,AN6506,AN4094,AN4923,AN7575,AN4042,
GO:0006744	ubiquinone biosynthetic process	0.000114589	0.00139195	terminalNode	8	1	877	2612	AN3586,AN1999,AN10340,AN4569,AN1743,AN6572,AN4757,AN3738,
GO:0034654	nucleobase, nucleoside, nucleotide and nucleic acid biosynthetic process	3.47603e-05	0.000537699	nonTerminalNode	32	34	853	2579	AN0259,AN1222,AN0893,AN0252,AN0490,AN1524,AN9083,AN8869,AN6209,AN11444,AN0943,AN2509,AN8121,AN4464,AN2315,AN5200,AN2272,AN11303,AN6631,AN10032,AN1523,AN0565,AN5909,AN5884,AN9116,AN10837,AN8216,AN3431,AN7469,AN5122,AN4927,AN6993,
GO:0006119	oxidative phosphorylation	3.69315e-05	0.000566856	nonTerminalNode	17	10	868	2603	AN4525,AN11444,AN0943,AN2316,AN11303,AN6631,AN0252,AN2315,AN10032,AN0357,AN4927,AN2916,AN2306,AN8118,AN5597,AN1523,AN4388,
GO:0030042	actin filament depolymerization	0.00407653	0.0246836	terminalNode	4	0	881	2613	AN2317,AN2126,AN10942,AN0290,
GO:0009098	leucine biosynthetic process	0.00407653	0.0246836	terminalNode	4	0	881	2613	AN0840,AN5886,AN4486,AN0912,
GO:0051029	rRNA transport	4.07066e-05	0.00059703	nonTerminalNode	10	2	875	2611	AN3413,AN4862,AN6978,AN5441,AN4060,AN6632,AN3172,AN4087,AN3706,AN0843,
GO:0000097	sulfur amino acid biosynthetic process	0.00602174	0.0335861	nonTerminalNode	8	5	877	2608	AN1446,AN3593,AN4774,AN6576,AN10230,AN5883,AN4443,AN1222,
GO:0065003	macromolecular complex assembly	0.000521446	0.00487011	nonTerminalNode	68	121	817	2492	AN4753,AN4863,AN3172,AN0421,AN1230,AN6374,AN10622,AN7305,AN6297,AN4388,AN0306,AN6193,AN0943,AN7630,AN10058,AN4232,AN6310,AN0140,AN6902,AN4842,AN10178,AN0262,AN11175,AN1205,AN8229,AN10879,AN8702,AN6089,AN6083,AN6593,AN10955,AN4927,AN0673,AN0643,AN2126,AN8834,AN6255,AN5960,AN2734,AN8863,AN0309,AN8856,AN9062,AN10055,AN0728,AN4731,AN7424,AN11303,AN6631,AN4919,AN8874,AN4471,AN4475,AN0316,AN5222,AN0559…
GO:0009108	coenzyme biosynthetic process	0.00085413	0.00737991	nonTerminalNode	25	30	860	2583	AN10991,AN3586,AN9403,AN4757,AN3150,AN3738,AN1222,AN1999,AN4569,AN1743,AN1524,AN6708,AN6572,AN0205,AN2526,AN5162,AN9116,AN10340,AN6643,AN6645,AN2509,AN3431,AN7469,AN2846,AN5200,
GO:0044106	cellular amine metabolic process	0.000107179	0.00134312	nonTerminalNode	100	187	785	2426	AN0314,AN2248,AN4126,AN8565,AN0797,AN2873,AN8843,AN1528,AN4409,AN0205,AN3034,AN1883,AN0912,AN3829,AN6866,AN6576,AN1993,AN1913,AN3058,AN2666,AN2846,AN2243,AN3466,AN4430,AN6933,AN0840,AN10474,AN8224,AN7387,AN6368,AN7430,AN3313,AN5134,AN1743,AN5999,AN8057,AN1965,AN8866,AN4997,AN4888,AN4376,AN8859,AN10745,AN3593,AN1150,AN1376,AN8123,AN2882,AN0929,AN6521,AN4769,AN4774,AN1957,AN5447,AN1709,AN1879,AN886…
GO:0043461	proton-transporting ATP synthase complex assembly	0.00102788	0.00830697	nonTerminalNode	5	0	880	2613	AN3758,AN8229,AN4927,AN1230,AN9062,
GO:0007006	mitochondrial membrane organization	9.39718e-09	4.65161e-07	nonTerminalNode	18	3	867	2610	AN2939,AN0559,AN0943,AN10453,AN9528,AN7649,AN7687,AN11303,AN8229,AN11136,AN4295,AN8059,AN3843,AN4927,AN0686,AN10828,AN1105,AN6306,
GO:0009086	methionine biosynthetic process	0.00801866	0.0423087	terminalNode	7	4	878	2609	AN1446,AN3593,AN4774,AN6576,AN10230,AN5883,AN4443,
GO:0006450	regulation of translational fidelity	6.51842e-05	0.000884005	terminalNode	7	0	878	2613	AN4616,AN4470,AN4803,AN1345,AN10681,AN3413,AN7143,
GO:0006839	mitochondrial transport	9.47997e-08	3.53237e-06	nonTerminalNode	27	15	858	2598	AN9528,AN10453,AN6248,AN4250,AN1281,AN4064,AN5129,AN3027,AN6510,AN0747,AN10067,AN6010,AN3461,AN6089,AN1105,AN10172,AN0559,AN1892,AN7649,AN7687,AN11136,AN8059,AN1163,AN2731,AN4490,AN10828,AN6306,
GO:0016072	rRNA metabolic process	8.17875e-13	1.79932e-10	nonTerminalNode	73	64	812	2549	AN8254,AN1964,AN3172,AN1175,AN0421,AN6374,AN6585,AN9398,AN7458,AN1164,AN7305,AN5931,AN8870,AN2077,AN3657,AN3455,AN4065,AN6310,AN6902,AN2147,AN3167,AN1319,AN3794,AN4460,AN1474,AN0305,AN10943,AN2292,AN1452,AN6085,AN3827,AN0133,AN5455,AN9468,AN10955,AN2926,AN6111,AN4803,AN8834,AN5865,AN5960,AN0589,AN7526,AN0745,AN4594,AN0310,AN4226,AN4862,AN10352,AN5441,AN0695,AN8247,AN1345,AN11145,AN1533,AN0475,AN4…
GO:0046394	carboxylic acid biosynthetic process	0.000917016	0.00757435	nonTerminalNode	61	108	824	2505	AN4126,AN3150,AN1222,AN0797,AN2873,AN0205,AN4409,AN2526,AN3034,AN0912,AN2509,AN5601,AN8117,AN5953,AN6866,AN6731,AN6576,AN1993,AN4159,AN10237,AN5616,AN5886,AN6645,AN5867,AN2846,AN2243,AN4430,AN0840,AN5883,AN9407,AN4443,AN4401,AN7430,AN7878,AN5999,AN1037,AN8057,AN1446,AN10230,AN8866,AN1923,AN5861,AN4486,AN1342,AN4888,AN5200,AN4376,AN8859,AN10745,AN10991,AN3830,AN3593,AN7498,AN0929,AN6644,AN6521,AN6…
GO:0042026	protein refolding	4.07066e-05	0.00059703	terminalNode	10	2	875	2611	AN1163,AN2731,AN1047,AN2432,AN4583,AN6248,AN6010,AN5129,AN6089,AN0858,
GO:0042407	cristae formation	0.00102788	0.00830697	terminalNode	5	0	880	2613	AN11303,AN0943,AN3843,AN4927,AN4295,
GO:0000466	maturation of 5.8S rRNA from tricistronic rRNA transcript (SSU-rRNA, 5.8S rRNA, LSU-rRNA)	0.000160381	0.00182502	nonTerminalNode	27	29	858	2584	AN6491,AN4460,AN1474,AN3172,AN0421,AN0305,AN4471,AN9398,AN7305,AN7458,AN1164,AN5441,AN8247,AN4903,AN3657,AN0133,AN1533,AN0475,AN6265,AN4065,AN5455,AN10618,AN2926,AN2147,AN3167,AN6111,AN8834,
GO:0016129	phytosteroid biosynthetic process	0.00127084	0.00998514	nonTerminalNode	8	3	877	2610	AN4923,AN6973,AN5585,AN7575,AN0451,AN0595,AN5862,AN0432,
GO:0046034	ATP metabolic process	0.000857262	0.00737991	nonTerminalNode	10	5	875	2608	AN2315,AN11444,AN0943,AN10032,AN4927,AN0673,AN11303,AN1523,AN6631,AN0252,
GO:0006007	glucose catabolic process	0.000236282	0.00250181	nonTerminalNode	17	13	868	2600	AN5604,AN3223,AN3059,AN8720,AN1094,AN2875,AN6037,AN2440,AN6900,AN5210,AN8689,AN7588,AN3954,AN8041,AN0240,AN2583,AN2981,
GO:0019362	pyridine nucleotide metabolic process	0.0061266	0.0339794	nonTerminalNode	14	15	871	2598	AN0351,AN1094,AN2509,AN6037,AN3431,AN2440,AN8204,AN7588,AN3954,AN5200,AN0240,AN8979,AN2981,AN9116,
GO:0006364	rRNA processing	1.11787e-12	1.84449e-10	nonTerminalNode	72	63	813	2550	AN8254,AN1964,AN3172,AN1175,AN0421,AN6374,AN6585,AN9398,AN7458,AN1164,AN7305,AN5931,AN8870,AN2077,AN3657,AN3455,AN4065,AN6310,AN6902,AN2147,AN3167,AN1319,AN3794,AN4460,AN1474,AN0305,AN10943,AN2292,AN1452,AN6085,AN3827,AN0133,AN5455,AN9468,AN10955,AN2926,AN6111,AN4803,AN8834,AN5865,AN5960,AN0589,AN7526,AN4594,AN0745,AN0310,AN4226,AN10352,AN5441,AN0695,AN8247,AN1345,AN11145,AN1533,AN0475,AN4648,AN7…
GO:0006743	ubiquinone metabolic process	0.000114589	0.00139195	nonTerminalNode	8	1	877	2612	AN3586,AN1999,AN10340,AN4569,AN1743,AN6572,AN4757,AN3738,
GO:0044281	small molecule metabolic process	5.66427e-07	1.64113e-05	nonTerminalNode	242	506	643	2107	AN0259,AN0314,AN9403,AN4126,AN0451,AN0797,AN0490,AN8843,AN1528,AN9339,AN8869,AN0205,AN3034,AN2815,AN0943,AN0912,AN8121,AN6900,AN5953,AN6576,AN1993,AN8907,AN2311,AN9094,AN8066,AN5585,AN3058,AN5616,AN1547,AN3805,AN5566,AN6506,AN4927,AN2243,AN3466,AN10081,AN6933,AN0840,AN6168,AN6368,AN1743,AN6708,AN5999,AN8057,AN10340,AN1965,AN8204,AN10844,AN4376,AN1376,AN6631,AN5210,AN4569,AN8283,AN0929,AN6126,AN59…
GO:0072521	purine-containing compound metabolic process	0.00160768	0.0121034	nonTerminalNode	25	32	860	2581	AN2272,AN11303,AN0893,AN1222,AN0891,AN6631,AN0252,AN10032,AN1524,AN9083,AN6209,AN1523,AN10837,AN0943,AN11444,AN8121,AN4464,AN2315,AN5122,AN4927,AN0673,AN6993,AN9470,AN10081,AN7041,
GO:0006164	purine nucleotide biosynthetic process	9.62895e-06	0.000190653	nonTerminalNode	16	7	869	2606	AN11444,AN0943,AN11303,AN0893,AN6631,AN0252,AN8121,AN4464,AN2315,AN10032,AN5122,AN4927,AN6993,AN6209,AN1523,AN10837,
GO:0009066	aspartate family amino acid metabolic process	3.21532e-06	7.40272e-05	nonTerminalNode	26	19	859	2594	AN3830,AN3593,AN0300,AN1194,AN5883,AN6576,AN4443,AN1222,AN4401,AN1993,AN8709,AN2873,AN1528,AN6521,AN4769,AN1446,AN4774,AN10230,AN5601,AN8277,AN1923,AN1263,AN5206,AN8979,AN8859,AN3466,
GO:0006811	ion transport	0.00617954	0.0341774	nonTerminalNode	39	68	846	2545	AN4863,AN8785,AN5226,AN8647,AN0252,AN0399,AN8337,AN0870,AN2939,AN11444,AN0943,AN8040,AN2315,AN4842,AN10178,AN2977,AN3799,AN5378,AN7392,AN2934,AN2875,AN4859,AN11303,AN4328,AN6631,AN8540,AN10032,AN1008,AN6932,AN3461,AN1523,AN1022,AN1181,AN0066,AN7463,AN4402,AN7571,AN4927,AN6087,
GO:0019320	hexose catabolic process	0.00048276	0.00459551	nonTerminalNode	18	16	867	2597	AN5604,AN3223,AN8720,AN1094,AN2875,AN2440,AN5210,AN3954,AN2583,AN2981,AN3059,AN6037,AN6900,AN8689,AN7588,AN8041,AN0240,AN2867,
GO:0006753	nucleoside phosphate metabolic process	0.000368594	0.00359515	nonTerminalNode	38	53	847	2560	AN0259,AN1094,AN0893,AN2440,AN0252,AN0490,AN9083,AN6209,AN0943,AN11444,AN0351,AN2509,AN6037,AN8121,AN4464,AN2315,AN8204,AN7588,AN5200,AN7041,AN2272,AN11303,AN6631,AN10032,AN3954,AN1523,AN2981,AN9116,AN10837,AN8216,AN3431,AN7469,AN5122,AN4927,AN0673,AN6993,AN0240,AN8979,
GO:0015980	energy derivation by oxidation of organic compounds	1.70572e-07	5.6787e-06	nonTerminalNode	41	37	844	2576	AN4913,AN10585,AN4753,AN2295,AN1094,AN2436,AN1743,AN2916,AN6717,AN8118,AN5497,AN6572,AN3894,AN6297,AN4388,AN3034,AN6904,AN2316,AN7000,AN1003,AN7609,AN2867,AN9148,AN3738,AN4064,AN2435,AN0357,AN2057,AN8275,AN2306,AN8010,AN5597,AN9401,AN9400,AN4525,AN1469,AN8707,AN6593,AN8979,AN8793,AN3466,
GO:0006082	organic acid metabolic process	0.000196065	0.00216876	nonTerminalNode	141	293	744	2320	AN2248,AN0314,AN9403,AN4126,AN8565,AN0797,AN2873,AN8843,AN1528,AN9339,AN0205,AN4409,AN3034,AN1883,AN0912,AN3829,AN6900,AN2208,AN8117,AN5953,AN6866,AN6731,AN6576,AN1993,AN1913,AN10237,AN3649,AN3058,AN5616,AN1547,AN3805,AN2666,AN2846,AN2243,AN4430,AN3466,AN10081,AN0840,AN6933,AN8224,AN10474,AN7387,AN6168,AN6368,AN7430,AN3313,AN5134,AN1743,AN1524,AN6708,AN5999,AN1037,AN8057,AN1965,AN8866,AN4997,AN48…
GO:0042775	mitochondrial ATP synthesis coupled electron transport	0.00602174	0.0335861	terminalNode	8	5	877	2608	AN4525,AN2316,AN0357,AN2916,AN8118,AN2306,AN5597,AN4388,
GO:0006066	alcohol metabolic process	0.00333569	0.0213743	nonTerminalNode	68	133	817	2480	AN0034,AN1094,AN0451,AN2440,AN7193,AN2815,AN0351,AN8012,AN6900,AN7588,AN2272,AN8720,AN2875,AN10034,AN2069,AN3954,AN3112,AN8907,AN2311,AN9094,AN0432,AN1901,AN5585,AN2666,AN6506,AN8041,AN3223,AN5226,AN5975,AN2583,AN4684,AN1965,AN6973,AN4336,AN7590,AN0595,AN8706,AN6037,AN4997,AN4888,AN4923,AN10844,AN7575,AN4727,AN2867,AN5563,AN5604,AN9148,AN1376,AN5862,AN4295,AN8980,AN5210,AN8283,AN0929,AN8010,AN298…
GO:0000460	maturation of 5.8S rRNA	0.000160381	0.00182502	nonTerminalNode	27	29	858	2584	AN6491,AN4460,AN1474,AN3172,AN0421,AN0305,AN9398,AN4471,AN7305,AN1164,AN7458,AN5441,AN8247,AN4903,AN3657,AN0133,AN1533,AN0475,AN6265,AN4065,AN5455,AN10618,AN2926,AN2147,AN3167,AN6111,AN8834,
GO:0006091	generation of precursor metabolites and energy	2.7844e-10	2.397e-08	nonTerminalNode	70	72	815	2541	AN4753,AN1094,AN2436,AN2916,AN8118,AN6572,AN6297,AN4388,AN3034,AN1624,AN0943,AN7000,AN1003,AN7609,AN6900,AN8720,AN4859,AN2875,AN10032,AN2435,AN0357,AN1523,AN9400,AN8707,AN6593,AN4927,AN8041,AN3466,AN6255,AN10585,AN4913,AN3223,AN2295,AN0252,AN1743,AN6717,AN5497,AN3894,AN6904,AN2583,AN2316,AN11444,AN0595,AN6037,AN2315,AN2867,AN5604,AN9148,AN11303,AN4064,AN3738,AN6631,AN5210,AN2057,AN6077,AN8275,AN2…
GO:0043436	oxoacid metabolic process	0.000236092	0.00250181	nonTerminalNode	140	292	745	2321	AN2248,AN0314,AN9403,AN4126,AN8565,AN0797,AN2873,AN8843,AN1528,AN9339,AN0205,AN4409,AN3034,AN1883,AN0912,AN3829,AN6900,AN2208,AN8117,AN5953,AN6866,AN6731,AN6576,AN1993,AN1913,AN10237,AN3649,AN3058,AN5616,AN1547,AN3805,AN2666,AN2846,AN2243,AN4430,AN3466,AN0840,AN6933,AN8224,AN10474,AN7387,AN6168,AN6368,AN7430,AN3313,AN5134,AN1743,AN1524,AN6708,AN5999,AN1037,AN8057,AN1965,AN8866,AN4997,AN4888,AN437…
GO:0017038	protein import	0.00210821	0.0149719	nonTerminalNode	28	39	857	2574	AN10453,AN5129,AN4862,AN8863,AN6010,AN1105,AN3375,AN7649,AN7029,AN11136,AN8059,AN2731,AN4490,AN9528,AN6248,AN1281,AN3027,AN6510,AN10067,AN0747,AN6126,AN6089,AN1892,AN0559,AN7687,AN1163,AN10828,AN6306,
GO:0072524	pyridine-containing compound metabolic process	0.00886673	0.0454822	nonTerminalNode	14	16	871	2597	AN0351,AN1094,AN2509,AN6037,AN3431,AN2440,AN8204,AN7588,AN3954,AN5200,AN0240,AN8979,AN2981,AN9116,
GO:0006520	cellular amino acid metabolic process	3.89581e-05	0.000588832	nonTerminalNode	98	176	787	2437	AN0314,AN2248,AN4126,AN8565,AN0797,AN2873,AN8843,AN1528,AN4409,AN0205,AN1883,AN0912,AN3829,AN6866,AN6576,AN1993,AN1913,AN3058,AN2666,AN2846,AN2243,AN3466,AN4430,AN6933,AN0840,AN10474,AN8224,AN7387,AN6368,AN7430,AN3313,AN5134,AN1743,AN5999,AN8057,AN1965,AN8866,AN4997,AN4888,AN4376,AN8859,AN10745,AN3593,AN1150,AN1376,AN8123,AN2882,AN0929,AN6521,AN4769,AN4774,AN1957,AN5447,AN1709,AN1879,AN8867,AN315…
GO:0044272	sulfur compound biosynthetic process	0.0037546	0.0236953	nonTerminalNode	19	23	866	2590	AN5953,AN3928,AN4126,AN3593,AN5883,AN6576,AN4443,AN3150,AN1222,AN6644,AN3034,AN1446,AN10237,AN4774,AN10230,AN6645,AN4888,AN2846,AN7725,
GO:0071843	cellular component biogenesis at cellular level	3.61534e-16	2.38612e-13	nonTerminalNode	123	134	762	2479	AN8254,AN3172,AN1175,AN6585,AN9398,AN1164,AN7305,AN8870,AN8805,AN7630,AN3657,AN10058,AN4232,AN4065,AN3167,AN8491,AN4460,AN1385,AN8229,AN0843,AN3112,AN1452,AN6083,AN7205,AN2210,AN0133,AN5455,AN9468,AN10955,AN4927,AN2926,AN0673,AN6111,AN4803,AN8834,AN5960,AN0745,AN2734,AN4226,AN6698,AN8856,AN9062,AN3148,AN7260,AN4648,AN10055,AN0728,AN7424,AN0465,AN3413,AN1366,AN4471,AN4475,AN6082,AN5222,AN3706,AN19…
GO:0009145	purine nucleoside triphosphate biosynthetic process	0.00231048	0.0156669	nonTerminalNode	9	5	876	2608	AN2315,AN11444,AN0943,AN10032,AN4927,AN11303,AN1523,AN6631,AN0252,
GO:0046164	alcohol catabolic process	0.00145186	0.0112293	nonTerminalNode	21	24	864	2589	AN5604,AN3223,AN8720,AN1094,AN2875,AN5226,AN2440,AN8980,AN5210,AN3954,AN2583,AN2981,AN3059,AN6037,AN6900,AN8689,AN7588,AN8041,AN8979,AN0240,AN2867,
GO:0006694	steroid biosynthetic process	0.0044903	0.0266191	nonTerminalNode	9	6	876	2607	AN2069,AN4923,AN6973,AN5585,AN7575,AN0451,AN0595,AN5862,AN0432,
GO:0071826	ribonucleoprotein complex subunit organization	4.80381e-06	0.000108086	nonTerminalNode	30	26	855	2587	AN7424,AN5960,AN3172,AN0421,AN6374,AN2734,AN4471,AN4475,AN7305,AN5222,AN6083,AN7630,AN1013,AN8856,AN0583,AN10058,AN1200,AN0133,AN4232,AN10055,AN6310,AN0728,AN6202,AN5979,AN10955,AN6902,AN1166,AN0262,AN6060,AN8834,
GO:0051186	cofactor metabolic process	1.83324e-07	5.95051e-06	nonTerminalNode	62	75	823	2538	AN3586,AN9403,AN1094,AN3150,AN2436,AN1222,AN2440,AN1999,AN2916,AN6572,AN0205,AN2526,AN1915,AN7000,AN0351,AN1003,AN2509,AN7588,AN5953,AN1385,AN4655,AN2435,AN3954,AN5162,AN10237,AN6645,AN8707,AN3431,AN7752,AN2846,AN3466,AN2295,AN4757,AN1743,AN6708,AN1524,AN6717,AN3894,AN10340,AN6643,AN6037,AN8204,AN5200,AN10991,AN5823,AN11060,AN2733,AN3738,AN4569,AN8275,AN6644,AN9116,AN2981,AN1469,AN3920,AN4774,AN7…
GO:0000469	cleavage involved in rRNA processing	0.000546504	0.00508018	nonTerminalNode	23	25	862	2588	AN6491,AN4460,AN1474,AN3172,AN0421,AN0305,AN9398,AN1164,AN7458,AN7305,AN5441,AN0695,AN4903,AN3657,AN1533,AN0475,AN6265,AN4065,AN5455,AN10618,AN2147,AN3167,AN6111,
GO:0045426	quinone cofactor biosynthetic process	0.000114589	0.00139195	nonTerminalNode	8	1	877	2612	AN3586,AN1999,AN10340,AN4569,AN1743,AN6572,AN4757,AN3738,
GO:0022904	respiratory electron transport chain	0.00602174	0.0335861	nonTerminalNode	8	5	877	2608	AN4525,AN2316,AN0357,AN2916,AN8118,AN2306,AN5597,AN4388,
GO:0044085	cellular component biogenesis	1.78113e-09	1.10208e-07	nonTerminalNode	160	267	725	2346	AN8254,AN4753,AN4863,AN3172,AN1175,AN6585,AN10622,AN9398,AN7305,AN1164,AN8870,AN8805,AN4388,AN6193,AN0943,AN7630,AN3657,AN10058,AN4232,AN4065,AN0140,AN4842,AN10178,AN3167,AN1205,AN8491,AN4460,AN1385,AN8229,AN8698,AN0843,AN3112,AN10879,AN8702,AN1452,AN6083,AN7205,AN2210,AN0133,AN5455,AN9468,AN10955,AN2926,AN4927,AN0673,AN6111,AN4803,AN8834,AN6255,AN5960,AN0745,AN2734,AN4226,AN6698,AN0309,AN8856,AN…
GO:0000472	endonucleolytic cleavage to generate mature 5'-end of SSU-rRNA from (SSU-rRNA, 5.8S rRNA, LSU-rRNA)	4.71715e-05	0.000671939	terminalNode	16	9	869	2604	AN4903,AN6491,AN4460,AN1533,AN1474,AN0475,AN6265,AN0421,AN5455,AN10618,AN0305,AN2147,AN7458,AN1164,AN7305,AN3167,
GO:0006754	ATP biosynthetic process	0.00231048	0.0156669	nonTerminalNode	9	5	876	2608	AN2315,AN11444,AN0943,AN10032,AN4927,AN11303,AN1523,AN6631,AN0252,
GO:0008202	steroid metabolic process	7.18734e-05	0.000930127	nonTerminalNode	21	17	864	2596	AN0451,AN5862,AN2069,AN8283,AN8907,AN2311,AN0432,AN4684,AN1901,AN5585,AN6973,AN8012,AN1593,AN0595,AN7146,AN3638,AN6506,AN4094,AN4923,AN7575,AN4042,
GO:0071806	protein transmembrane transport	2.21447e-05	0.000371581	nonTerminalNode	16	8	869	2605	AN1892,AN0559,AN6248,AN7687,AN4589,AN1281,AN5129,AN3027,AN6510,AN1163,AN4490,AN10067,AN6010,AN10828,AN1105,AN6089,
GO:0009308	amine metabolic process	0.00153187	0.0117562	nonTerminalNode	107	224	778	2389	AN0314,AN2248,AN4126,AN8565,AN0797,AN2873,AN8843,AN1528,AN4409,AN0205,AN3034,AN1883,AN0912,AN3829,AN6866,AN6576,AN1993,AN1913,AN9094,AN3058,AN2666,AN2846,AN2243,AN3466,AN4430,AN6933,AN0840,AN10474,AN8224,AN7387,AN6368,AN3313,AN7430,AN5134,AN1743,AN5999,AN8057,AN1965,AN4515,AN8866,AN4997,AN4888,AN4376,AN8859,AN10745,AN12280,AN3593,AN1150,AN1376,AN8123,AN2882,AN0929,AN6521,AN4769,AN4774,AN1957,AN54…
GO:0016128	phytosteroid metabolic process	0.00296989	0.0193433	nonTerminalNode	8	4	877	2609	AN4923,AN6973,AN5585,AN7575,AN0451,AN0595,AN5862,AN0432,
GO:0065002	intracellular protein transmembrane transport	2.21447e-05	0.000371581	nonTerminalNode	16	8	869	2605	AN1892,AN0559,AN6248,AN7687,AN4589,AN1281,AN5129,AN3027,AN6510,AN1163,AN4490,AN10067,AN6010,AN10828,AN1105,AN6089,
GO:0043623	cellular protein complex assembly	0.000506133	0.0047495	nonTerminalNode	31	40	854	2573	AN6255,AN4753,AN4863,AN1230,AN10622,AN0309,AN4388,AN0306,AN6193,AN9062,AN0140,AN10178,AN11175,AN1205,AN4731,AN8229,AN4919,AN0316,AN10879,AN8702,AN6089,AN0559,AN4415,AN6593,AN4927,AN0673,AN0290,AN0643,AN2126,AN3758,AN7683,
GO:0006448	regulation of translational elongation	0.00801866	0.0423087	nonTerminalNode	7	4	878	2609	AN4616,AN4470,AN1345,AN3413,AN7143,AN4803,AN10681,
GO:0007007	inner mitochondrial membrane organization	6.50027e-07	1.81275e-05	nonTerminalNode	12	1	873	2612	AN10453,AN0943,AN3843,AN7649,AN4927,AN0686,AN7687,AN11303,AN11136,AN8059,AN4295,AN6306,
GO:0009201	ribonucleoside triphosphate biosynthetic process	0.000857262	0.00737991	nonTerminalNode	10	5	875	2608	AN2315,AN11444,AN0943,AN10032,AN0490,AN4927,AN11303,AN1523,AN6631,AN0252,
GO:0046496	nicotinamide nucleotide metabolic process	0.00841129	0.0433707	terminalNode	13	14	872	2599	AN0351,AN1094,AN2509,AN6037,AN3431,AN2440,AN8204,AN7588,AN3954,AN5200,AN0240,AN8979,AN2981,
GO:0009067	aspartate family amino acid biosynthetic process	0.000251186	0.00259036	nonTerminalNode	12	6	873	2607	AN1446,AN3593,AN4774,AN5883,AN6576,AN10230,AN4443,AN5601,AN4401,AN2873,AN6521,AN8859,
GO:0055086	nucleobase, nucleoside and nucleotide metabolic process	0.000120125	0.00143282	nonTerminalNode	53	80	832	2533	AN0259,AN1094,AN1222,AN2440,AN0490,AN9083,AN8869,AN0943,AN0351,AN6541,AN2509,AN8121,AN7588,AN7041,AN2272,AN0891,AN10032,AN3954,AN1523,AN0565,AN10837,AN3431,AN5566,AN5122,AN4927,AN0673,AN9470,AN2243,AN10081,AN0893,AN0252,AN3581,AN1524,AN5999,AN6209,AN11444,AN6037,AN2315,AN4464,AN8204,AN5200,AN6325,AN11303,AN6631,AN5909,AN5884,AN9116,AN2981,AN8216,AN7469,AN6993,AN8979,AN0240,
GO:0006396	RNA processing	0.000270202	0.00277202	nonTerminalNode	90	169	795	2444	AN8254,AN3172,AN1175,AN6585,AN0956,AN9398,AN1164,AN7305,AN8870,AN3657,AN4065,AN3167,AN4460,AN1385,AN4655,AN1452,AN8066,AN0133,AN5455,AN9468,AN10955,AN2926,AN6111,AN4803,AN8834,AN5960,AN0745,AN4226,AN7260,AN4648,AN7424,AN0465,AN11060,AN4471,AN6082,AN5222,AN1949,AN4903,AN1957,AN1709,AN0818,AN1983,AN1964,AN8787,AN10557,AN1751,AN0421,AN6374,AN7458,AN5931,AN2077,AN3455,AN6310,AN6507,AN2147,AN6902,AN40…
GO:0006099	tricarboxylic acid cycle	0.00182749	0.0132543	terminalNode	12	9	873	2604	AN7000,AN1003,AN2295,AN8707,AN2436,AN2435,AN2916,AN6717,AN8275,AN3894,AN8793,AN3466,
GO:0006163	purine nucleotide metabolic process	0.000296276	0.00300834	nonTerminalNode	18	15	867	2598	AN11303,AN0893,AN6631,AN0252,AN10032,AN6209,AN1523,AN10837,AN0943,AN11444,AN2315,AN4464,AN8121,AN5122,AN4927,AN0673,AN6993,AN7041,
GO:0009102	biotin biosynthetic process	0.00407653	0.0246836	terminalNode	4	0	881	2613	AN5953,AN6645,AN10237,AN6644,
GO:0000479	endonucleolytic cleavage of tricistronic rRNA transcript (SSU-rRNA, 5.8S rRNA, LSU-rRNA)	1.29601e-05	0.00024439	nonTerminalNode	21	14	864	2599	AN6491,AN4460,AN1474,AN3172,AN0421,AN0305,AN9398,AN7305,AN7458,AN1164,AN0695,AN5441,AN4903,AN1533,AN0475,AN6265,AN4065,AN5455,AN10618,AN2147,AN3167,
GO:0034470	ncRNA processing	1.30981e-07	4.63113e-06	nonTerminalNode	84	118	801	2495	AN8254,AN1964,AN8787,AN1751,AN3172,AN1175,AN0421,AN6374,AN6585,AN0956,AN9398,AN7458,AN1164,AN7305,AN5931,AN8870,AN2077,AN3657,AN3455,AN4065,AN6310,AN6902,AN2147,AN3167,AN1045,AN1319,AN3794,AN4460,AN1474,AN1385,AN4655,AN0305,AN10943,AN2292,AN1452,AN8066,AN6085,AN3827,AN8799,AN0133,AN5455,AN9468,AN10955,AN2926,AN6111,AN4803,AN8834,AN5865,AN5960,AN0589,AN11066,AN7526,AN0745,AN4594,AN0310,AN4226,AN10…
GO:0006733	oxidoreduction coenzyme metabolic process	1.34411e-05	0.000247114	nonTerminalNode	23	17	862	2596	AN3586,AN1094,AN4757,AN3738,AN2440,AN1999,AN4569,AN1743,AN3954,AN6572,AN9116,AN2981,AN10340,AN0351,AN2509,AN6037,AN3431,AN7469,AN8204,AN7588,AN5200,AN0240,AN8979,
GO:0070925	organelle assembly	2.41702e-06	5.88793e-05	nonTerminalNode	27	20	858	2593	AN7424,AN5960,AN3172,AN0421,AN6374,AN2734,AN4471,AN4475,AN7305,AN5222,AN6083,AN7630,AN1013,AN8856,AN0583,AN10058,AN1200,AN4232,AN10055,AN6310,AN6202,AN5979,AN10955,AN6902,AN1166,AN0262,AN8834,
GO:0042274	ribosomal small subunit biogenesis	6.87888e-12	9.7287e-10	nonTerminalNode	46	27	839	2586	AN1964,AN5960,AN3172,AN0421,AN4594,AN6585,AN4748,AN4226,AN9398,AN7458,AN1164,AN7305,AN5441,AN8870,AN8805,AN1345,AN1533,AN4648,AN0475,AN4065,AN2147,AN3167,AN1319,AN3794,AN0247,AN0465,AN6491,AN4460,AN9097,AN1474,AN0305,AN5222,AN2292,AN6679,AN4903,AN6085,AN3827,AN0133,AN4060,AN6265,AN5455,AN9468,AN10618,AN5979,AN1983,AN4803,
GO:0009152	purine ribonucleotide biosynthetic process	3.2246e-05	0.000506723	nonTerminalNode	14	6	871	2607	AN11444,AN0943,AN11303,AN6631,AN0252,AN2315,AN4464,AN10032,AN5122,AN4927,AN6993,AN6209,AN1523,AN10837,
GO:0033615	mitochondrial proton-transporting ATP synthase complex assembly	0.00102788	0.00830697	terminalNode	5	0	880	2613	AN3758,AN8229,AN4927,AN1230,AN9062,
GO:0034660	ncRNA metabolic process	1.93327e-08	8.14443e-07	nonTerminalNode	98	140	787	2473	AN8254,AN1964,AN8867,AN0314,AN8787,AN1751,AN3172,AN1175,AN0421,AN6374,AN6585,AN0956,AN9398,AN7458,AN1164,AN7305,AN5931,AN8870,AN2077,AN3657,AN3455,AN4065,AN6310,AN6902,AN2147,AN6253,AN3167,AN1045,AN1319,AN6526,AN3794,AN4460,AN1474,AN1385,AN4655,AN1913,AN0305,AN10943,AN2292,AN1452,AN9400,AN8066,AN6085,AN3827,AN8799,AN0133,AN5455,AN9468,AN10955,AN2926,AN3865,AN6111,AN4803,AN8834,AN5865,AN10474,AN82…
GO:0045039	protein import into mitochondrial inner membrane	0.00142159	0.0110383	terminalNode	6	1	879	2612	AN10453,AN11136,AN7649,AN8059,AN7687,AN6306,
GO:0006790	sulfur compound metabolic process	0.00653424	0.0358388	nonTerminalNode	30	48	855	2565	AN3928,AN4126,AN8565,AN5883,AN4443,AN3150,AN1222,AN1528,AN1752,AN3034,AN8057,AN1446,AN10230,AN8277,AN4888,AN7600,AN5953,AN3593,AN1194,AN6576,AN6644,AN4769,AN10237,AN4774,AN6645,AN1879,AN2846,AN1263,AN4361,AN7725,
GO:0016126	sterol biosynthetic process	0.0044903	0.0266191	nonTerminalNode	9	6	876	2607	AN2069,AN4923,AN6973,AN5585,AN7575,AN0451,AN0595,AN5862,AN0432,
GO:0015672	monovalent inorganic cation transport	0.0050217	0.0289258	nonTerminalNode	12	11	873	2602	AN1022,AN2939,AN11444,AN0943,AN4859,AN11303,AN6631,AN0252,AN2315,AN10032,AN4927,AN1523,
GO:0006457	protein folding	2.16688e-05	0.000371581	nonTerminalNode	25	21	860	2592	AN6630,AN6248,AN2238,AN0381,AN5129,AN2149,AN1851,AN6010,AN6073,AN6089,AN6921,AN2432,AN9124,AN8206,AN1904,AN0858,AN5602,AN5438,AN1163,AN2731,AN1047,AN4583,AN0686,AN1510,AN10507,
GO:0006412	translation	6.89466e-09	3.68958e-07	nonTerminalNode	61	64	824	2549	AN10474,AN8224,AN8867,AN0314,AN2238,AN10557,AN1751,AN0570,AN4611,AN3156,AN5014,AN7107,AN5129,AN3172,AN6368,AN2932,AN4616,AN10681,AN3832,AN4218,AN4470,AN1345,AN0445,AN7554,AN0641,AN3462,AN7143,AN6253,AN4000,AN6864,AN6543,AN6526,AN1084,AN10535,AN4908,AN0776,AN3413,AN0889,AN7361,AN6302,AN10614,AN9465,AN11411,AN2997,AN2980,AN2275,AN1913,AN10459,AN7105,AN6083,AN9400,AN4202,AN1709,AN1163,AN0359,AN0278,…
GO:0042273	ribosomal large subunit biogenesis	8.62896e-09	4.38086e-07	nonTerminalNode	34	21	851	2592	AN5865,AN7424,AN8491,AN4560,AN6374,AN1366,AN2734,AN4471,AN4475,AN6698,AN10943,AN8247,AN1452,AN6083,AN7630,AN1013,AN8856,AN0583,AN10058,AN1200,AN3827,AN0133,AN4232,AN10055,AN6310,AN6202,AN10955,AN6902,AN2926,AN2147,AN1166,AN0262,AN8834,AN4469,
GO:0097034	mitochondrial respiratory chain complex IV biogenesis	0.00446623	0.0266191	nonTerminalNode	6	2	879	2611	AN6255,AN4753,AN10178,AN4863,AN11175,AN6593,
GO:0000447	endonucleolytic cleavage in ITS1 to separate SSU-rRNA from 5.8S rRNA and LSU-rRNA from tricistronic rRNA transcript (SSU-rRNA, 5.8S rRNA, LSU-rRNA)	1.6969e-05	0.000305442	terminalNode	20	13	865	2600	AN6491,AN4460,AN1474,AN3172,AN0421,AN0305,AN9398,AN7305,AN7458,AN1164,AN5441,AN4903,AN1533,AN0475,AN6265,AN4065,AN5455,AN10618,AN2147,AN3167,
GO:0006084	acetyl-CoA metabolic process	0.000234441	0.00250181	nonTerminalNode	15	10	870	2603	AN9403,AN7000,AN1003,AN2295,AN8707,AN2436,AN2435,AN2916,AN6708,AN6717,AN8275,AN3894,AN8793,AN3466,AN5162,
GO:0044283	small molecule biosynthetic process	2.10947e-09	1.26568e-07	nonTerminalNode	119	176	766	2437	AN0259,AN4126,AN0451,AN0797,AN2440,AN2873,AN0490,AN8869,AN0205,AN4409,AN3034,AN0943,AN0912,AN6900,AN8121,AN8117,AN5953,AN6866,AN6731,AN6576,AN1993,AN10032,AN9094,AN10237,AN5585,AN5616,AN4927,AN2846,AN2243,AN4430,AN10081,AN7725,AN0840,AN0252,AN7430,AN1524,AN5497,AN5999,AN1037,AN8057,AN1965,AN8866,AN4888,AN7575,AN4376,AN8859,AN10745,AN3593,AN5862,AN6631,AN5210,AN0929,AN6644,AN6521,AN6126,AN5909,AN3…
GO:0016053	organic acid biosynthetic process	0.000917016	0.00757435	nonTerminalNode	61	108	824	2505	AN4126,AN3150,AN1222,AN0797,AN2873,AN0205,AN4409,AN2526,AN3034,AN0912,AN2509,AN5601,AN8117,AN5953,AN6866,AN6731,AN6576,AN1993,AN4159,AN10237,AN5616,AN5886,AN6645,AN5867,AN2846,AN2243,AN4430,AN0840,AN5883,AN9407,AN4443,AN4401,AN7430,AN7878,AN5999,AN1037,AN8057,AN1446,AN10230,AN8866,AN1923,AN5861,AN4486,AN1342,AN4888,AN5200,AN4376,AN8859,AN10745,AN10991,AN3830,AN3593,AN7498,AN0929,AN6644,AN6521,AN6…
GO:0000027	ribosomal large subunit assembly	1.42708e-08	6.29833e-07	terminalNode	21	6	864	2607	AN6083,AN7630,AN7424,AN1013,AN8856,AN10058,AN0583,AN1200,AN4232,AN10055,AN6310,AN6374,AN6202,AN2734,AN10955,AN4471,AN6902,AN4475,AN1166,AN0262,AN8834,
GO:0015985	energy coupled proton transport, down electrochemical gradient	0.00231048	0.0156669	nonTerminalNode	9	5	876	2608	AN2315,AN11444,AN0943,AN10032,AN4927,AN11303,AN1523,AN6631,AN0252,
GO:0006768	biotin metabolic process	0.00407653	0.0246836	nonTerminalNode	4	0	881	2613	AN5953,AN6645,AN10237,AN6644,
GO:0034622	cellular macromolecular complex assembly	0.000250792	0.00259036	nonTerminalNode	61	101	824	2512	AN4753,AN4863,AN3172,AN0421,AN1230,AN6374,AN10622,AN7305,AN4388,AN0306,AN6193,AN7630,AN10058,AN4232,AN6310,AN0140,AN6902,AN10178,AN0262,AN11175,AN1205,AN8229,AN10879,AN8702,AN6089,AN6083,AN6593,AN10955,AN4927,AN0673,AN0643,AN2126,AN8834,AN6255,AN5960,AN2734,AN8863,AN0309,AN8856,AN9062,AN10055,AN0728,AN4731,AN7424,AN4919,AN4471,AN4475,AN0316,AN5222,AN0559,AN1013,AN0583,AN1200,AN4415,AN6202,AN5979,…
GO:0046356	acetyl-CoA catabolic process	0.00182749	0.0132543	nonTerminalNode	12	9	873	2604	AN7000,AN1003,AN2295,AN8707,AN2436,AN2435,AN2916,AN6717,AN8275,AN3894,AN8793,AN3466,
GO:0070585	protein localization in mitochondrion	1.46328e-09	9.3461e-08	nonTerminalNode	25	8	860	2605	AN9528,AN10453,AN6248,AN1281,AN8229,AN5129,AN3027,AN6510,AN0747,AN10067,AN6010,AN6089,AN1105,AN2939,AN0559,AN1892,AN7649,AN7687,AN11136,AN8059,AN1163,AN2731,AN4490,AN10828,AN6306,
GO:0022618	ribonucleoprotein complex assembly	1.04793e-05	0.000205436	nonTerminalNode	29	26	856	2587	AN7424,AN5960,AN3172,AN0421,AN6374,AN2734,AN4471,AN4475,AN7305,AN5222,AN6083,AN7630,AN1013,AN8856,AN0583,AN10058,AN1200,AN4232,AN10055,AN6310,AN0728,AN6202,AN5979,AN10955,AN6902,AN1166,AN0262,AN6060,AN8834,
GO:0070272	proton-transporting ATP synthase complex biogenesis	0.00102788	0.00830697	nonTerminalNode	5	0	880	2613	AN3758,AN8229,AN4927,AN1230,AN9062,
GO:0051187	cofactor catabolic process	0.00365441	0.023266	nonTerminalNode	13	12	872	2601	AN7000,AN1003,AN2295,AN8707,AN2436,AN1879,AN2435,AN2916,AN6717,AN8275,AN3894,AN8793,AN3466,
GO:0030150	protein import into mitochondrial matrix	1.3467e-05	0.000247114	terminalNode	12	3	873	2610	AN6510,AN1163,AN1892,AN0559,AN6248,AN4490,AN10067,AN7687,AN6010,AN1281,AN10828,AN1105,
GO:0044108	cellular alcohol biosynthetic process	0.00127084	0.00998514	nonTerminalNode	8	3	877	2610	AN4923,AN6973,AN5585,AN7575,AN0451,AN0595,AN5862,AN0432,
GO:0008652	cellular amino acid biosynthetic process	0.00177246	0.0129501	nonTerminalNode	45	75	840	2538	AN0840,AN5883,AN4443,AN3150,AN1222,AN0797,AN4401,AN7430,AN2873,AN7878,AN5999,AN0205,AN4409,AN2526,AN8057,AN1446,AN0912,AN10230,AN2509,AN5601,AN8866,AN1923,AN1342,AN4486,AN5200,AN4376,AN8859,AN10745,AN10991,AN6866,AN3830,AN3593,AN7498,AN6576,AN1993,AN4159,AN0929,AN6521,AN4774,AN5886,AN5867,AN3748,AN2846,AN2243,AN4430,
GO:0042255	ribosome assembly	3.42593e-09	1.9381e-07	nonTerminalNode	27	11	858	2602	AN7424,AN5960,AN3172,AN0421,AN6374,AN2734,AN4471,AN4475,AN7305,AN5222,AN6083,AN7630,AN8856,AN1013,AN0583,AN10058,AN1200,AN4232,AN10055,AN6310,AN6202,AN5979,AN10955,AN6902,AN1166,AN0262,AN8834,
GO:0055085	transmembrane transport	0.00590613	0.0335076	nonTerminalNode	43	77	842	2536	AN10767,AN0346,AN5226,AN5129,AN0252,AN6010,AN8279,AN8337,AN8534,AN1105,AN0943,AN11444,AN5860,AN2315,AN4490,AN2977,AN3799,AN5378,AN7392,AN6248,AN2934,AN11303,AN1281,AN2052,AN4064,AN6631,AN3027,AN6510,AN10032,AN10067,AN3461,AN6932,AN1523,AN6089,AN0559,AN1892,AN7687,AN4589,AN2822,AN1163,AN6730,AN4927,AN10828,
GO:0000480	endonucleolytic cleavage in 5'-ETS of tricistronic rRNA transcript (SSU-rRNA, 5.8S rRNA, LSU-rRNA)	2.21447e-05	0.000371581	terminalNode	16	8	869	2605	AN4903,AN6491,AN4460,AN1533,AN1474,AN0475,AN6265,AN0421,AN5455,AN10618,AN0305,AN2147,AN7458,AN1164,AN7305,AN3167,
GO:0034404	nucleobase, nucleoside and nucleotide biosynthetic process	3.47603e-05	0.000537699	nonTerminalNode	32	34	853	2579	AN0259,AN1222,AN0893,AN0252,AN0490,AN1524,AN9083,AN8869,AN6209,AN11444,AN0943,AN2509,AN8121,AN4464,AN2315,AN5200,AN2272,AN11303,AN6631,AN10032,AN1523,AN0565,AN5909,AN5884,AN9116,AN10837,AN8216,AN3431,AN7469,AN5122,AN4927,AN6993,
GO:0034471	ncRNA 5'-end processing	4.71715e-05	0.000671939	nonTerminalNode	16	9	869	2604	AN4903,AN6491,AN4460,AN1533,AN1474,AN0475,AN6265,AN0421,AN5455,AN10618,AN0305,AN2147,AN7458,AN1164,AN7305,AN3167,
GO:0045333	cellular respiration	1.284e-08	6.20079e-07	nonTerminalNode	35	23	850	2590	AN10585,AN4753,AN2295,AN4064,AN3738,AN2436,AN2435,AN1743,AN2057,AN0357,AN2916,AN6717,AN8275,AN8118,AN5497,AN2306,AN6572,AN9401,AN5597,AN3894,AN6297,AN4388,AN3034,AN6904,AN1469,AN4525,AN9400,AN2316,AN7000,AN1003,AN7609,AN8707,AN6593,AN8793,AN3466,

## Sheet: CC_DOWN
GO term	description	p-value	FDR	node type	sP	rP	sN	rN	genes enriched
GO:0001950	plasma membrane enriched fraction	5.63248e-05	0.000446843	terminalNode	25	23	860	2590	AN9148,AN2317,AN5226,AN0163,AN4443,AN5217,AN5129,AN4940,AN4615,AN2932,AN2149,AN0297,AN5210,AN3058,AN6037,AN10377,AN8277,AN10296,AN6900,AN4464,AN0140,AN8689,AN8041,AN7683,AN4390,
GO:0031968	organelle outer membrane	2.60832e-05	0.000221707	nonTerminalNode	26	23	859	2590	AN9528,AN5217,AN4039,AN4714,AN6510,AN6897,AN8874,AN1165,AN10249,AN0432,AN1105,AN0913,AN4553,AN0559,AN6366,AN5585,AN1753,AN7687,AN0595,AN7146,AN3927,AN4402,AN5200,AN10396,AN4915,AN10828,
GO:0031428	box C/D snoRNP complex	0.00102788	0.00578778	terminalNode	5	0	880	2613	AN1319,AN4456,AN10352,AN0745,AN3167,
GO:0030529	ribonucleoprotein complex	2.125e-27	3.37167e-25	nonTerminalNode	155	133	730	2480	AN8254,AN3156,AN3172,AN1175,AN6585,AN9398,AN5148,AN1164,AN7305,AN0116,AN8870,AN6171,AN7654,AN7630,AN2014,AN0445,AN10058,AN1636,AN3744,AN0470,AN5164,AN3167,AN8491,AN4460,AN0843,AN2980,AN0907,AN0997,AN1452,AN8225,AN0133,AN2210,AN6146,AN5455,AN9468,AN2926,AN4803,AN6564,AN8834,AN9469,AN5960,AN1348,AN4611,AN7107,AN0745,AN3313,AN2734,AN4226,AN6698,AN8073,AN7260,AN4648,AN10055,AN0641,AN10296,AN6543,AN10…
GO:0043226	organelle	1.77438e-07	2.06001e-06	nonTerminalNode	563	1405	322	1208	AN3665,AN3172,AN1175,AN2224,AN5148,AN3933,AN1164,AN0918,AN8118,AN6010,AN0205,AN4388,AN7654,AN7630,AN0819,AN4304,AN0930,AN3744,AN0140,AN7462,AN5953,AN8274,AN6576,AN4039,AN6510,AN2980,AN4755,AN9094,AN10879,AN8702,AN1452,AN3441,AN8066,AN4553,AN8225,AN5616,AN0241,AN10955,AN6087,AN6111,AN3466,AN8834,AN4390,AN6933,AN0840,AN6628,AN7570,AN4615,AN1743,AN6708,AN10340,AN7554,AN0641,AN0728,AN10296,AN7682,AN4…
GO:0005753	mitochondrial proton-transporting ATP synthase complex	0.00231048	0.011338	nonTerminalNode	9	5	876	2608	AN2315,AN11444,AN0943,AN10032,AN4927,AN11303,AN1523,AN6631,AN0252,
GO:0031975	envelope	3.9788e-15	1.26261e-13	nonTerminalNode	111	118	774	2495	AN3586,AN4753,AN0259,AN4863,AN1230,AN1999,AN10622,AN2916,AN8118,AN6010,AN6297,AN0870,AN4388,AN0943,AN1915,AN7029,AN8059,AN1780,AN4683,AN4490,AN4842,AN0686,AN10178,AN5953,AN0889,AN2052,AN8229,AN4039,AN3027,AN6510,AN0896,AN4755,AN10032,AN0357,AN10067,AN10879,AN1850,AN6073,AN1523,AN0432,AN10220,AN4553,AN1892,AN5585,AN6272,AN0241,AN6593,AN7752,AN5122,AN4927,AN10396,AN10828,AN6255,AN10585,AN10453,AN03…
GO:0031970	organelle envelope lumen	1.20609e-07	1.55162e-06	nonTerminalNode	21	8	864	2605	AN8216,AN5953,AN7649,AN4863,AN3853,AN4415,AN11136,AN0241,AN4295,AN3027,AN10983,AN10622,AN5122,AN4755,AN5497,AN10178,AN0309,AN10879,AN0432,AN10220,AN6306,
GO:0005743	mitochondrial inner membrane	2.92084e-15	1.06948e-13	nonTerminalNode	63	39	822	2574	AN3586,AN6255,AN10585,AN4753,AN0259,AN10453,AN4757,AN1230,AN0252,AN1999,AN3843,AN2916,AN8118,AN6010,AN6297,AN4388,AN2939,AN10172,AN2316,AN0943,AN11444,AN7649,AN1915,AN7029,AN8059,AN2315,AN1780,AN4842,AN4490,AN0686,AN6248,AN0889,AN11303,AN1281,AN8229,AN2052,AN4064,AN3738,AN6631,AN4295,AN10983,AN0896,AN4569,AN6897,AN10032,AN0357,AN2306,AN10067,AN1850,AN5597,AN6073,AN1523,AN1022,AN4525,AN1892,AN3920…
GO:0044452	nucleolar part	9.47997e-08	1.25346e-06	nonTerminalNode	27	15	858	2598	AN2747,AN4460,AN10970,AN0745,AN0305,AN11183,AN3933,AN7458,AN10352,AN6171,AN4456,AN1200,AN3827,AN2415,AN0946,AN1533,AN3455,AN7260,AN4648,AN5455,AN1983,AN6558,AN3167,AN1319,AN0752,AN3794,AN4469,
GO:0005829	cytosol	2.58721e-07	2.87845e-06	nonTerminalNode	76	104	809	2509	AN1964,AN3928,AN2238,AN4863,AN0570,AN5199,AN5014,AN3172,AN2149,AN4215,AN2914,AN2911,AN4409,AN0306,AN1883,AN7630,AN0445,AN0351,AN4087,AN10178,AN7567,AN3709,AN1205,AN2875,AN0163,AN1385,AN6632,AN0843,AN2980,AN0907,AN9080,AN8707,AN1547,AN4060,AN0241,AN4803,AN3223,AN7107,AN9407,AN0381,AN5129,AN4594,AN3581,AN1851,AN1524,AN4862,AN5497,AN10681,AN1345,AN3375,AN0641,AN4997,AN4794,AN10296,AN2731,AN4464,AN65…
GO:0005575	cellular_component	5.61412e-09	7.6352e-08	nonTerminalNode	710	1842	175	771	AN3172,AN1175,AN2224,AN5148,AN8118,AN6010,AN0205,AN0819,AN8121,AN8274,AN6576,AN6510,AN2980,AN10879,AN8702,AN1452,AN3441,AN8018,AN10337,AN2243,AN8834,AN6628,AN4615,AN4616,AN1743,AN8073,AN10340,AN0641,AN10296,AN1551,AN4915,AN6033,AN2977,AN6838,AN0776,AN6248,AN4940,AN10983,AN5210,AN0316,AN2964,AN6126,AN4525,AN0559,AN2432,AN3059,AN2877,AN1709,AN1166,AN6542,AN1751,AN0570,AN2526,AN0306,AN7609,AN3026,AN…
GO:0016469	proton-transporting two-sector ATPase complex	0.00798654	0.0281599	nonTerminalNode	9	7	876	2606	AN11444,AN0943,AN11303,AN6631,AN0252,AN2315,AN10032,AN4927,AN1523,
GO:0005739	mitochondrion	2.93171e-34	6.97746e-32	nonTerminalNode	282	337	603	2276	AN4753,AN0259,AN9403,AN4863,AN5148,AN2916,AN8118,AN6010,AN8279,AN4388,AN3034,AN7654,AN0943,AN4304,AN3744,AN0470,AN6900,AN1780,AN10178,AN10535,AN5953,AN8274,AN8229,AN4039,AN6510,AN4755,AN10879,AN3441,AN4553,AN8225,AN5585,AN5616,AN1547,AN0241,AN5455,AN10350,AN2223,AN4927,AN6087,AN6564,AN10828,AN3466,AN4390,AN6933,AN0840,AN6255,AN6368,AN4615,AN1743,AN6708,AN0309,AN10340,AN0913,AN9062,AN11136,AN0641,…
GO:0034455	t-UTP complex	0.00407653	0.0168733	terminalNode	4	0	881	2613	AN4648,AN3794,AN5455,AN1983,
GO:0070013	intracellular organelle lumen	0.000213887	0.00151956	nonTerminalNode	154	327	731	2286	AN9403,AN1175,AN6585,AN9398,AN5148,AN7305,AN1164,AN3933,AN1528,AN6572,AN0116,AN6010,AN4409,AN6171,AN3034,AN6193,AN3657,AN10058,AN1636,AN4304,AN3744,AN4232,AN0470,AN4065,AN5164,AN3167,AN8274,AN4460,AN4655,AN0997,AN1452,AN7205,AN10237,AN8225,AN8707,AN5455,AN6146,AN10955,AN6111,AN6564,AN3466,AN4430,AN8834,AN9469,AN1348,AN4611,AN0745,AN4226,AN1743,AN6708,AN6698,AN4648,AN7260,AN10055,AN0728,AN10489,AN…
GO:0005763	mitochondrial small ribosomal subunit	1.3467e-05	0.000120949	terminalNode	12	3	873	2610	AN3173,AN5148,AN10161,AN0142,AN5164,AN7449,AN3744,AN4611,AN6564,AN0470,AN5203,AN4251,
GO:0032991	macromolecular complex	0.000347309	0.0022961	nonTerminalNode	280	670	605	1943	AN8254,AN0722,AN9403,AN3172,AN1175,AN2224,AN5148,AN2916,AN3933,AN7305,AN1164,AN8118,AN6010,AN8870,AN4388,AN7654,AN0943,AN7630,AN0445,AN3744,AN0470,AN0140,AN3167,AN7462,AN4908,AN1394,AN8698,AN0843,AN6510,AN2980,AN8702,AN1452,AN3441,AN8066,AN8225,AN2210,AN5455,AN4927,AN10337,AN6111,AN2243,AN6564,AN10828,AN3466,AN8834,AN6255,AN5960,AN7570,AN6708,AN5999,AN8073,AN1752,AN3932,AN4648,AN11136,AN0641,AN10…
GO:0042598	vesicular fraction	0.00798654	0.0281599	nonTerminalNode	9	7	876	2606	AN0913,AN6366,AN0595,AN7469,AN2069,AN2731,AN1102,AN0210,AN3709,
GO:0005623	cell	3.40864e-09	4.9167e-08	nonTerminalNode	710	1838	175	775	AN3172,AN1175,AN2224,AN5148,AN8118,AN6010,AN0205,AN0819,AN8121,AN8274,AN6576,AN6510,AN2980,AN10879,AN8702,AN1452,AN3441,AN8018,AN10337,AN2243,AN8834,AN6628,AN4615,AN4616,AN1743,AN8073,AN10340,AN0641,AN10296,AN1551,AN4915,AN6033,AN2977,AN6838,AN0776,AN6248,AN4940,AN10983,AN5210,AN0316,AN2964,AN6126,AN0559,AN4525,AN2432,AN3059,AN2877,AN1709,AN1166,AN6542,AN1751,AN0570,AN2526,AN0306,AN7609,AN3026,AN…
GO:0030880	RNA polymerase complex	0.00954659	0.0322282	nonTerminalNode	10	9	875	2604	AN2747,AN9125,AN2415,AN7609,AN10970,AN8272,AN11183,AN3933,AN6558,AN0752,
GO:0030687	preribosome, large subunit precursor	4.87185e-07	5.27045e-06	terminalNode	23	12	862	2601	AN5865,AN10125,AN8491,AN4560,AN1175,AN1666,AN1366,AN2734,AN0074,AN8073,AN6698,AN8247,AN1949,AN11145,AN3827,AN1200,AN0946,AN7260,AN10055,AN2926,AN6902,AN8834,AN4469,
GO:0005761	mitochondrial ribosome	4.72638e-12	1.12488e-10	nonTerminalNode	30	8	855	2605	AN9469,AN6302,AN1348,AN10922,AN7449,AN4611,AN6376,AN2268,AN6843,AN5148,AN0142,AN0116,AN6297,AN0997,AN6904,AN3173,AN10161,AN8225,AN1636,AN3744,AN0470,AN3595,AN6146,AN1770,AN5164,AN6564,AN1095,AN4652,AN5203,AN4251,
GO:0033178	proton-transporting two-sector ATPase complex, catalytic domain	0.0162711	0.0490193	nonTerminalNode	4	1	881	2612	AN2315,AN10032,AN1523,AN0252,
GO:0043227	membrane-bounded organelle	0.00060069	0.00371336	nonTerminalNode	501	1313	384	1300	AN3665,AN1175,AN2224,AN5148,AN3933,AN1164,AN0918,AN8118,AN6010,AN0205,AN4388,AN7654,AN0819,AN4304,AN0930,AN3744,AN7462,AN5953,AN8274,AN6576,AN4039,AN6510,AN4755,AN9094,AN10879,AN8702,AN1452,AN8066,AN4553,AN3441,AN8225,AN5616,AN0241,AN10955,AN6087,AN6111,AN3466,AN8834,AN4390,AN6933,AN0840,AN6628,AN4615,AN1743,AN6708,AN10340,AN7554,AN0641,AN0728,AN10296,AN7682,AN4915,AN6033,AN2977,AN4865,AN6248,AN2…
GO:0032040	small-subunit processome	1.40178e-09	2.15241e-08	terminalNode	26	9	859	2604	AN1964,AN3413,AN5960,AN4460,AN0745,AN6585,AN0305,AN4226,AN10352,AN7458,AN1164,AN6171,AN4916,AN4456,AN1533,AN3455,AN4648,AN0475,AN6265,AN5455,AN2147,AN1983,AN3167,AN4803,AN1319,AN3794,
GO:0005746	mitochondrial respiratory chain	0.0033347	0.0152627	nonTerminalNode	10	7	875	2606	AN6255,AN10585,AN4525,AN2316,AN0357,AN2916,AN2306,AN8118,AN5597,AN4388,
GO:0005626	insoluble fraction	0.0018984	0.00951196	nonTerminalNode	39	62	846	2551	AN5226,AN4443,AN5129,AN4615,AN2932,AN2149,AN0297,AN5895,AN0913,AN6366,AN0595,AN4515,AN6037,AN8277,AN10296,AN6900,AN0140,AN2731,AN4464,AN1102,AN8122,AN3709,AN9148,AN2317,AN0163,AN5217,AN4940,AN2069,AN5210,AN4471,AN7657,AN3058,AN10377,AN7469,AN8689,AN8041,AN0210,AN7683,AN4390,
GO:0031306	intrinsic to mitochondrial outer membrane	0.00446623	0.0176643	nonTerminalNode	6	2	879	2611	AN3927,AN0559,AN4402,AN7687,AN0432,AN1105,
GO:0031974	membrane-enclosed lumen	5.24022e-07	5.54299e-06	nonTerminalNode	175	335	710	2278	AN9403,AN4863,AN1175,AN6585,AN10622,AN9398,AN5148,AN7305,AN3933,AN1164,AN1528,AN6572,AN0116,AN6010,AN4409,AN6171,AN3034,AN6193,AN3657,AN10058,AN1636,AN4304,AN3744,AN4232,AN0470,AN4065,AN5164,AN10178,AN3167,AN5953,AN8274,AN4460,AN4655,AN3027,AN4755,AN10879,AN0997,AN1452,AN7205,AN10237,AN8225,AN8707,AN0241,AN5455,AN6146,AN10955,AN6111,AN6564,AN3466,AN4430,AN8834,AN9469,AN1348,AN4611,AN0745,AN4226,A…
GO:0009277	fungal-type cell wall	0.00841129	0.0294395	terminalNode	13	14	872	2599	AN1160,AN1832,AN3148,AN4515,AN5129,AN6697,AN1551,AN3112,AN8041,AN9340,AN7657,AN4390,AN7654,
GO:0043614	multi-eIF complex	0.00446623	0.0176643	terminalNode	6	2	879	2611	AN4470,AN2997,AN3156,AN0359,AN7105,AN4742,
GO:0043231	intracellular membrane-bounded organelle	0.00060069	0.00371336	nonTerminalNode	501	1313	384	1300	AN3665,AN1175,AN2224,AN5148,AN0918,AN3933,AN1164,AN8118,AN6010,AN0205,AN4388,AN7654,AN0819,AN4304,AN0930,AN3744,AN7462,AN5953,AN8274,AN6576,AN4039,AN6510,AN4755,AN9094,AN10879,AN8702,AN1452,AN3441,AN4553,AN8066,AN8225,AN5616,AN0241,AN10955,AN6087,AN6111,AN3466,AN8834,AN4390,AN6933,AN0840,AN6628,AN4615,AN1743,AN6708,AN10340,AN7554,AN0641,AN0728,AN10296,AN7682,AN4915,AN6033,AN2977,AN4865,AN6248,AN2…
GO:0030684	preribosome	1.892e-22	1.80119e-20	nonTerminalNode	73	31	812	2582	AN5865,AN1964,AN5960,AN7526,AN3172,AN0421,AN1175,AN0745,AN1666,AN6585,AN3313,AN2734,AN3427,AN4226,AN9398,AN10352,AN7305,AN1164,AN7458,AN8073,AN6698,AN8870,AN6171,AN2077,AN8247,AN0944,AN11145,AN1533,AN3455,AN0475,AN4648,AN7260,AN4087,AN10055,AN4794,AN2147,AN6902,AN3167,AN1319,AN3794,AN0247,AN4469,AN10125,AN0465,AN3413,AN8491,AN4460,AN1474,AN4560,AN0843,AN1366,AN0305,AN0074,AN6200,AN5222,AN1452,AN4…
GO:0044464	cell part	3.40864e-09	4.9167e-08	nonTerminalNode	710	1838	175	775	AN3172,AN1175,AN2224,AN5148,AN8118,AN6010,AN0205,AN0819,AN8121,AN8274,AN6576,AN6510,AN2980,AN10879,AN8702,AN1452,AN3441,AN8018,AN10337,AN2243,AN8834,AN6628,AN4615,AN4616,AN1743,AN8073,AN10340,AN0641,AN10296,AN1551,AN4915,AN6033,AN2977,AN6838,AN0776,AN6248,AN4940,AN10983,AN5210,AN0316,AN2964,AN6126,AN0559,AN4525,AN2432,AN3059,AN2877,AN1709,AN1166,AN6542,AN1751,AN0570,AN2526,AN0306,AN7609,AN3026,AN…
GO:0005730	nucleolus	1.17139e-15	4.6465e-14	nonTerminalNode	79	61	806	2552	AN2747,AN4581,AN10173,AN0421,AN1175,AN6585,AN3427,AN9398,AN7305,AN1164,AN3933,AN7458,AN2077,AN6171,AN3657,AN10058,AN4232,AN3455,AN4065,AN6902,AN2147,AN3167,AN1045,AN1319,AN3794,AN0247,AN4460,AN1474,AN10970,AN11183,AN0305,AN2292,AN10943,AN1452,AN7205,AN6085,AN3827,AN0946,AN5455,AN10955,AN6111,AN8834,AN5865,AN11066,AN7526,AN0745,AN1666,AN4748,AN0310,AN4226,AN1750,AN10352,AN6698,AN8247,AN5177,AN1114…
GO:0015935	small ribosomal subunit	1.3488e-10	2.37788e-09	nonTerminalNode	30	11	855	2602	AN1964,AN0465,AN3413,AN2238,AN7449,AN4611,AN6632,AN3172,AN0843,AN4594,AN11411,AN0907,AN5148,AN0142,AN4073,AN5222,AN3173,AN1345,AN6679,AN10161,AN3744,AN0470,AN4060,AN4087,AN4794,AN5164,AN4803,AN6564,AN5203,AN4251,
GO:0005742	mitochondrial outer membrane translocase complex	0.00102788	0.00578778	terminalNode	5	0	880	2613	AN6510,AN0559,AN10828,AN1105,AN7687,
GO:0005759	mitochondrial matrix	2.74733e-16	1.18885e-14	nonTerminalNode	64	37	821	2576	AN9469,AN9403,AN1348,AN7449,AN4611,AN5577,AN7742,AN6843,AN1743,AN5148,AN6708,AN6717,AN6572,AN0116,AN6010,AN4409,AN6297,AN2526,AN3034,AN6904,AN6193,AN1003,AN1636,AN4304,AN7609,AN3744,AN0470,AN3595,AN1770,AN5164,AN1095,AN5203,AN4652,AN4251,AN6248,AN8274,AN6302,AN1150,AN10922,AN4655,AN6376,AN2268,AN0142,AN0747,AN2964,AN1523,AN0997,AN5162,AN6089,AN11045,AN3173,AN2432,AN10237,AN8225,AN10161,AN0894,AN8…
GO:0009295	nucleoid	0.00134461	0.00711147	nonTerminalNode	11	7	874	2606	AN9403,AN8274,AN7609,AN7742,AN6010,AN1523,AN4430,AN3466,AN2526,AN6089,AN5162,
GO:0005622	intracellular	2.96684e-13	8.30716e-12	nonTerminalNode	680	1669	205	944	AN3172,AN1175,AN2224,AN5148,AN8118,AN6010,AN0205,AN0819,AN8121,AN8274,AN6576,AN6510,AN2980,AN10879,AN8702,AN1452,AN3441,AN10337,AN2243,AN8834,AN6628,AN4615,AN4616,AN1743,AN8073,AN10340,AN0641,AN10296,AN4915,AN6033,AN2977,AN6838,AN0776,AN6248,AN4940,AN10983,AN0316,AN2964,AN6126,AN0559,AN4525,AN2432,AN3059,AN2877,AN1709,AN1166,AN6542,AN1751,AN0570,AN2526,AN0306,AN7609,AN3026,AN2147,AN4963,AN1319,AN…
GO:0042645	mitochondrial nucleoid	0.00134461	0.00711147	terminalNode	11	7	874	2606	AN9403,AN8274,AN7609,AN7742,AN6010,AN1523,AN4430,AN3466,AN2526,AN6089,AN5162,
GO:0030689	Noc complex	0.0162711	0.0490193	terminalNode	4	1	881	2612	AN1533,AN7260,AN1200,AN0946,
GO:0022627	cytosolic small ribosomal subunit	2.88714e-06	2.74856e-05	terminalNode	18	8	867	2605	AN1964,AN1345,AN6679,AN0465,AN3413,AN2238,AN4060,AN6632,AN4087,AN3172,AN0843,AN4594,AN4794,AN11411,AN0907,AN4803,AN4073,AN5222,
GO:0045298	tubulin complex	0.00407653	0.0168733	terminalNode	4	0	881	2613	AN1182,AN6838,AN0316,AN7570,
GO:0000315	organellar large ribosomal subunit	1.30015e-07	1.58684e-06	nonTerminalNode	17	4	868	2609	AN9469,AN8225,AN6302,AN1636,AN1348,AN10922,AN3595,AN6146,AN6376,AN2268,AN6843,AN1770,AN0116,AN1095,AN0997,AN4652,AN6904,
GO:0000428	DNA-directed RNA polymerase complex	0.00954659	0.0322282	nonTerminalNode	10	9	875	2604	AN2747,AN9125,AN2415,AN7609,AN10970,AN8272,AN11183,AN3933,AN6558,AN0752,
GO:0043228	non-membrane-bounded organelle	2.668e-11	5.29154e-10	nonTerminalNode	198	335	687	2278	AN9403,AN3172,AN1175,AN5148,AN7305,AN3933,AN1164,AN6010,AN7654,AN7630,AN0445,AN3744,AN0470,AN0140,AN3167,AN8274,AN1394,AN0843,AN8698,AN2980,AN1452,AN8225,AN2210,AN5455,AN10955,AN6111,AN6564,AN3466,AN8834,AN7570,AN4648,AN0641,AN10296,AN6543,AN10489,AN6838,AN7424,AN0776,AN6688,AN6302,AN2275,AN0316,AN2862,AN5222,AN4456,AN4903,AN1983,AN1166,AN1182,AN1964,AN4730,AN8705,AN6542,AN0570,AN5014,AN7742,AN34…
GO:0005792	microsome	0.0044903	0.0176643	terminalNode	9	6	876	2607	AN7469,AN0913,AN2731,AN2069,AN1102,AN6366,AN0210,AN0595,AN3709,
GO:0005758	mitochondrial intermembrane space	4.15476e-09	5.81666e-08	terminalNode	21	5	864	2608	AN8216,AN5953,AN7649,AN4863,AN3853,AN4415,AN11136,AN0241,AN4295,AN3027,AN10983,AN10622,AN5122,AN4755,AN5497,AN10178,AN0309,AN10879,AN0432,AN10220,AN6306,
GO:0031307	integral to mitochondrial outer membrane	0.00446623	0.0176643	terminalNode	6	2	879	2611	AN3927,AN0559,AN4402,AN7687,AN0432,AN1105,
GO:0022625	cytosolic large ribosomal subunit	4.14753e-05	0.000346355	terminalNode	12	4	873	2609	AN0776,AN0445,AN4202,AN0570,AN9465,AN5014,AN7107,AN2980,AN2275,AN1166,AN0278,AN10681,
GO:0005741	mitochondrial outer membrane	2.60832e-05	0.000221707	nonTerminalNode	26	23	859	2590	AN9528,AN5217,AN4039,AN4714,AN6510,AN6897,AN8874,AN1165,AN10249,AN0432,AN1105,AN0913,AN4553,AN0559,AN6366,AN5585,AN1753,AN7687,AN0595,AN7146,AN3927,AN4402,AN5200,AN10396,AN4915,AN10828,
GO:0044444	cytoplasmic part	1.20466e-19	9.55698e-18	nonTerminalNode	454	890	431	1723	AN3172,AN3665,AN2224,AN5148,AN0918,AN8118,AN6010,AN4388,AN7654,AN7630,AN0819,AN4304,AN0930,AN3744,AN7462,AN5953,AN8274,AN0163,AN4039,AN6510,AN2980,AN4755,AN10879,AN3441,AN4553,AN8066,AN8225,AN5616,AN0241,AN6087,AN6111,AN2243,AN3466,AN4390,AN6933,AN0840,AN6628,AN4615,AN1743,AN6708,AN10340,AN0641,AN10296,AN7682,AN4915,AN6033,AN2977,AN4865,AN0776,AN6248,AN5217,AN4940,AN1149,AN10983,AN2275,AN2964,AN6…
GO:0031090	organelle membrane	0.000204095	0.0014946	nonTerminalNode	117	233	768	2380	AN3586,AN4753,AN0259,AN0722,AN2916,AN8118,AN6010,AN4388,AN0943,AN5856,AN7029,AN1780,AN4842,AN4490,AN8229,AN2052,AN4039,AN6510,AN2069,AN0896,AN10032,AN10779,AN1850,AN1455,AN1892,AN4553,AN5585,AN4927,AN10828,AN6255,AN10453,AN6628,AN0252,AN3843,AN10249,AN1105,AN10172,AN0913,AN2316,AN3927,AN1102,AN2119,AN7575,AN8122,AN7682,AN4915,AN6033,AN6248,AN0762,AN5862,AN5217,AN3738,AN6631,AN10983,AN4569,AN4919,…
GO:0019867	outer membrane	2.60832e-05	0.000221707	nonTerminalNode	26	23	859	2590	AN9528,AN5217,AN4039,AN4714,AN6510,AN6897,AN8874,AN1165,AN10249,AN0432,AN1105,AN0913,AN4553,AN0559,AN6366,AN5585,AN1753,AN7687,AN0595,AN7146,AN3927,AN4402,AN5200,AN10396,AN4915,AN10828,
GO:0005737	cytoplasm	4.98992e-17	2.3752e-15	nonTerminalNode	568	1256	317	1357	AN3172,AN3665,AN2224,AN5148,AN0918,AN8118,AN6010,AN0205,AN4388,AN7654,AN7630,AN0819,AN4304,AN0930,AN3744,AN8121,AN7462,AN5953,AN8274,AN6576,AN0163,AN4039,AN6510,AN2980,AN4755,AN9094,AN10879,AN8702,AN3441,AN4553,AN8066,AN8225,AN5616,AN0241,AN6087,AN6111,AN2243,AN3466,AN4390,AN6933,AN0840,AN6628,AN4615,AN4616,AN1743,AN6708,AN10340,AN0641,AN10296,AN7682,AN4915,AN6033,AN2977,AN4865,AN0776,AN6248,AN23…
GO:0005840	ribosome	9.10039e-18	4.81309e-16	nonTerminalNode	77	50	808	2563	AN1964,AN4730,AN9469,AN2238,AN1348,AN7449,AN0570,AN5199,AN4611,AN5014,AN7107,AN3172,AN1662,AN0745,AN4594,AN6843,AN5148,AN0116,AN10681,AN6297,AN7654,AN6904,AN7630,AN1345,AN0445,AN10058,AN1636,AN3744,AN0470,AN4087,AN3595,AN0641,AN10296,AN4794,AN1770,AN7143,AN4000,AN5164,AN6543,AN1095,AN2150,AN5203,AN4652,AN4251,AN0776,AN0465,AN3413,AN10614,AN6302,AN10922,AN0179,AN9465,AN6632,AN6376,AN0843,AN11411,A…
GO:0005744	mitochondrial inner membrane presequence translocase complex	0.00446623	0.0176643	nonTerminalNode	6	2	879	2611	AN6010,AN1892,AN1281,AN6248,AN4490,AN10067,
GO:0043232	intracellular non-membrane-bounded organelle	2.668e-11	5.29154e-10	nonTerminalNode	198	335	687	2278	AN9403,AN3172,AN1175,AN5148,AN7305,AN1164,AN3933,AN6010,AN7654,AN7630,AN0445,AN3744,AN0470,AN0140,AN3167,AN8274,AN1394,AN0843,AN8698,AN2980,AN1452,AN8225,AN2210,AN5455,AN10955,AN6111,AN6564,AN3466,AN8834,AN7570,AN4648,AN0641,AN10296,AN6543,AN10489,AN6838,AN7424,AN0776,AN6688,AN6302,AN2275,AN0316,AN2862,AN5222,AN4456,AN4903,AN1983,AN1166,AN1182,AN1964,AN4730,AN8705,AN6542,AN0570,AN5014,AN7742,AN34…
GO:0032156	septin cytoskeleton	0.0105404	0.0343678	nonTerminalNode	6	3	879	2610	AN6688,AN4667,AN4515,AN1394,AN1191,AN8182,
GO:0044445	cytosolic part	2.74373e-06	2.66534e-05	nonTerminalNode	44	49	841	2564	AN1964,AN3223,AN2238,AN0570,AN5199,AN5014,AN0381,AN9407,AN7107,AN5129,AN3172,AN4594,AN2149,AN1851,AN10681,AN7630,AN1345,AN0445,AN4087,AN4794,AN6543,AN1205,AN0776,AN0465,AN3413,AN10614,AN9465,AN6632,AN0843,AN11411,AN2980,AN2275,AN0907,AN4073,AN5222,AN1328,AN6679,AN4202,AN4060,AN1904,AN1166,AN0278,AN9408,AN4803,
GO:0022626	cytosolic ribosome	3.68441e-10	5.84593e-09	nonTerminalNode	35	18	850	2595	AN1964,AN0465,AN0776,AN3413,AN2238,AN10614,AN0570,AN5199,AN9465,AN5014,AN6632,AN7107,AN3172,AN0843,AN4594,AN11411,AN2980,AN2275,AN0907,AN4073,AN10681,AN5222,AN1328,AN7630,AN1345,AN6679,AN0445,AN4202,AN4060,AN4087,AN4794,AN0278,AN1166,AN4803,AN6543,
GO:0015934	large ribosomal subunit	1.51335e-11	3.27433e-10	nonTerminalNode	29	8	856	2605	AN0776,AN9469,AN6302,AN1348,AN10922,AN0570,AN9465,AN5014,AN7107,AN6376,AN2268,AN2980,AN6843,AN2275,AN0116,AN10681,AN0997,AN6904,AN0445,AN8225,AN4202,AN1636,AN3595,AN6146,AN1770,AN1166,AN0278,AN1095,AN4652,
GO:0045261	proton-transporting ATP synthase complex, catalytic core F(1)	0.00407653	0.0168733	nonTerminalNode	4	0	881	2613	AN2315,AN10032,AN1523,AN0252,
GO:0000314	organellar small ribosomal subunit	1.3467e-05	0.000120949	nonTerminalNode	12	3	873	2610	AN3173,AN5148,AN10161,AN0142,AN5164,AN7449,AN3744,AN4611,AN6564,AN0470,AN5203,AN4251,
GO:0031966	mitochondrial membrane	5.43823e-19	3.698e-17	nonTerminalNode	89	63	796	2550	AN3586,AN4753,AN0259,AN1230,AN1999,AN2916,AN8118,AN6010,AN6297,AN4388,AN0943,AN1915,AN7029,AN8059,AN1780,AN4842,AN4490,AN0686,AN0889,AN8229,AN2052,AN4039,AN6510,AN0896,AN10032,AN0357,AN10067,AN1850,AN6073,AN1523,AN0432,AN1892,AN4553,AN5585,AN6272,AN6593,AN7752,AN4927,AN10396,AN10828,AN10585,AN6255,AN10453,AN4757,AN4714,AN0252,AN3843,AN10249,AN1105,AN0913,AN10172,AN2939,AN2316,AN11444,AN7649,AN636…
GO:0043229	intracellular organelle	1.77438e-07	2.06001e-06	nonTerminalNode	563	1405	322	1208	AN3172,AN3665,AN1175,AN2224,AN5148,AN0918,AN3933,AN1164,AN8118,AN6010,AN0205,AN4388,AN7654,AN7630,AN0819,AN4304,AN0930,AN3744,AN0140,AN7462,AN5953,AN8274,AN6576,AN4039,AN6510,AN2980,AN4755,AN9094,AN10879,AN8702,AN1452,AN3441,AN4553,AN8066,AN8225,AN5616,AN0241,AN10955,AN6087,AN6111,AN3466,AN8834,AN4390,AN6933,AN0840,AN6628,AN7570,AN4615,AN1743,AN6708,AN10340,AN7554,AN0641,AN0728,AN10296,AN7682,AN4…
GO:0000275	mitochondrial proton-transporting ATP synthase complex, catalytic core F(1)	0.00407653	0.0168733	terminalNode	4	0	881	2613	AN2315,AN10032,AN1523,AN0252,
GO:0030686	90S preribosome	5.5274e-18	3.2888e-16	nonTerminalNode	50	16	835	2597	AN1964,AN5960,AN7526,AN3172,AN0421,AN0745,AN6585,AN2734,AN3313,AN4226,AN9398,AN10352,AN7305,AN7458,AN8870,AN6171,AN2077,AN0944,AN1533,AN3455,AN4648,AN4087,AN4794,AN2147,AN3167,AN3794,AN0247,AN4469,AN0465,AN4460,AN1474,AN0843,AN0305,AN6200,AN5222,AN4916,AN1949,AN6679,AN4456,AN4903,AN3827,AN1200,AN0946,AN0133,AN6265,AN5455,AN9468,AN10618,AN1983,AN4803,
GO:0070469	respiratory chain	0.0033347	0.0152627	nonTerminalNode	10	7	875	2606	AN6255,AN10585,AN4525,AN2316,AN0357,AN2916,AN2306,AN8118,AN5597,AN4388,
GO:0019866	organelle inner membrane	3.97643e-14	1.18299e-12	nonTerminalNode	63	43	822	2570	AN3586,AN6255,AN10585,AN4753,AN0259,AN10453,AN4757,AN1230,AN0252,AN1999,AN3843,AN2916,AN8118,AN6010,AN6297,AN4388,AN2939,AN10172,AN2316,AN0943,AN11444,AN7649,AN1915,AN7029,AN8059,AN2315,AN1780,AN4842,AN4490,AN0686,AN6248,AN0889,AN11303,AN1281,AN8229,AN2052,AN4064,AN3738,AN4295,AN6631,AN10983,AN0896,AN4569,AN6897,AN10032,AN0357,AN10067,AN2306,AN5597,AN1850,AN6073,AN1523,AN1022,AN4525,AN1892,AN3920…
GO:0005751	mitochondrial respiratory chain complex IV	0.0134998	0.0419994	terminalNode	5	2	880	2611	AN6255,AN10585,AN4525,AN2316,AN8118,
GO:0005624	membrane fraction	0.0018984	0.00951196	nonTerminalNode	39	62	846	2551	AN5226,AN4443,AN5129,AN4615,AN2932,AN2149,AN0297,AN5895,AN0913,AN6366,AN0595,AN4515,AN6037,AN8277,AN10296,AN6900,AN0140,AN2731,AN4464,AN1102,AN8122,AN3709,AN9148,AN2317,AN0163,AN5217,AN4940,AN2069,AN5210,AN4471,AN7657,AN3058,AN10377,AN7469,AN8689,AN8041,AN0210,AN7683,AN4390,
GO:0005736	DNA-directed RNA polymerase I complex	0.00142916	0.00747558	terminalNode	7	2	878	2611	AN2747,AN11183,AN3933,AN6558,AN2415,AN0752,AN10970,
GO:0045254	pyruvate dehydrogenase complex	0.00407653	0.0168733	terminalNode	4	0	881	2613	AN2964,AN9403,AN6708,AN5162,
GO:0005740	mitochondrial envelope	9.66609e-25	1.15027e-22	nonTerminalNode	108	70	777	2543	AN3586,AN4753,AN0259,AN4863,AN1230,AN1999,AN10622,AN2916,AN8118,AN6010,AN6297,AN0870,AN4388,AN0943,AN1915,AN7029,AN8059,AN1780,AN4842,AN4490,AN0686,AN10178,AN5953,AN0889,AN8229,AN2052,AN4039,AN3027,AN6510,AN0896,AN10032,AN4755,AN0357,AN10067,AN10879,AN1850,AN6073,AN1523,AN0432,AN10220,AN1892,AN4553,AN5585,AN6272,AN0241,AN6593,AN7752,AN5122,AN4927,AN10396,AN10828,AN10585,AN6255,AN10453,AN4757,AN47…
GO:0044424	intracellular part	5.85198e-13	1.54752e-11	nonTerminalNode	678	1667	207	946	AN3172,AN1175,AN2224,AN5148,AN8118,AN6010,AN0205,AN0819,AN8121,AN8274,AN6576,AN6510,AN2980,AN10879,AN8702,AN1452,AN3441,AN10337,AN2243,AN8834,AN6628,AN4615,AN4616,AN1743,AN8073,AN10340,AN0641,AN10296,AN4915,AN6033,AN2977,AN6838,AN0776,AN6248,AN4940,AN10983,AN0316,AN2964,AN6126,AN0559,AN4525,AN2432,AN3059,AN2877,AN1709,AN1166,AN6542,AN1751,AN0570,AN2526,AN0306,AN7609,AN3026,AN2147,AN4963,AN1319,AN…
GO:0044446	intracellular organelle part	1.5314e-06	1.55095e-05	nonTerminalNode	347	798	538	1815	AN3172,AN1175,AN5148,AN3933,AN1164,AN8118,AN6010,AN4388,AN4304,AN3744,AN0140,AN7462,AN5953,AN8274,AN4039,AN6510,AN2980,AN4755,AN10879,AN1452,AN4553,AN8225,AN0241,AN10955,AN6111,AN3466,AN8834,AN6628,AN7570,AN1743,AN6708,AN0728,AN7682,AN4915,AN6033,AN6838,AN0776,AN6248,AN5217,AN10983,AN2275,AN0316,AN2964,AN6126,AN1148,AN0559,AN4525,AN2432,AN4903,AN7687,AN2877,AN1166,AN1182,AN6254,AN1964,AN6542,AN05…
GO:0044422	organelle part	1.5314e-06	1.55095e-05	nonTerminalNode	347	798	538	1815	AN3172,AN1175,AN5148,AN3933,AN1164,AN8118,AN6010,AN4388,AN4304,AN3744,AN0140,AN7462,AN5953,AN8274,AN4039,AN6510,AN2980,AN4755,AN10879,AN1452,AN4553,AN8225,AN0241,AN10955,AN6111,AN3466,AN8834,AN6628,AN7570,AN1743,AN6708,AN0728,AN7682,AN4915,AN6033,AN6838,AN0776,AN6248,AN5217,AN10983,AN2275,AN0316,AN2964,AN6126,AN1148,AN0559,AN4525,AN2432,AN4903,AN7687,AN2877,AN1166,AN1182,AN6254,AN1964,AN6542,AN05…
GO:0000313	organellar ribosome	4.72638e-12	1.12488e-10	nonTerminalNode	30	8	855	2605	AN9469,AN6302,AN1348,AN10922,AN7449,AN4611,AN6376,AN2268,AN6843,AN5148,AN0142,AN0116,AN6297,AN0997,AN6904,AN3173,AN10161,AN8225,AN1636,AN3744,AN0470,AN3595,AN6146,AN1770,AN5164,AN6564,AN1095,AN4652,AN5203,AN4251,
GO:0031105	septin complex	0.00407653	0.0168733	terminalNode	4	0	881	2613	AN6688,AN4667,AN1394,AN8182,
GO:0043233	organelle lumen	0.000213887	0.00151956	nonTerminalNode	154	327	731	2286	AN9403,AN1175,AN6585,AN9398,AN5148,AN7305,AN1164,AN3933,AN1528,AN6572,AN0116,AN6010,AN4409,AN6171,AN3034,AN6193,AN3657,AN10058,AN1636,AN4304,AN3744,AN4232,AN0470,AN4065,AN5164,AN3167,AN8274,AN4460,AN4655,AN0997,AN1452,AN7205,AN10237,AN8225,AN8707,AN5455,AN6146,AN10955,AN6111,AN6564,AN3466,AN4430,AN8834,AN9469,AN1348,AN4611,AN0745,AN4226,AN1743,AN6708,AN6698,AN4648,AN7260,AN10055,AN0728,AN10489,AN…
GO:0000267	cell fraction	0.00373477	0.016828	nonTerminalNode	45	79	840	2534	AN5226,AN4443,AN5129,AN4615,AN2932,AN2149,AN0297,AN5912,AN5895,AN0913,AN0912,AN6366,AN0595,AN4515,AN6037,AN8277,AN10296,AN6900,AN0140,AN4464,AN2731,AN1102,AN8122,AN4376,AN3709,AN9148,AN6796,AN2317,AN0163,AN5217,AN4940,AN2069,AN5210,AN4471,AN7657,AN3058,AN5886,AN10377,AN7469,AN8689,AN8041,AN0210,AN8979,AN7683,AN4390,
GO:0045277	respiratory chain complex IV	0.0134998	0.0419994	nonTerminalNode	5	2	880	2611	AN6255,AN10585,AN4525,AN2316,AN8118,
GO:0032592	integral to mitochondrial membrane	0.000857262	0.00516528	nonTerminalNode	10	5	875	2608	AN1022,AN3927,AN0559,AN4402,AN4557,AN7687,AN0432,AN6593,AN1230,AN1105,
GO:0005762	mitochondrial large ribosomal subunit	1.30015e-07	1.58684e-06	terminalNode	17	4	868	2609	AN9469,AN8225,AN6302,AN1636,AN1348,AN10922,AN3595,AN6146,AN6376,AN2268,AN6843,AN1770,AN0116,AN1095,AN0997,AN4652,AN6904,
GO:0044455	mitochondrial membrane part	1.38423e-11	3.1376e-10	nonTerminalNode	46	28	839	2585	AN6255,AN10585,AN10453,AN1230,AN0252,AN3843,AN2916,AN8118,AN6010,AN4388,AN1105,AN11444,AN0943,AN2316,AN7649,AN8059,AN3927,AN2315,AN1780,AN4490,AN9528,AN6248,AN11303,AN1281,AN6631,AN4295,AN10983,AN6510,AN10032,AN4919,AN0357,AN10067,AN2306,AN5597,AN0432,AN1523,AN1022,AN0559,AN4525,AN1892,AN7687,AN6593,AN4402,AN4557,AN4927,AN10828,
GO:0031967	organelle envelope	3.9788e-15	1.26261e-13	nonTerminalNode	111	118	774	2495	AN3586,AN4753,AN0259,AN4863,AN1230,AN1999,AN10622,AN2916,AN8118,AN6010,AN6297,AN0870,AN4388,AN0943,AN1915,AN7029,AN8059,AN1780,AN4683,AN4842,AN4490,AN0686,AN10178,AN5953,AN0889,AN8229,AN2052,AN4039,AN3027,AN6510,AN0896,AN10032,AN4755,AN0357,AN10067,AN10879,AN1850,AN6073,AN1523,AN0432,AN10220,AN1892,AN4553,AN5585,AN6272,AN0241,AN6593,AN7752,AN5122,AN4927,AN10396,AN10828,AN10585,AN6255,AN10453,AN03…
GO:0045259	proton-transporting ATP synthase complex	0.00231048	0.011338	nonTerminalNode	9	5	876	2608	AN2315,AN10032,AN11444,AN0943,AN4927,AN11303,AN1523,AN6631,AN0252,
GO:0044429	mitochondrial part	4.45088e-40	2.11862e-37	nonTerminalNode	168	105	717	2508	AN3586,AN4753,AN0259,AN9403,AN4863,AN10622,AN5148,AN2916,AN8118,AN6572,AN0116,AN6010,AN4409,AN0870,AN4388,AN3034,AN6193,AN0943,AN1636,AN4304,AN7029,AN3744,AN0470,AN1780,AN4842,AN4490,AN5164,AN10178,AN5953,AN8274,AN8229,AN2052,AN4655,AN4039,AN3027,AN6510,AN0896,AN4755,AN10032,AN10879,AN1850,AN0997,AN1892,AN4553,AN10237,AN8225,AN5585,AN8707,AN0241,AN6146,AN4927,AN6564,AN10828,AN4430,AN3466,AN6255,A…
GO:0001405	presequence translocase-associated import motor	0.0162711	0.0490193	terminalNode	4	1	881	2612	AN6010,AN1281,AN6248,AN10067,

## Sheet: MF_DOWN
GO term	description	p-value	FDR	node type	sP	rP	sN	rN	genes enriched
GO:0004004	ATP-dependent RNA helicase activity	0.00142916	0.0386931	terminalNode	7	2	878	2611	AN2932,AN1949,AN4903,AN10557,AN0589,AN0894,AN0133,
GO:0019843	rRNA binding	0.00127084	0.0371593	terminalNode	8	3	877	2610	AN2734,AN6679,AN3413,AN5960,AN4232,AN10055,AN8834,AN10943,
GO:0051087	chaperone binding	0.00142916	0.0386931	terminalNode	7	2	878	2611	AN1469,AN6921,AN2432,AN1281,AN6089,AN0858,AN5602,
GO:0016491	oxidoreductase activity	2.57317e-06	0.000208998	terminalNode	117	205	768	2408	AN9403,AN4126,AN0797,AN7193,AN0956,AN4215,AN2873,AN2916,AN0918,AN9339,AN8118,AN4388,AN2815,AN7881,AN0912,AN4304,AN3829,AN2208,AN6835,AN8692,AN6731,AN6576,AN3027,AN8907,AN1901,AN5585,AN0241,AN2666,AN6506,AN2846,AN10081,AN6255,AN6933,AN7387,AN6168,AN5134,AN6708,AN1524,AN1752,AN2316,AN7590,AN8866,AN10296,AN7575,AN4376,AN5563,AN8123,AN8283,AN2882,AN6077,AN0747,AN5909,AN4525,AN0170,AN10290,AN1063,AN40…
GO:0003735	structural constituent of ribosome	5.36651e-25	3.92292e-22	terminalNode	58	11	827	2602	AN1964,AN9469,AN1348,AN7449,AN0570,AN4611,AN5014,AN7107,AN3172,AN6843,AN5148,AN0116,AN10681,AN6904,AN1345,AN0445,AN1636,AN3744,AN0470,AN3595,AN4087,AN4794,AN1770,AN5164,AN1095,AN5203,AN4652,AN4251,AN0776,AN0465,AN3413,AN6302,AN10922,AN9465,AN6632,AN6376,AN0843,AN11411,AN2268,AN2980,AN2275,AN0907,AN0142,AN6082,AN4073,AN5222,AN0997,AN3173,AN6679,AN10161,AN4202,AN8225,AN4060,AN6146,AN1166,AN0278,AN4…
GO:0005198	structural molecule activity	1.53015e-20	5.59271e-18	nonTerminalNode	73	36	812	2577	AN1964,AN9469,AN1348,AN7570,AN7449,AN0570,AN4611,AN5014,AN7107,AN3172,AN6843,AN5148,AN0116,AN10681,AN0306,AN6904,AN7654,AN0943,AN1345,AN0445,AN1636,AN3744,AN0470,AN3595,AN4087,AN4794,AN0140,AN1770,AN5164,AN1095,AN6838,AN4652,AN5203,AN4251,AN0776,AN0465,AN3413,AN6302,AN10922,AN11303,AN9465,AN6632,AN8698,AN6376,AN0843,AN2268,AN11411,AN2980,AN2275,AN4919,AN0907,AN0142,AN0316,AN6082,AN2862,AN2964,AN4…
GO:0000049	tRNA binding	0.000258957	0.0105165	terminalNode	6	0	879	2613	AN4470,AN1045,AN10535,AN10474,AN8066,AN3657,
GO:0003723	RNA binding	2.33896e-07	3.41955e-05	nonTerminalNode	59	70	826	2543	AN8254,AN10557,AN0570,AN10173,AN6629,AN9398,AN7305,AN6171,AN0445,AN3657,AN4232,AN6507,AN2147,AN4000,AN1045,AN6864,AN1319,AN6526,AN10535,AN4460,AN2997,AN0305,AN7105,AN10943,AN8066,AN0894,AN5455,AN0643,AN8834,AN10474,AN5960,AN2932,AN8704,AN2734,AN8712,AN0695,AN4218,AN4470,AN8856,AN7554,AN4648,AN10055,AN0728,AN3462,AN4865,AN1084,AN3413,AN5340,AN10416,AN6082,AN10459,AN1949,AN6679,AN4456,AN1013,AN4202…
GO:0008320	protein transmembrane transporter activity	4.07066e-05	0.00212546	nonTerminalNode	10	2	875	2611	AN6510,AN1892,AN0559,AN10453,AN4490,AN7687,AN4589,AN10828,AN8059,AN1105,
GO:0051082	unfolded protein binding	0.000130512	0.00596276	terminalNode	19	15	866	2598	AN4753,AN6630,AN0381,AN5129,AN1230,AN4616,AN2149,AN1851,AN6089,AN2051,AN2432,AN7649,AN1904,AN6593,AN0858,AN2731,AN4583,AN3758,AN10507,
GO:0022884	macromolecule transmembrane transporter activity	4.07066e-05	0.00212546	nonTerminalNode	10	2	875	2611	AN6510,AN1892,AN0559,AN10453,AN4490,AN7687,AN4589,AN10828,AN8059,AN1105,
GO:0008186	RNA-dependent ATPase activity	0.000421311	0.0153989	nonTerminalNode	9	3	876	2610	AN0944,AN2932,AN1949,AN7424,AN4903,AN10557,AN0589,AN0894,AN0133,
GO:0015266	protein channel activity	3.18875e-05	0.00194248	terminalNode	9	1	876	2612	AN6510,AN1892,AN0559,AN10453,AN4490,AN7687,AN10828,AN8059,AN1105,
