# Supplementary material for: RNAseq reveals hydrophobins that are involved in the adaptation of Aspergillus nidulans to lignocellulose
Source: Biotechnol Biofuels. 2016 Jul 19;9:145. doi: 10.1186/s13068-016-0558-2 (PMC4950808; doi:10.1186/s13068-016-0558-2)
Supplement: Supplementary file 7 — 10.1186/s13068-016-0558-2 The GO terms over-represented in the lists of gene up or down regulated post transfer from fructose to SEB for 12 h. [file 13068_2016_558_MOESM7_ESM.xls]

## Sheet: BP_UP
GO term	description	p-value	FDR	node type	sP	rP	sN	rN	genes enriched
GO:0009206	purine ribonucleoside triphosphate biosynthetic process	0.00518625	0.0324961	nonTerminalNode	9	5	977	2507	AN2315,AN11444,AN0943,AN10032,AN4927,AN11303,AN1523,AN6631,AN0252,
GO:0000967	rRNA 5'-end processing	0.000195191	0.00231425	nonTerminalNode	16	9	970	2503	AN6491,AN4460,AN1533,AN1474,AN8183,AN0475,AN6265,AN0421,AN5455,AN10618,AN0305,AN2147,AN7458,AN1164,AN7305,AN3167,
GO:0042375	quinone cofactor metabolic process	0.000263876	0.00293525	nonTerminalNode	8	1	978	2511	AN3586,AN1999,AN10340,AN4569,AN1743,AN6572,AN4757,AN3738,
GO:0046483	heterocycle metabolic process	0.00142186	0.0115856	nonTerminalNode	79	131	907	2381	AN3928,AN4126,AN1094,AN1222,AN0797,AN2440,AN8837,AN0490,AN9083,AN3034,AN0943,AN1915,AN0351,AN2509,AN8121,AN7588,AN7041,AN5953,AN7044,AN2272,AN0891,AN0411,AN10032,AN3954,AN1523,AN0565,AN10837,AN10237,AN4317,AN5616,AN6645,AN3431,AN7752,AN5122,AN8213,AN4927,AN0673,AN9470,AN10081,AN7725,AN6536,AN7387,AN0893,AN0252,AN3313,AN7430,AN1743,AN1524,AN6710,AN5497,AN6209,AN11444,AN0271,AN6037,AN4464,AN2315,AN…
GO:0009141	nucleoside triphosphate metabolic process	0.000945724	0.00828555	nonTerminalNode	17	13	969	2499	AN8216,AN11444,AN0943,AN4317,AN11303,AN0271,AN6631,AN0252,AN0411,AN2315,AN10032,AN0490,AN4927,AN8213,AN0673,AN1523,AN7041,
GO:0044107	cellular alcohol metabolic process	0.00101061	0.00855131	nonTerminalNode	9	3	977	2509	AN4939,AN4923,AN6973,AN5585,AN7575,AN0451,AN0595,AN5862,AN0432,
GO:0055114	oxidation-reduction process	1.96818e-07	7.79398e-06	nonTerminalNode	52	47	934	2465	AN4913,AN10585,AN4753,AN2295,AN1094,AN2436,AN2440,AN1743,AN2916,AN6717,AN8118,AN5497,AN6572,AN3894,AN6297,AN4388,AN3034,AN6904,AN2316,AN0351,AN7000,AN1003,AN7609,AN6037,AN4501,AN7588,AN2867,AN4864,AN9148,AN3131,AN3738,AN4064,AN2435,AN3954,AN0357,AN2057,AN8275,AN2306,AN8010,AN5597,AN9401,AN2981,AN9400,AN4525,AN1469,AN8707,AN6593,AN0240,AN8979,AN8793,AN3466,AN10642,
GO:0006407	rRNA export from nucleus	0.000112523	0.00146961	terminalNode	10	2	976	2510	AN3413,AN4862,AN6978,AN5441,AN4060,AN6632,AN3172,AN4087,AN3706,AN0843,
GO:0019752	carboxylic acid metabolic process	0.000622413	0.0060116	nonTerminalNode	151	281	835	2231	AN0314,AN9403,AN4126,AN8565,AN0797,AN2873,AN4550,AN8843,AN1528,AN11125,AN9339,AN0205,AN4409,AN3034,AN1883,AN0912,AN0629,AN3829,AN6900,AN2208,AN8117,AN7358,AN5953,AN6866,AN7044,AN6731,AN6576,AN1993,AN1913,AN10237,AN3649,AN3058,AN5616,AN3188,AN1547,AN3805,AN2666,AN2243,AN4430,AN3466,AN6536,AN0840,AN6933,AN8224,AN10474,AN7387,AN6168,AN6368,AN7430,AN3313,AN5134,AN1743,AN1524,AN6708,AN5999,AN1037,AN80…
GO:0022613	ribonucleoprotein complex biogenesis	9.41818e-13	6.216e-10	nonTerminalNode	108	106	878	2406	AN8254,AN1964,AN3172,AN1175,AN0421,AN9398,AN7458,AN1164,AN7305,AN5931,AN8870,AN8805,AN7630,AN7290,AN3657,AN10058,AN4232,AN3455,AN4065,AN4087,AN6310,AN6902,AN2147,AN3167,AN1319,AN0262,AN3794,AN0247,AN4187,AN7674,AN8491,AN4460,AN1474,AN6632,AN4560,AN0843,AN0305,AN10943,AN2292,AN1452,AN6083,AN7205,AN6085,AN3827,AN2210,AN0133,AN4060,AN5455,AN9468,AN10955,AN4777,AN2926,AN6111,AN4803,AN8834,AN5865,AN59…
GO:0000462	maturation of SSU-rRNA from tricistronic rRNA transcript (SSU-rRNA, 5.8S rRNA, LSU-rRNA)	2.08512e-09	2.8675e-07	nonTerminalNode	40	22	946	2490	AN1964,AN0465,AN5960,AN6491,AN9097,AN4460,AN1474,AN3172,AN0421,AN4594,AN0305,AN9398,AN7458,AN1164,AN7305,AN5441,AN8870,AN5222,AN2292,AN6679,AN1345,AN6085,AN3827,AN0133,AN1533,AN8183,AN4648,AN0475,AN6265,AN4065,AN5455,AN9468,AN10618,AN4777,AN2147,AN1983,AN3167,AN4803,AN1319,AN3794,
GO:0018130	heterocycle biosynthetic process	0.00206743	0.0155647	nonTerminalNode	55	84	931	2428	AN3928,AN4126,AN1222,AN0797,AN8837,AN0490,AN9083,AN3034,AN0943,AN1915,AN2509,AN8121,AN5953,AN7044,AN10032,AN1523,AN0565,AN10837,AN10237,AN5616,AN6645,AN3431,AN7752,AN5122,AN4927,AN8213,AN6536,AN7725,AN0893,AN0252,AN7430,AN1524,AN6710,AN5497,AN6209,AN11444,AN2315,AN4464,AN4888,AN5200,AN10991,AN11303,AN2733,AN6631,AN6644,AN5909,AN5884,AN9116,AN3920,AN4774,AN7469,AN0121,AN3748,AN6993,AN0947,
GO:0008204	ergosterol metabolic process	0.00101061	0.00855131	nonTerminalNode	9	3	977	2509	AN4939,AN4923,AN6973,AN5585,AN7575,AN0451,AN0595,AN5862,AN0432,
GO:0006626	protein targeting to mitochondrion	8.50614e-07	2.71648e-05	nonTerminalNode	22	9	964	2503	AN1892,AN0559,AN10453,AN7649,AN6248,AN3149,AN7687,AN1281,AN11136,AN5129,AN3027,AN6510,AN2731,AN1163,AN4490,AN0747,AN10067,AN6010,AN10828,AN6089,AN1105,AN6306,
GO:0009117	nucleotide metabolic process	6.99753e-05	0.00107404	nonTerminalNode	43	48	943	2464	AN0259,AN1094,AN0893,AN2440,AN0252,AN8837,AN0490,AN9083,AN6209,AN0943,AN11444,AN0351,AN2509,AN0271,AN6037,AN8121,AN4464,AN2315,AN8204,AN7588,AN5200,AN7041,AN2272,AN11303,AN6631,AN0411,AN10032,AN3954,AN1523,AN2981,AN9116,AN10837,AN8216,AN4317,AN3431,AN7469,AN5122,AN4927,AN8213,AN0673,AN6993,AN0240,AN8979,
GO:0008535	respiratory chain complex IV assembly	0.00802819	0.046479	nonTerminalNode	6	2	980	2510	AN6255,AN4753,AN10178,AN4863,AN11175,AN6593,
GO:0072522	purine-containing compound biosynthetic process	3.4049e-05	0.000612882	nonTerminalNode	18	9	968	2503	AN11444,AN0943,AN11303,AN0893,AN1222,AN6631,AN0252,AN8121,AN4464,AN2315,AN5122,AN10032,AN4927,AN6993,AN9083,AN6209,AN1523,AN10837,
GO:0033108	mitochondrial respiratory chain complex assembly	0.00101061	0.00855131	nonTerminalNode	9	3	977	2509	AN6255,AN4753,AN10622,AN10178,AN4863,AN0309,AN11175,AN6593,AN4388,
GO:0009150	purine ribonucleotide metabolic process	0.000253427	0.00288383	nonTerminalNode	18	12	968	2500	AN11444,AN0943,AN4317,AN11303,AN6631,AN0252,AN4464,AN0411,AN2315,AN10032,AN5122,AN4927,AN0673,AN6993,AN6209,AN1523,AN7041,AN10837,
GO:0000478	endonucleolytic cleavage involved in rRNA processing	1.82955e-05	0.00036591	nonTerminalNode	22	13	964	2499	AN6491,AN4460,AN1474,AN3172,AN0421,AN0305,AN9398,AN1164,AN7458,AN7305,AN5441,AN0695,AN1533,AN8183,AN0475,AN6265,AN4065,AN5455,AN10618,AN4777,AN2147,AN3167,
GO:0015986	ATP synthesis coupled proton transport	0.00518625	0.0324961	terminalNode	9	5	977	2507	AN2315,AN11444,AN0943,AN10032,AN4927,AN11303,AN1523,AN6631,AN0252,
GO:0034220	ion transmembrane transport	0.00228597	0.0168261	nonTerminalNode	13	9	973	2503	AN11444,AN0943,AN2934,AN11303,AN5226,AN6631,AN0252,AN2315,AN10032,AN4927,AN8337,AN1523,AN3799,
GO:0006696	ergosterol biosynthetic process	0.000337045	0.00353095	terminalNode	9	2	977	2510	AN4939,AN4923,AN6973,AN5585,AN7575,AN0451,AN0595,AN5862,AN0432,
GO:0009260	ribonucleotide biosynthetic process	4.27709e-05	0.000730055	nonTerminalNode	16	7	970	2505	AN11444,AN0943,AN11303,AN6631,AN0252,AN7469,AN4464,AN2315,AN5122,AN10032,AN0490,AN4927,AN6993,AN6209,AN1523,AN10837,
GO:0051188	cofactor biosynthetic process	0.00100952	0.00855131	nonTerminalNode	39	50	947	2462	AN3586,AN9403,AN4757,AN3150,AN1222,AN1999,AN8837,AN1743,AN1524,AN6708,AN6710,AN6572,AN0205,AN2526,AN10340,AN6643,AN1915,AN2509,AN5200,AN10991,AN5953,AN5823,AN11060,AN2733,AN3738,AN4655,AN4569,AN5162,AN9116,AN1469,AN3920,AN10237,AN4774,AN6645,AN3431,AN7469,AN0121,AN7752,AN0947,
GO:0046365	monosaccharide catabolic process	0.00344246	0.0238324	nonTerminalNode	19	19	967	2493	AN5604,AN3223,AN8720,AN1094,AN2875,AN2440,AN5210,AN3954,AN2583,AN2981,AN3059,AN1274,AN6037,AN6900,AN8689,AN7588,AN8041,AN0240,AN2867,
GO:0000096	sulfur amino acid metabolic process	0.000253427	0.00288383	nonTerminalNode	18	12	968	2500	AN8057,AN4290,AN4769,AN3593,AN0720,AN4774,AN8565,AN1194,AN5883,AN10230,AN6576,AN4443,AN1222,AN8277,AN1263,AN1528,AN1769,AN4361,
GO:0007005	mitochondrion organization	3.53511e-13	3.49976e-10	nonTerminalNode	70	47	916	2465	AN6255,AN4753,AN10453,AN3928,AN1348,AN4863,AN0346,AN7742,AN5129,AN1230,AN10622,AN3843,AN11125,AN6010,AN0309,AN3832,AN4388,AN2526,AN1105,AN7654,AN2939,AN0943,AN3149,AN7649,AN9062,AN7609,AN1093,AN11136,AN3462,AN2731,AN4490,AN10178,AN0686,AN6253,AN11175,AN6526,AN1084,AN4908,AN6248,AN7361,AN8274,AN4633,AN6731,AN11303,AN3131,AN1281,AN8229,AN4295,AN3027,AN6510,AN6897,AN8874,AN10067,AN0747,AN6073,AN6089…
GO:0070271	protein complex biogenesis	0.000152401	0.00189782	nonTerminalNode	50	63	936	2449	AN6255,AN4753,AN4863,AN1447,AN4033,AN6341,AN1230,AN3644,AN10622,AN3080,AN0309,AN6297,AN4388,AN0306,AN6193,AN0943,AN9062,AN0140,AN1387,AN4842,AN10178,AN11175,AN1205,AN4731,AN4187,AN11303,AN3131,AN8229,AN6631,AN8874,AN0316,AN10879,AN8702,AN6089,AN10519,AN0559,AN4415,AN6593,AN3810,AN4557,AN4927,AN3716,AN0673,AN0290,AN0643,AN9438,AN2126,AN0420,AN8065,AN7683,
GO:0009165	nucleotide biosynthetic process	0.000277076	0.00304783	nonTerminalNode	28	27	958	2485	AN0259,AN2272,AN11303,AN0893,AN6631,AN0252,AN8837,AN10032,AN0490,AN9083,AN6209,AN1523,AN10837,AN9116,AN8216,AN0943,AN11444,AN2509,AN3431,AN7469,AN8121,AN4464,AN2315,AN5122,AN8213,AN4927,AN5200,AN6993,
GO:0015992	proton transport	0.000750728	0.00704474	nonTerminalNode	12	6	974	2506	AN1022,AN2939,AN11444,AN0943,AN4859,AN11303,AN6631,AN0252,AN2315,AN10032,AN4927,AN1523,
GO:0009060	aerobic respiration	9.98748e-09	8.23967e-07	nonTerminalNode	34	17	952	2495	AN10585,AN4753,AN2295,AN3131,AN4064,AN3738,AN2436,AN2435,AN1743,AN2057,AN2916,AN6717,AN8275,AN5497,AN2306,AN6572,AN5597,AN9401,AN3894,AN6297,AN4388,AN3034,AN6904,AN1469,AN4525,AN9400,AN7000,AN1003,AN7609,AN8707,AN6593,AN4864,AN8793,AN3466,
GO:0006863	purine base transport	0.00628532	0.0378266	terminalNode	4	0	982	2512	AN10767,AN6932,AN8534,AN6730,
GO:0006732	coenzyme metabolic process	1.0961e-05	0.000241143	nonTerminalNode	51	56	935	2456	AN3586,AN9403,AN2295,AN1094,AN4757,AN3150,AN2436,AN1222,AN2440,AN1999,AN8837,AN1743,AN2916,AN1524,AN6708,AN6717,AN6572,AN3894,AN0205,AN2526,AN10340,AN6643,AN7000,AN0351,AN1003,AN2509,AN6037,AN0629,AN8204,AN7588,AN5200,AN10991,AN3738,AN2435,AN4569,AN3954,AN8275,AN5162,AN2981,AN9116,AN4174,AN6645,AN8707,AN3431,AN7469,AN1879,AN0947,AN0240,AN8979,AN8793,AN3466,
GO:0006461	protein complex assembly	0.000152401	0.00189782	nonTerminalNode	50	63	936	2449	AN6255,AN4753,AN4863,AN1447,AN4033,AN6341,AN1230,AN3644,AN10622,AN3080,AN0309,AN6297,AN4388,AN0306,AN6193,AN0943,AN9062,AN0140,AN1387,AN4842,AN10178,AN11175,AN1205,AN4731,AN4187,AN11303,AN3131,AN8229,AN6631,AN8874,AN0316,AN10879,AN8702,AN6089,AN10519,AN0559,AN4415,AN6593,AN3810,AN4557,AN4927,AN3716,AN0673,AN0290,AN0643,AN9438,AN2126,AN0420,AN8065,AN7683,
GO:0043038	amino acid activation	0.00709743	0.0420746	terminalNode	16	16	970	2496	AN10474,AN8224,AN8867,AN0314,AN6368,AN6236,AN1913,AN4550,AN11125,AN9400,AN1709,AN9419,AN6253,AN3865,AN6526,AN9157,
GO:0000966	RNA 5'-end processing	0.000195191	0.00231425	nonTerminalNode	16	9	970	2503	AN6491,AN4460,AN1533,AN1474,AN8183,AN0475,AN6265,AN0421,AN5455,AN10618,AN0305,AN2147,AN7458,AN1164,AN7305,AN3167,
GO:0033617	mitochondrial respiratory chain complex IV assembly	0.00802819	0.046479	terminalNode	6	2	980	2510	AN6255,AN4753,AN10178,AN4863,AN11175,AN6593,
GO:0072655	establishment of protein localization in mitochondrion	1.24015e-07	5.22447e-06	nonTerminalNode	24	9	962	2503	AN10453,AN6248,AN1281,AN8229,AN5129,AN3027,AN6510,AN0747,AN10067,AN6010,AN6089,AN1105,AN2939,AN0559,AN1892,AN3149,AN7649,AN7687,AN11136,AN1163,AN2731,AN4490,AN10828,AN6306,
GO:0030490	maturation of SSU-rRNA	4.18655e-09	4.8761e-07	nonTerminalNode	40	23	946	2489	AN1964,AN0465,AN5960,AN6491,AN9097,AN4460,AN1474,AN3172,AN0421,AN4594,AN0305,AN9398,AN7458,AN1164,AN7305,AN5441,AN8870,AN5222,AN2292,AN6679,AN1345,AN6085,AN3827,AN0133,AN1533,AN8183,AN4648,AN0475,AN6265,AN4065,AN5455,AN9468,AN10618,AN4777,AN2147,AN1983,AN3167,AN4803,AN1319,AN3794,
GO:0009259	ribonucleotide metabolic process	9.37885e-05	0.00133822	nonTerminalNode	20	13	966	2499	AN11303,AN6631,AN0252,AN0411,AN10032,AN0490,AN6209,AN1523,AN10837,AN0943,AN11444,AN4317,AN7469,AN2315,AN4464,AN5122,AN4927,AN0673,AN6993,AN7041,
GO:0009142	nucleoside triphosphate biosynthetic process	0.000336048	0.00353095	nonTerminalNode	12	5	974	2507	AN8216,AN11444,AN0943,AN11303,AN6631,AN0252,AN2315,AN10032,AN0490,AN4927,AN8213,AN1523,
GO:0006818	hydrogen transport	0.000750728	0.00704474	nonTerminalNode	12	6	974	2506	AN1022,AN2939,AN11444,AN0943,AN4859,AN11303,AN6631,AN0252,AN2315,AN10032,AN4927,AN1523,
GO:0044271	cellular nitrogen compound biosynthetic process	1.07844e-06	3.14015e-05	nonTerminalNode	97	131	889	2381	AN0259,AN3928,AN4126,AN8785,AN3150,AN1222,AN0797,AN8837,AN2873,AN0490,AN9083,AN8869,AN0205,AN4409,AN2526,AN3034,AN0943,AN0912,AN1915,AN2509,AN5601,AN8121,AN7358,AN5953,AN6866,AN7044,AN2272,AN6576,AN1993,AN4159,AN10032,AN1523,AN0565,AN10837,AN4290,AN10237,AN5886,AN6645,AN5867,AN3431,AN7752,AN5122,AN8213,AN4927,AN2243,AN4430,AN10081,AN7725,AN6536,AN0840,AN5883,AN4443,AN0893,AN4401,AN0252,AN7430,AN1…
GO:0009309	amine biosynthetic process	0.00537259	0.033452	nonTerminalNode	47	73	939	2439	AN0840,AN5883,AN4443,AN3150,AN1222,AN0797,AN4401,AN7430,AN2873,AN7878,AN5999,AN0205,AN4409,AN2526,AN8057,AN0912,AN10230,AN2509,AN5601,AN8866,AN1923,AN1342,AN5200,AN5444,AN4376,AN8859,AN10745,AN7358,AN10991,AN6866,AN3830,AN3593,AN7044,AN7498,AN6576,AN1993,AN4159,AN0929,AN6521,AN4290,AN4774,AN5886,AN5867,AN3748,AN2243,AN4430,AN6536,
GO:0009225	nucleotide-sugar metabolic process	0.00811847	0.0467284	terminalNode	5	1	981	2511	AN9094,AN5586,AN8706,AN9148,AN2867,
GO:0042180	cellular ketone metabolic process	0.000112633	0.00146961	nonTerminalNode	158	283	828	2229	AN3586,AN0314,AN9403,AN4126,AN8565,AN0797,AN2873,AN4550,AN8843,AN1528,AN11125,AN9339,AN6572,AN0205,AN4409,AN3034,AN1883,AN0912,AN0629,AN3829,AN6900,AN2208,AN8117,AN7358,AN5953,AN6866,AN7044,AN6731,AN6576,AN1993,AN1913,AN10237,AN3649,AN3058,AN5616,AN3188,AN1547,AN3805,AN2666,AN2243,AN4430,AN3466,AN6536,AN0840,AN6933,AN8224,AN10474,AN7387,AN6168,AN6368,AN7430,AN3313,AN5134,AN1743,AN1524,AN6708,AN59…
GO:0006555	methionine metabolic process	0.000266019	0.00294256	nonTerminalNode	14	7	972	2505	AN4290,AN4769,AN3593,AN0720,AN4774,AN1194,AN5883,AN10230,AN6576,AN4443,AN1222,AN8277,AN1263,AN1528,
GO:0042254	ribosome biogenesis	5.91459e-15	1.17109e-11	nonTerminalNode	106	91	880	2421	AN8254,AN1964,AN3172,AN1175,AN0421,AN9398,AN7458,AN1164,AN7305,AN5931,AN8870,AN8805,AN7630,AN3657,AN10058,AN4232,AN3455,AN4065,AN4087,AN6310,AN6902,AN2147,AN3167,AN1319,AN0262,AN3794,AN0247,AN4187,AN7674,AN8491,AN4460,AN1474,AN6632,AN4560,AN0843,AN0305,AN10943,AN2292,AN1452,AN6083,AN7205,AN6085,AN3827,AN2210,AN0133,AN4060,AN5455,AN9468,AN10955,AN4777,AN2926,AN6111,AN4803,AN8834,AN5865,AN5960,AN75…
GO:0045454	cell redox homeostasis	0.00628532	0.0378266	terminalNode	4	0	982	2512	AN3581,AN3973,AN4215,AN8080,
GO:0016125	sterol metabolic process	0.000110249	0.00146961	nonTerminalNode	22	16	964	2496	AN4939,AN0451,AN5862,AN2069,AN8283,AN8907,AN2311,AN0432,AN4684,AN1901,AN5585,AN6973,AN8012,AN1593,AN0595,AN7146,AN3638,AN6506,AN4094,AN4923,AN7575,AN4042,
GO:0006744	ubiquinone biosynthetic process	0.000263876	0.00293525	terminalNode	8	1	978	2511	AN3586,AN1999,AN10340,AN4569,AN1743,AN6572,AN4757,AN3738,
GO:0034654	nucleobase, nucleoside, nucleotide and nucleic acid biosynthetic process	4.55755e-05	0.000758315	nonTerminalNode	34	32	952	2480	AN0259,AN1222,AN0893,AN0252,AN8837,AN0490,AN1524,AN9083,AN8869,AN6209,AN11444,AN0943,AN2509,AN8121,AN4464,AN2315,AN5200,AN2272,AN11303,AN6631,AN10032,AN1523,AN0565,AN5909,AN5884,AN9116,AN10837,AN8216,AN3431,AN7469,AN5122,AN4927,AN8213,AN6993,
GO:0034621	cellular macromolecular complex subunit organization	0.000239739	0.00275978	nonTerminalNode	87	137	899	2375	AN4753,AN4863,AN3172,AN0421,AN1230,AN10622,AN7305,AN11125,AN4388,AN0306,AN6193,AN7630,AN7290,AN10058,AN4232,AN6310,AN0140,AN6902,AN10178,AN0262,AN11175,AN1205,AN4187,AN3131,AN8229,AN10970,AN1379,AN10879,AN2487,AN8702,AN6089,AN6083,AN4317,AN0133,AN6593,AN4777,AN10955,AN4927,AN0673,AN0643,AN9438,AN2126,AN8834,AN1859,AN6255,AN5960,AN4033,AN6341,AN3644,AN2734,AN8863,AN3080,AN0309,AN8856,AN9062,AN7554…
GO:0022607	cellular component assembly	0.00368175	0.0246279	nonTerminalNode	90	161	896	2351	AN4753,AN4863,AN6542,AN1447,AN3172,AN0421,AN1230,AN10622,AN7305,AN6297,AN4388,AN0306,AN6193,AN0943,AN7630,AN7290,AN10058,AN4232,AN6310,AN0140,AN6902,AN4842,AN10178,AN0262,AN11175,AN1205,AN4187,AN1982,AN3131,AN8229,AN8698,AN10879,AN8702,AN6089,AN6083,AN2051,AN6593,AN4777,AN10955,AN4927,AN0673,AN0643,AN9438,AN2126,AN8834,AN6255,AN5960,AN4033,AN6341,AN4171,AN3644,AN2734,AN8863,AN3080,AN0309,AN8856,A…
GO:0006119	oxidative phosphorylation	0.0001643	0.00202058	terminalNode	17	10	969	2502	AN4525,AN11444,AN0943,AN2316,AN11303,AN6631,AN0252,AN2315,AN10032,AN0357,AN4927,AN2916,AN2306,AN8118,AN5597,AN1523,AN4388,
GO:0030042	actin filament depolymerization	0.00628532	0.0378266	terminalNode	4	0	982	2512	AN2317,AN2126,AN10942,AN0290,
GO:0051029	rRNA transport	0.000112523	0.00146961	nonTerminalNode	10	2	976	2510	AN3413,AN4862,AN6978,AN5441,AN4060,AN6632,AN3172,AN4087,AN3706,AN0843,
GO:0065003	macromolecular complex assembly	3.06448e-06	7.68061e-05	nonTerminalNode	82	107	904	2405	AN4753,AN4863,AN1447,AN3172,AN0421,AN1230,AN10622,AN7305,AN6297,AN4388,AN0306,AN6193,AN0943,AN7630,AN7290,AN10058,AN4232,AN6310,AN0140,AN6902,AN4842,AN10178,AN0262,AN11175,AN1205,AN4187,AN3131,AN8229,AN10879,AN8702,AN6089,AN6083,AN6593,AN4777,AN10955,AN4927,AN0673,AN0643,AN9438,AN2126,AN8834,AN6255,AN5960,AN4033,AN6341,AN3644,AN2734,AN8863,AN3080,AN0309,AN8856,AN9062,AN10055,AN4501,AN1387,AN4731,…
GO:0009108	coenzyme biosynthetic process	0.00440841	0.0289989	nonTerminalNode	25	30	961	2482	AN10991,AN3586,AN9403,AN4757,AN3150,AN3738,AN1222,AN1999,AN8837,AN4569,AN1743,AN1524,AN6708,AN6572,AN0205,AN2526,AN5162,AN9116,AN10340,AN6643,AN6645,AN2509,AN3431,AN7469,AN5200,
GO:0044106	cellular amine metabolic process	0.000112819	0.00146961	nonTerminalNode	109	178	877	2334	AN0314,AN4126,AN8565,AN0797,AN2873,AN4550,AN8843,AN1528,AN11125,AN4409,AN0205,AN3034,AN1883,AN0912,AN0629,AN3829,AN7358,AN6866,AN7044,AN6576,AN1993,AN1913,AN3058,AN3188,AN2666,AN2243,AN3466,AN4430,AN6536,AN6933,AN0840,AN10474,AN8224,AN7387,AN6368,AN7430,AN3313,AN5134,AN1743,AN5999,AN8057,AN8866,AN4997,AN4888,AN4376,AN8859,AN10745,AN3593,AN1150,AN1376,AN8123,AN2882,AN0929,AN6521,AN4769,AN4774,AN19…
GO:0007006	mitochondrial membrane organization	6.49432e-06	0.000151279	nonTerminalNode	16	5	970	2507	AN2939,AN0559,AN0943,AN10453,AN7649,AN7687,AN11303,AN8229,AN11136,AN4295,AN3843,AN4927,AN0686,AN10828,AN1105,AN6306,
GO:0006450	regulation of translational fidelity	0.000139232	0.00175592	terminalNode	7	0	979	2512	AN4616,AN4470,AN4803,AN1345,AN10681,AN3413,AN7143,
GO:0006839	mitochondrial transport	1.04511e-06	3.08852e-05	nonTerminalNode	27	15	959	2497	AN10453,AN6248,AN4250,AN1281,AN4387,AN4064,AN5129,AN3027,AN6510,AN0747,AN10067,AN6010,AN3461,AN6089,AN1105,AN10172,AN0559,AN1892,AN3149,AN7649,AN7687,AN11136,AN1163,AN2731,AN4490,AN10828,AN6306,
GO:0016072	rRNA metabolic process	6.47886e-09	6.10864e-07	nonTerminalNode	70	67	916	2445	AN8254,AN1964,AN3172,AN1175,AN0421,AN9398,AN7458,AN1164,AN7305,AN5931,AN8870,AN3657,AN3455,AN4065,AN6310,AN6902,AN2147,AN3167,AN1319,AN3794,AN4187,AN4460,AN1474,AN0305,AN10943,AN2292,AN1452,AN6085,AN3827,AN0133,AN5455,AN9468,AN10955,AN4777,AN2926,AN6111,AN4803,AN8834,AN5865,AN5960,AN7526,AN0745,AN4594,AN0310,AN4862,AN10352,AN5441,AN0695,AN8247,AN1345,AN1533,AN0475,AN4648,AN0465,AN7424,AN6491,AN90…
GO:0009199	ribonucleoside triphosphate metabolic process	0.0031092	0.0217534	nonTerminalNode	14	11	972	2501	AN11444,AN0943,AN4317,AN11303,AN6631,AN0252,AN2315,AN0411,AN10032,AN0490,AN4927,AN0673,AN1523,AN7041,
GO:0046394	carboxylic acid biosynthetic process	0.00197283	0.0149663	nonTerminalNode	65	104	921	2408	AN4126,AN5904,AN3150,AN1222,AN0797,AN2873,AN0205,AN4409,AN2526,AN3034,AN0912,AN2509,AN5601,AN8117,AN7358,AN5953,AN6866,AN7044,AN6731,AN6576,AN1993,AN4159,AN4290,AN10237,AN5616,AN5886,AN6645,AN5867,AN2243,AN4430,AN6536,AN0840,AN5883,AN9407,AN4443,AN4401,AN7430,AN7878,AN6555,AN5999,AN1037,AN8057,AN10230,AN8866,AN1923,AN5861,AN1342,AN4888,AN5200,AN5444,AN4376,AN8859,AN10745,AN10991,AN3830,AN3593,AN7…
GO:0042026	protein refolding	0.000112523	0.00146961	terminalNode	10	2	976	2510	AN1163,AN2731,AN1047,AN2432,AN4583,AN6248,AN6010,AN5129,AN6089,AN0858,
GO:0042407	cristae formation	0.00176651	0.0139908	terminalNode	5	0	981	2512	AN11303,AN0943,AN3843,AN4927,AN4295,
GO:0000466	maturation of 5.8S rRNA from tricistronic rRNA transcript (SSU-rRNA, 5.8S rRNA, LSU-rRNA)	0.00106158	0.00886886	nonTerminalNode	27	29	959	2483	AN6491,AN4460,AN1474,AN3172,AN0421,AN0305,AN4471,AN9398,AN7305,AN7458,AN1164,AN5441,AN8247,AN3657,AN0133,AN1533,AN8183,AN0475,AN6265,AN4065,AN5455,AN10618,AN2926,AN2147,AN3167,AN6111,AN8834,
GO:0016129	phytosteroid biosynthetic process	0.000337045	0.00353095	nonTerminalNode	9	2	977	2510	AN4939,AN4923,AN6973,AN5585,AN7575,AN0451,AN0595,AN5862,AN0432,
GO:0046034	ATP metabolic process	0.00214022	0.0158121	nonTerminalNode	10	5	976	2507	AN2315,AN11444,AN0943,AN10032,AN4927,AN0673,AN11303,AN1523,AN6631,AN0252,
GO:0006007	glucose catabolic process	0.000945724	0.00828555	terminalNode	17	13	969	2499	AN5604,AN3223,AN3059,AN8720,AN1094,AN2875,AN6037,AN2440,AN6900,AN5210,AN8689,AN7588,AN3954,AN8041,AN0240,AN2583,AN2981,
GO:0019362	pyridine nucleotide metabolic process	0.006083	0.0375213	nonTerminalNode	15	14	971	2498	AN0351,AN1094,AN2509,AN6037,AN3431,AN2440,AN8837,AN8204,AN7588,AN3954,AN5200,AN0240,AN8979,AN2981,AN9116,
GO:0006364	rRNA processing	8.21911e-09	7.07559e-07	nonTerminalNode	69	66	917	2446	AN8254,AN1964,AN3172,AN1175,AN0421,AN9398,AN7458,AN1164,AN7305,AN5931,AN8870,AN3657,AN3455,AN4065,AN6310,AN6902,AN2147,AN3167,AN1319,AN3794,AN4187,AN4460,AN1474,AN0305,AN10943,AN2292,AN1452,AN6085,AN3827,AN0133,AN5455,AN9468,AN10955,AN4777,AN2926,AN6111,AN4803,AN8834,AN5865,AN5960,AN7526,AN4594,AN0745,AN0310,AN10352,AN5441,AN0695,AN8247,AN1345,AN1533,AN0475,AN4648,AN0465,AN7424,AN6491,AN9097,AN44…
GO:0006743	ubiquinone metabolic process	0.000263876	0.00293525	nonTerminalNode	8	1	978	2511	AN3586,AN1999,AN10340,AN4569,AN1743,AN6572,AN4757,AN3738,
GO:0044281	small molecule metabolic process	1.54427e-06	4.24673e-05	nonTerminalNode	263	485	723	2027	AN0259,AN0314,AN9403,AN4126,AN0451,AN0797,AN0490,AN8843,AN1528,AN11125,AN9339,AN8869,AN0205,AN3034,AN2815,AN0943,AN0912,AN2951,AN8121,AN6900,AN5953,AN6576,AN1993,AN0411,AN8907,AN2311,AN9094,AN8066,AN5585,AN3058,AN5616,AN3188,AN1547,AN3805,AN5566,AN6506,AN4927,AN2243,AN3466,AN10081,AN6933,AN0840,AN6168,AN6368,AN8819,AN1743,AN6708,AN5999,AN8057,AN10340,AN8204,AN4376,AN1376,AN6631,AN5210,AN4569,AN82…
GO:0072521	purine-containing compound metabolic process	0.00148604	0.0120097	nonTerminalNode	27	30	959	2482	AN2272,AN11303,AN0893,AN1222,AN0891,AN6631,AN0252,AN0411,AN10032,AN1524,AN9083,AN6209,AN1523,AN10837,AN0943,AN11444,AN4317,AN8121,AN4464,AN2315,AN5122,AN4927,AN0673,AN6993,AN9470,AN10081,AN7041,
GO:0006164	purine nucleotide biosynthetic process	4.27709e-05	0.000730055	nonTerminalNode	16	7	970	2505	AN11444,AN0943,AN11303,AN0893,AN6631,AN0252,AN8121,AN4464,AN2315,AN10032,AN5122,AN4927,AN6993,AN6209,AN1523,AN10837,
GO:0009066	aspartate family amino acid metabolic process	1.73387e-06	4.63926e-05	nonTerminalNode	28	17	958	2495	AN6639,AN3830,AN3593,AN0720,AN0300,AN1194,AN5883,AN6576,AN4443,AN1222,AN4401,AN1993,AN8709,AN2873,AN1528,AN6521,AN4290,AN4769,AN4774,AN10230,AN5601,AN8277,AN1923,AN1263,AN5206,AN8979,AN8859,AN3466,
GO:0006811	ion transport	0.00791037	0.0463388	nonTerminalNode	42	65	944	2447	AN4863,AN8785,AN5226,AN4387,AN8647,AN0252,AN0399,AN8337,AN0870,AN2939,AN11444,AN0943,AN8040,AN6045,AN2315,AN4842,AN10178,AN2977,AN3799,AN5378,AN7392,AN2934,AN2875,AN4859,AN11303,AN4328,AN0469,AN6631,AN8540,AN10032,AN1008,AN6932,AN3461,AN1523,AN1022,AN1181,AN0066,AN7463,AN4402,AN7571,AN4927,AN6087,
GO:0019320	hexose catabolic process	0.00193581	0.0147989	nonTerminalNode	18	16	968	2496	AN5604,AN3223,AN8720,AN1094,AN2875,AN2440,AN5210,AN3954,AN2583,AN2981,AN3059,AN6037,AN6900,AN8689,AN7588,AN8041,AN0240,AN2867,
GO:0006753	nucleoside phosphate metabolic process	6.99753e-05	0.00107404	nonTerminalNode	43	48	943	2464	AN0259,AN1094,AN0893,AN2440,AN0252,AN8837,AN0490,AN9083,AN6209,AN0943,AN11444,AN0351,AN2509,AN0271,AN6037,AN8121,AN4464,AN2315,AN8204,AN7588,AN5200,AN7041,AN2272,AN11303,AN6631,AN0411,AN10032,AN3954,AN1523,AN2981,AN9116,AN10837,AN8216,AN4317,AN3431,AN7469,AN5122,AN4927,AN8213,AN0673,AN6993,AN0240,AN8979,
GO:0071822	protein complex subunit organization	0.000952365	0.00830697	nonTerminalNode	59	88	927	2424	AN4753,AN4863,AN1447,AN1230,AN10622,AN11125,AN6297,AN4388,AN0306,AN6193,AN0943,AN0140,AN4842,AN10178,AN11175,AN1205,AN4187,AN3131,AN8229,AN10970,AN10879,AN8702,AN6089,AN6083,AN6593,AN4927,AN0673,AN0643,AN9438,AN2126,AN6255,AN4033,AN6341,AN3644,AN3080,AN0309,AN9062,AN7554,AN3462,AN1387,AN4731,AN11303,AN2317,AN6631,AN8874,AN0316,AN2862,AN10942,AN10519,AN0559,AN4415,AN3810,AN4557,AN3716,AN0290,AN118…
GO:0015980	energy derivation by oxidation of organic compounds	3.31793e-08	1.93221e-06	nonTerminalNode	45	33	941	2479	AN4913,AN10585,AN4753,AN2295,AN1094,AN2436,AN1743,AN2916,AN6717,AN8118,AN5497,AN6572,AN3894,AN6297,AN4388,AN3034,AN6904,AN2316,AN7000,AN1003,AN7609,AN4501,AN2867,AN4864,AN9148,AN3131,AN3738,AN4064,AN2435,AN0357,AN2057,AN8275,AN2306,AN8010,AN5597,AN9401,AN9400,AN4525,AN1469,AN8707,AN6593,AN8979,AN8793,AN3466,AN10642,
GO:0006082	organic acid metabolic process	0.000537083	0.00526448	nonTerminalNode	152	282	834	2230	AN0314,AN9403,AN4126,AN8565,AN0797,AN2873,AN4550,AN8843,AN1528,AN11125,AN9339,AN0205,AN4409,AN3034,AN1883,AN0912,AN0629,AN3829,AN6900,AN2208,AN8117,AN7358,AN5953,AN6866,AN7044,AN6731,AN6576,AN1993,AN1913,AN10237,AN3649,AN3058,AN5616,AN3188,AN1547,AN3805,AN2666,AN2243,AN4430,AN3466,AN10081,AN6536,AN0840,AN6933,AN8224,AN10474,AN7387,AN6168,AN6368,AN7430,AN3313,AN5134,AN1743,AN1524,AN6708,AN5999,AN1…
GO:0000460	maturation of 5.8S rRNA	0.00106158	0.00886886	nonTerminalNode	27	29	959	2483	AN6491,AN4460,AN1474,AN3172,AN0421,AN0305,AN9398,AN4471,AN7305,AN1164,AN7458,AN5441,AN8247,AN3657,AN0133,AN1533,AN8183,AN0475,AN6265,AN4065,AN5455,AN10618,AN2926,AN2147,AN3167,AN6111,AN8834,
GO:0006091	generation of precursor metabolites and energy	7.83751e-11	1.55183e-08	nonTerminalNode	76	66	910	2446	AN4753,AN1094,AN3088,AN2436,AN2916,AN8118,AN6572,AN6297,AN4388,AN3034,AN1624,AN0943,AN7000,AN1003,AN7609,AN6900,AN4864,AN6232,AN8720,AN4859,AN2875,AN3131,AN10032,AN2435,AN0357,AN1523,AN9400,AN8707,AN6593,AN4927,AN8041,AN3466,AN10642,AN6255,AN10585,AN4913,AN3223,AN2295,AN0252,AN1743,AN6717,AN5497,AN3894,AN6904,AN2583,AN2316,AN11444,AN0595,AN6037,AN2315,AN4501,AN2867,AN5604,AN9148,AN11303,AN4064,AN…
GO:0043436	oxoacid metabolic process	0.000622413	0.0060116	nonTerminalNode	151	281	835	2231	AN0314,AN9403,AN4126,AN8565,AN0797,AN2873,AN4550,AN8843,AN1528,AN11125,AN9339,AN0205,AN4409,AN3034,AN1883,AN0912,AN0629,AN3829,AN6900,AN2208,AN8117,AN7358,AN5953,AN6866,AN7044,AN6731,AN6576,AN1993,AN1913,AN10237,AN3649,AN3058,AN5616,AN3188,AN1547,AN3805,AN2666,AN2243,AN4430,AN3466,AN6536,AN0840,AN6933,AN8224,AN10474,AN7387,AN6168,AN6368,AN7430,AN3313,AN5134,AN1743,AN1524,AN6708,AN5999,AN1037,AN80…
GO:0017038	protein import	0.00251593	0.0182576	nonTerminalNode	30	37	956	2475	AN10453,AN5129,AN4862,AN8863,AN6010,AN1105,AN3375,AN3149,AN7649,AN7029,AN11136,AN2731,AN4490,AN0084,AN6248,AN1281,AN3027,AN6510,AN1379,AN10067,AN0747,AN6126,AN6089,AN1892,AN0559,AN4942,AN7687,AN1163,AN10828,AN6306,
GO:0006520	cellular amino acid metabolic process	3.38937e-05	0.000612882	nonTerminalNode	107	167	879	2345	AN0314,AN4126,AN8565,AN0797,AN2873,AN4550,AN8843,AN1528,AN11125,AN4409,AN0205,AN1883,AN0912,AN0629,AN3829,AN7358,AN6866,AN7044,AN6576,AN1993,AN1913,AN3058,AN3188,AN2666,AN2243,AN3466,AN4430,AN6536,AN6933,AN0840,AN10474,AN8224,AN7387,AN6368,AN7430,AN3313,AN5134,AN1743,AN5999,AN8057,AN8866,AN4997,AN4888,AN4376,AN8859,AN10745,AN3593,AN1150,AN1376,AN8123,AN2882,AN0929,AN6521,AN4769,AN4774,AN1957,AN54…
GO:0043933	macromolecular complex subunit organization	0.000311956	0.0033938	nonTerminalNode	95	155	891	2357	AN4753,AN4863,AN1447,AN3172,AN0421,AN1230,AN10622,AN7305,AN11125,AN6297,AN4388,AN0306,AN6193,AN0943,AN7630,AN7290,AN10058,AN4232,AN6310,AN0140,AN6902,AN4842,AN10178,AN0262,AN11175,AN1205,AN4187,AN3131,AN8229,AN10970,AN1379,AN10879,AN2487,AN8702,AN6089,AN6083,AN4317,AN0133,AN6593,AN4777,AN10955,AN4927,AN0673,AN0643,AN9438,AN2126,AN8834,AN1859,AN6255,AN5960,AN4033,AN6341,AN3644,AN2734,AN8863,AN3080…
GO:0071843	cellular component biogenesis at cellular level	1.69584e-11	4.53237e-09	nonTerminalNode	121	136	865	2376	AN8254,AN3172,AN1175,AN9398,AN1164,AN7305,AN8870,AN8805,AN7630,AN7290,AN3657,AN10058,AN4232,AN4065,AN3167,AN8491,AN8846,AN4460,AN8229,AN0843,AN3112,AN1452,AN6083,AN7205,AN2210,AN0133,AN5455,AN9468,AN10955,AN4927,AN2926,AN0673,AN6111,AN4803,AN8834,AN5960,AN0745,AN2734,AN6698,AN8856,AN9062,AN4648,AN10055,AN7424,AN0465,AN3413,AN1366,AN4471,AN4475,AN6082,AN0327,AN5222,AN3706,AN1949,AN1013,AN1957,AN38…
GO:0009145	purine nucleoside triphosphate biosynthetic process	0.00518625	0.0324961	nonTerminalNode	9	5	977	2507	AN2315,AN11444,AN0943,AN10032,AN4927,AN11303,AN1523,AN6631,AN0252,
GO:0009205	purine ribonucleoside triphosphate metabolic process	0.00637368	0.0381266	nonTerminalNode	13	11	973	2501	AN11444,AN0943,AN4317,AN11303,AN6631,AN0252,AN2315,AN0411,AN10032,AN4927,AN0673,AN1523,AN7041,
GO:0046164	alcohol catabolic process	0.00243208	0.0177695	nonTerminalNode	22	23	964	2489	AN5604,AN3223,AN8720,AN1094,AN2875,AN5226,AN2440,AN8980,AN5210,AN3954,AN2583,AN2981,AN3059,AN1274,AN6037,AN6900,AN8689,AN7588,AN8041,AN8979,AN0240,AN2867,
GO:0006694	steroid biosynthetic process	0.00214022	0.0158121	nonTerminalNode	10	5	976	2507	AN4939,AN2069,AN4923,AN6973,AN5585,AN7575,AN0451,AN0595,AN5862,AN0432,
GO:0071826	ribonucleoprotein complex subunit organization	4.90574e-05	0.00079446	nonTerminalNode	30	26	956	2486	AN7424,AN5960,AN3172,AN0421,AN2734,AN4471,AN4475,AN7305,AN5222,AN6083,AN7630,AN1013,AN8856,AN7290,AN0583,AN10058,AN1200,AN0133,AN4232,AN10055,AN6310,AN6202,AN5979,AN10955,AN4777,AN6902,AN1166,AN0262,AN6060,AN8834,
GO:0051186	cofactor metabolic process	8.13489e-07	2.64051e-05	nonTerminalNode	65	72	921	2440	AN3586,AN9403,AN1094,AN3150,AN2436,AN1222,AN2440,AN1999,AN8837,AN2916,AN6572,AN0205,AN2526,AN1915,AN7000,AN0351,AN1003,AN2509,AN0629,AN7588,AN5953,AN4655,AN2435,AN3954,AN5162,AN10237,AN4174,AN6645,AN8707,AN3431,AN7752,AN3466,AN2295,AN4757,AN1743,AN6708,AN1524,AN6717,AN6710,AN3894,AN10340,AN6643,AN6037,AN8204,AN5200,AN10991,AN5823,AN11060,AN2733,AN3738,AN4569,AN8275,AN6644,AN9116,AN2981,AN1469,AN3…
GO:0000469	cleavage involved in rRNA processing	0.00104737	0.00882465	nonTerminalNode	24	24	962	2488	AN6491,AN4460,AN1474,AN3172,AN0421,AN0305,AN9398,AN1164,AN7458,AN7305,AN5441,AN0695,AN3657,AN1533,AN8183,AN0475,AN6265,AN4065,AN5455,AN10618,AN4777,AN2147,AN3167,AN6111,
GO:0045426	quinone cofactor biosynthetic process	0.000263876	0.00293525	nonTerminalNode	8	1	978	2511	AN3586,AN1999,AN10340,AN4569,AN1743,AN6572,AN4757,AN3738,
GO:0044085	cellular component biogenesis	5.83935e-09	5.8456e-07	nonTerminalNode	172	255	814	2257	AN8254,AN4753,AN4863,AN1447,AN3172,AN1175,AN10622,AN9398,AN7305,AN1164,AN8870,AN8805,AN4388,AN6193,AN0943,AN7630,AN3657,AN7290,AN10058,AN4232,AN4065,AN0140,AN4842,AN10178,AN3167,AN1205,AN8491,AN8846,AN4460,AN3131,AN8229,AN8698,AN0843,AN3112,AN10879,AN8702,AN1452,AN6083,AN7205,AN2210,AN0133,AN5455,AN9468,AN10955,AN2926,AN4927,AN0673,AN6111,AN9438,AN4803,AN8834,AN6255,AN5960,AN6341,AN0745,AN2734,AN…
GO:0043102	amino acid salvage	0.00628532	0.0378266	nonTerminalNode	4	0	982	2512	AN4290,AN10230,AN6576,AN3593,
GO:0000472	endonucleolytic cleavage to generate mature 5'-end of SSU-rRNA from (SSU-rRNA, 5.8S rRNA, LSU-rRNA)	0.000195191	0.00231425	terminalNode	16	9	970	2503	AN6491,AN4460,AN1533,AN1474,AN8183,AN0475,AN6265,AN0421,AN5455,AN10618,AN0305,AN2147,AN7458,AN1164,AN7305,AN3167,
GO:0006754	ATP biosynthetic process	0.00518625	0.0324961	nonTerminalNode	9	5	977	2507	AN2315,AN11444,AN0943,AN10032,AN4927,AN11303,AN1523,AN6631,AN0252,
GO:0008202	steroid metabolic process	0.000110249	0.00146961	nonTerminalNode	22	16	964	2496	AN4939,AN0451,AN5862,AN2069,AN8283,AN8907,AN2311,AN0432,AN4684,AN1901,AN5585,AN6973,AN8012,AN1593,AN0595,AN7146,AN3638,AN6506,AN4094,AN4923,AN7575,AN4042,
GO:0071806	protein transmembrane transport	9.49324e-05	0.00133822	nonTerminalNode	16	8	970	2504	AN1892,AN0559,AN6248,AN7687,AN4589,AN1281,AN5129,AN3027,AN6510,AN1163,AN4490,AN10067,AN6010,AN10828,AN1105,AN6089,
GO:0009308	amine metabolic process	0.00252911	0.0182576	nonTerminalNode	116	215	870	2297	AN0314,AN4126,AN8565,AN0797,AN2873,AN4550,AN8843,AN1528,AN11125,AN4409,AN0205,AN3034,AN1883,AN0912,AN0629,AN3829,AN7358,AN6866,AN7044,AN6576,AN1993,AN1913,AN9094,AN3058,AN3188,AN2666,AN2243,AN3466,AN4430,AN6536,AN6933,AN0840,AN10474,AN8224,AN7387,AN6368,AN3313,AN7430,AN5134,AN1743,AN5999,AN8057,AN4515,AN8866,AN4997,AN4888,AN4376,AN8859,AN10745,AN12280,AN3593,AN1150,AN1376,AN8123,AN2882,AN0929,AN6…
GO:0000028	ribosomal small subunit assembly	0.00285885	0.0201757	terminalNode	7	2	979	2510	AN5979,AN4777,AN5960,AN7305,AN5222,AN3172,AN0421,
GO:0016128	phytosteroid metabolic process	0.00101061	0.00855131	nonTerminalNode	9	3	977	2509	AN4939,AN4923,AN6973,AN5585,AN7575,AN0451,AN0595,AN5862,AN0432,
GO:0065002	intracellular protein transmembrane transport	9.49324e-05	0.00133822	nonTerminalNode	16	8	970	2504	AN1892,AN0559,AN6248,AN7687,AN4589,AN1281,AN5129,AN3027,AN6510,AN1163,AN4490,AN10067,AN6010,AN10828,AN1105,AN6089,
GO:0043623	cellular protein complex assembly	1.57846e-06	4.28129e-05	nonTerminalNode	39	32	947	2480	AN6255,AN4753,AN4863,AN4033,AN6341,AN1230,AN3644,AN10622,AN3080,AN0309,AN4388,AN0306,AN6193,AN9062,AN0140,AN10178,AN11175,AN1205,AN4731,AN3131,AN8229,AN0316,AN10879,AN8702,AN6089,AN10519,AN0559,AN4415,AN6593,AN4927,AN3716,AN0673,AN0290,AN0643,AN9438,AN2126,AN8065,AN0420,AN7683,
GO:0008154	actin polymerization or depolymerization	0.00518625	0.0324961	nonTerminalNode	9	5	977	2507	AN0140,AN0673,AN0290,AN2317,AN2126,AN6341,AN8065,AN10942,AN0306,
GO:0007007	inner mitochondrial membrane organization	3.70129e-05	0.000654336	nonTerminalNode	11	2	975	2510	AN10453,AN0943,AN3843,AN7649,AN4927,AN0686,AN7687,AN11303,AN11136,AN4295,AN6306,
GO:0009201	ribonucleoside triphosphate biosynthetic process	0.00214022	0.0158121	nonTerminalNode	10	5	976	2507	AN2315,AN11444,AN0943,AN10032,AN0490,AN4927,AN11303,AN1523,AN6631,AN0252,
GO:0046496	nicotinamide nucleotide metabolic process	0.0077585	0.045584	terminalNode	14	13	972	2499	AN0351,AN1094,AN2509,AN6037,AN3431,AN2440,AN8837,AN8204,AN7588,AN3954,AN5200,AN0240,AN8979,AN2981,
GO:0009067	aspartate family amino acid biosynthetic process	0.000750728	0.00704474	nonTerminalNode	12	6	974	2506	AN4290,AN3593,AN4774,AN5883,AN6576,AN10230,AN4443,AN5601,AN4401,AN2873,AN6521,AN8859,
GO:0006553	lysine metabolic process	0.00263745	0.0189208	terminalNode	6	1	980	2511	AN6521,AN5206,AN6639,AN2873,AN5601,AN3466,
GO:0055086	nucleobase, nucleoside and nucleotide metabolic process	0.000155547	0.0019249	nonTerminalNode	57	76	929	2436	AN0259,AN1094,AN1222,AN2440,AN8837,AN0490,AN9083,AN8869,AN0943,AN0351,AN6541,AN2509,AN8121,AN7588,AN7041,AN2272,AN0891,AN0411,AN10032,AN3954,AN1523,AN0565,AN10837,AN4317,AN3431,AN5566,AN5122,AN4927,AN8213,AN0673,AN9470,AN2243,AN10081,AN0893,AN0252,AN3581,AN1524,AN5999,AN6209,AN11444,AN0271,AN6037,AN2315,AN4464,AN8204,AN5200,AN11303,AN6631,AN5909,AN5884,AN9116,AN2981,AN8216,AN7469,AN6993,AN8979,AN…
GO:0006396	RNA processing	0.000793867	0.00741442	nonTerminalNode	96	163	890	2349	AN8254,AN3172,AN1175,AN0956,AN9398,AN2433,AN1164,AN7305,AN8870,AN7290,AN3657,AN4065,AN3167,AN4460,AN4655,AN1495,AN1452,AN8066,AN0133,AN5455,AN9468,AN10955,AN2926,AN6111,AN4803,AN8834,AN5960,AN0745,AN6604,AN4648,AN6735,AN6903,AN7424,AN0465,AN11060,AN4471,AN6082,AN0327,AN5222,AN1949,AN1957,AN1709,AN3810,AN1983,AN1964,AN10557,AN1751,AN0421,AN3010,AN7458,AN5931,AN2065,AN3455,AN6310,AN6507,AN2147,AN69…
GO:0006099	tricarboxylic acid cycle	0.00493259	0.031728	terminalNode	12	9	974	2503	AN7000,AN1003,AN2295,AN8707,AN2436,AN2435,AN2916,AN6717,AN8275,AN3894,AN8793,AN3466,
GO:0006163	purine nucleotide metabolic process	9.37885e-05	0.00133822	nonTerminalNode	20	13	966	2499	AN11303,AN0893,AN6631,AN0252,AN0411,AN10032,AN6209,AN1523,AN10837,AN0943,AN11444,AN4317,AN2315,AN4464,AN8121,AN5122,AN4927,AN0673,AN6993,AN7041,
GO:0009102	biotin biosynthetic process	0.00628532	0.0378266	terminalNode	4	0	982	2512	AN5953,AN6645,AN10237,AN6644,
GO:0000479	endonucleolytic cleavage of tricistronic rRNA transcript (SSU-rRNA, 5.8S rRNA, LSU-rRNA)	1.82955e-05	0.00036591	nonTerminalNode	22	13	964	2499	AN6491,AN4460,AN1474,AN3172,AN0421,AN0305,AN9398,AN7305,AN7458,AN1164,AN0695,AN5441,AN1533,AN8183,AN0475,AN6265,AN4065,AN5455,AN10618,AN4777,AN2147,AN3167,
GO:0034470	ncRNA processing	0.000361366	0.00372659	nonTerminalNode	79	123	907	2389	AN8254,AN1964,AN1751,AN3172,AN1175,AN0421,AN0956,AN3010,AN9398,AN7458,AN1164,AN7305,AN5931,AN8870,AN3657,AN3455,AN4065,AN6310,AN6902,AN2147,AN3167,AN1045,AN1319,AN3794,AN4187,AN4460,AN1474,AN4655,AN0305,AN10943,AN2292,AN1452,AN8066,AN6085,AN3827,AN8799,AN0133,AN5455,AN9468,AN10955,AN4777,AN2926,AN6111,AN4803,AN8834,AN5865,AN5960,AN7526,AN0745,AN4594,AN0310,AN6604,AN10352,AN5441,AN0695,AN8247,AN13…
GO:0006733	oxidoreduction coenzyme metabolic process	2.35244e-05	0.000443604	nonTerminalNode	24	16	962	2496	AN3586,AN1094,AN4757,AN3738,AN2440,AN1999,AN8837,AN4569,AN1743,AN3954,AN6572,AN9116,AN2981,AN10340,AN0351,AN2509,AN6037,AN3431,AN7469,AN8204,AN7588,AN5200,AN0240,AN8979,
GO:0070925	organelle assembly	2.21701e-05	0.00043036	nonTerminalNode	27	20	959	2492	AN7424,AN5960,AN3172,AN0421,AN2734,AN4471,AN4475,AN7305,AN5222,AN6083,AN7630,AN1013,AN8856,AN0583,AN10058,AN1200,AN4232,AN10055,AN6310,AN6202,AN5979,AN10955,AN4777,AN6902,AN1166,AN0262,AN8834,
GO:0042274	ribosomal small subunit biogenesis	1.76358e-09	2.68606e-07	nonTerminalNode	45	28	941	2484	AN1964,AN5960,AN3172,AN0421,AN4594,AN4748,AN9398,AN7458,AN1164,AN7305,AN5441,AN8870,AN8805,AN1345,AN1533,AN4648,AN0475,AN4065,AN2147,AN3167,AN1319,AN3794,AN0247,AN0465,AN6491,AN4460,AN9097,AN1474,AN0305,AN5222,AN2292,AN6679,AN6085,AN3827,AN0133,AN8183,AN4060,AN6265,AN5455,AN9468,AN10618,AN5979,AN4777,AN1983,AN4803,
GO:0009152	purine ribonucleotide biosynthetic process	0.00011952	0.00154673	nonTerminalNode	14	6	972	2506	AN11444,AN0943,AN11303,AN6631,AN0252,AN2315,AN4464,AN10032,AN5122,AN4927,AN6993,AN6209,AN1523,AN10837,
GO:0034660	ncRNA metabolic process	3.54057e-05	0.000631561	nonTerminalNode	95	143	891	2369	AN8254,AN1964,AN8867,AN0314,AN1751,AN3172,AN1175,AN0421,AN0956,AN3010,AN4550,AN9398,AN11125,AN7458,AN1164,AN7305,AN5931,AN8870,AN3657,AN3455,AN4065,AN6310,AN6902,AN2147,AN6253,AN3167,AN1045,AN1319,AN6526,AN3794,AN4187,AN4460,AN1474,AN4655,AN1913,AN0305,AN10943,AN2292,AN1452,AN9400,AN8066,AN6085,AN3827,AN8799,AN0133,AN5455,AN9468,AN10955,AN4777,AN2926,AN3865,AN6111,AN4803,AN8834,AN5865,AN10474,AN8…
GO:0006790	sulfur compound metabolic process	0.0023282	0.0170734	nonTerminalNode	34	44	952	2468	AN3928,AN4126,AN0720,AN8565,AN5883,AN4443,AN3150,AN1222,AN6710,AN1528,AN1769,AN1752,AN3034,AN8057,AN10230,AN0629,AN8277,AN4888,AN7600,AN5953,AN3593,AN1194,AN6576,AN6644,AN4290,AN4769,AN10237,AN4774,AN4174,AN6645,AN1879,AN1263,AN4361,AN7725,
GO:0019509	L-methionine salvage from methylthioadenosine	0.00628532	0.0378266	terminalNode	4	0	982	2512	AN4290,AN10230,AN6576,AN3593,
GO:0016126	sterol biosynthetic process	0.00214022	0.0158121	nonTerminalNode	10	5	976	2507	AN4939,AN2069,AN4923,AN6973,AN5585,AN7575,AN0451,AN0595,AN5862,AN0432,
GO:0071267	L-methionine salvage	0.00628532	0.0378266	nonTerminalNode	4	0	982	2512	AN4290,AN10230,AN6576,AN3593,
GO:0071844	cellular component assembly at cellular level	0.00512075	0.0324961	nonTerminalNode	81	144	905	2368	AN4753,AN4863,AN6542,AN3172,AN0421,AN1230,AN10622,AN7305,AN4388,AN0306,AN6193,AN7630,AN7290,AN10058,AN4232,AN6310,AN0140,AN6902,AN10178,AN0262,AN11175,AN1205,AN4187,AN1982,AN3131,AN8229,AN8698,AN10879,AN8702,AN6089,AN6083,AN2051,AN6593,AN10955,AN4777,AN4927,AN0673,AN0643,AN9438,AN2126,AN8834,AN6255,AN5960,AN4033,AN6341,AN4171,AN3644,AN2734,AN8863,AN3080,AN0309,AN8856,AN9062,AN10055,AN0697,AN4501,…
GO:0006457	protein folding	4.64089e-05	0.000765747	nonTerminalNode	26	20	960	2492	AN6630,AN1845,AN6248,AN2238,AN0381,AN5129,AN2149,AN1851,AN6010,AN6073,AN6089,AN6921,AN2432,AN9124,AN8206,AN1904,AN0858,AN5602,AN5438,AN1163,AN2731,AN1047,AN4583,AN0686,AN1510,AN10507,
GO:0006412	translation	2.02828e-07	7.80242e-06	nonTerminalNode	62	63	924	2449	AN10474,AN8224,AN8867,AN0314,AN2238,AN10557,AN1751,AN0570,AN4611,AN3156,AN5014,AN7107,AN5129,AN3172,AN0076,AN6368,AN2932,AN4616,AN4550,AN11125,AN10681,AN3832,AN4218,AN4470,AN1345,AN0445,AN7554,AN0641,AN3462,AN7143,AN6253,AN4000,AN6543,AN6526,AN1084,AN4908,AN0776,AN3413,AN0889,AN7361,AN6302,AN10614,AN9465,AN11411,AN2997,AN2980,AN2275,AN1913,AN10459,AN7105,AN6083,AN9400,AN4202,AN1709,AN4708,AN1163,…
GO:0009144	purine nucleoside triphosphate metabolic process	0.00637368	0.0381266	nonTerminalNode	13	11	973	2501	AN11444,AN0943,AN4317,AN11303,AN6631,AN0252,AN2315,AN0411,AN10032,AN4927,AN0673,AN1523,AN7041,
GO:0042273	ribosomal large subunit biogenesis	1.64688e-07	6.65472e-06	nonTerminalNode	34	21	952	2491	AN5865,AN7424,AN7674,AN8491,AN4560,AN1366,AN2734,AN4471,AN4475,AN6698,AN10943,AN8247,AN1452,AN6083,AN7630,AN1013,AN8856,AN0583,AN10058,AN1200,AN3827,AN0133,AN4232,AN10055,AN6310,AN6202,AN10955,AN6902,AN2926,AN2147,AN1166,AN0262,AN8834,AN4469,
GO:0097034	mitochondrial respiratory chain complex IV biogenesis	0.00802819	0.046479	nonTerminalNode	6	2	980	2510	AN6255,AN4753,AN10178,AN4863,AN11175,AN6593,
GO:0000447	endonucleolytic cleavage in ITS1 to separate SSU-rRNA from 5.8S rRNA and LSU-rRNA from tricistronic rRNA transcript (SSU-rRNA, 5.8S rRNA, LSU-rRNA)	9.37885e-05	0.00133822	terminalNode	20	13	966	2499	AN6491,AN4460,AN1474,AN3172,AN0421,AN0305,AN9398,AN7305,AN7458,AN1164,AN5441,AN1533,AN8183,AN0475,AN6265,AN4065,AN5455,AN10618,AN2147,AN3167,
GO:0006084	acetyl-CoA metabolic process	0.0008413	0.00771191	nonTerminalNode	15	10	971	2502	AN9403,AN7000,AN1003,AN2295,AN8707,AN2436,AN2435,AN2916,AN6708,AN6717,AN8275,AN3894,AN8793,AN3466,AN5162,
GO:0044283	small molecule biosynthetic process	3.27418e-08	1.93221e-06	nonTerminalNode	125	170	861	2342	AN0259,AN4126,AN0451,AN0797,AN2440,AN8837,AN2873,AN0490,AN8869,AN0205,AN4409,AN3034,AN0943,AN0912,AN6900,AN8121,AN8117,AN7358,AN5953,AN6866,AN7044,AN6731,AN6576,AN1993,AN10032,AN9094,AN10237,AN5585,AN5616,AN4927,AN2243,AN4430,AN10081,AN6536,AN7725,AN0840,AN0252,AN7430,AN1524,AN5497,AN5999,AN1037,AN8057,AN8866,AN4888,AN7575,AN4376,AN8859,AN10745,AN3593,AN5862,AN6631,AN5210,AN0929,AN6644,AN6521,AN6…
GO:0016053	organic acid biosynthetic process	0.00197283	0.0149663	nonTerminalNode	65	104	921	2408	AN4126,AN5904,AN3150,AN1222,AN0797,AN2873,AN0205,AN4409,AN2526,AN3034,AN0912,AN2509,AN5601,AN8117,AN7358,AN5953,AN6866,AN7044,AN6731,AN6576,AN1993,AN4159,AN4290,AN10237,AN5616,AN5886,AN6645,AN5867,AN2243,AN4430,AN6536,AN0840,AN5883,AN9407,AN4443,AN4401,AN7430,AN7878,AN6555,AN5999,AN1037,AN8057,AN10230,AN8866,AN1923,AN5861,AN1342,AN4888,AN5200,AN5444,AN4376,AN8859,AN10745,AN10991,AN3830,AN3593,AN7…
GO:0000027	ribosomal large subunit assembly	9.05513e-07	2.80143e-05	terminalNode	20	7	966	2505	AN6083,AN7630,AN7424,AN1013,AN8856,AN10058,AN0583,AN1200,AN4232,AN10055,AN6310,AN6202,AN2734,AN10955,AN4471,AN6902,AN4475,AN1166,AN0262,AN8834,
GO:0015985	energy coupled proton transport, down electrochemical gradient	0.00518625	0.0324961	nonTerminalNode	9	5	977	2507	AN2315,AN11444,AN0943,AN10032,AN4927,AN11303,AN1523,AN6631,AN0252,
GO:0006768	biotin metabolic process	0.00628532	0.0378266	nonTerminalNode	4	0	982	2512	AN5953,AN6645,AN10237,AN6644,
GO:0034622	cellular macromolecular complex assembly	2.01953e-06	5.31154e-05	nonTerminalNode	73	89	913	2423	AN4753,AN4863,AN3172,AN0421,AN1230,AN10622,AN7305,AN4388,AN0306,AN6193,AN7630,AN7290,AN10058,AN4232,AN6310,AN0140,AN6902,AN10178,AN0262,AN11175,AN1205,AN4187,AN3131,AN8229,AN10879,AN8702,AN6089,AN6083,AN6593,AN10955,AN4777,AN4927,AN0673,AN0643,AN9438,AN2126,AN8834,AN6255,AN5960,AN4033,AN6341,AN3644,AN2734,AN3080,AN8863,AN0309,AN8856,AN9062,AN10055,AN4501,AN1387,AN4731,AN7424,AN4471,AN4475,AN0316,…
GO:0046356	acetyl-CoA catabolic process	0.00493259	0.031728	nonTerminalNode	12	9	974	2503	AN7000,AN1003,AN2295,AN8707,AN2436,AN2435,AN2916,AN6717,AN8275,AN3894,AN8793,AN3466,
GO:0070585	protein localization in mitochondrion	1.24015e-07	5.22447e-06	nonTerminalNode	24	9	962	2503	AN10453,AN6248,AN1281,AN8229,AN5129,AN3027,AN6510,AN0747,AN10067,AN6010,AN6089,AN1105,AN2939,AN0559,AN1892,AN3149,AN7649,AN7687,AN11136,AN1163,AN2731,AN4490,AN10828,AN6306,
GO:0022618	ribonucleoprotein complex assembly	9.59732e-05	0.00133822	nonTerminalNode	29	26	957	2486	AN7424,AN5960,AN3172,AN0421,AN2734,AN4471,AN4475,AN7305,AN5222,AN6083,AN7630,AN1013,AN8856,AN7290,AN0583,AN10058,AN1200,AN4232,AN10055,AN6310,AN6202,AN5979,AN10955,AN4777,AN6902,AN1166,AN0262,AN6060,AN8834,
GO:0030150	protein import into mitochondrial matrix	4.46598e-05	0.000755781	terminalNode	12	3	974	2509	AN6510,AN1163,AN1892,AN0559,AN6248,AN4490,AN10067,AN7687,AN6010,AN1281,AN10828,AN1105,
GO:0044108	cellular alcohol biosynthetic process	0.000337045	0.00353095	nonTerminalNode	9	2	977	2510	AN4939,AN4923,AN6973,AN5585,AN7575,AN0451,AN0595,AN5862,AN0432,
GO:0008652	cellular amino acid biosynthetic process	0.00537259	0.033452	nonTerminalNode	47	73	939	2439	AN0840,AN5883,AN4443,AN3150,AN1222,AN0797,AN4401,AN7430,AN2873,AN7878,AN5999,AN0205,AN4409,AN2526,AN8057,AN0912,AN10230,AN2509,AN5601,AN8866,AN1923,AN1342,AN5200,AN5444,AN4376,AN8859,AN10745,AN7358,AN10991,AN6866,AN3830,AN7044,AN3593,AN7498,AN6576,AN1993,AN4159,AN0929,AN6521,AN4290,AN4774,AN5886,AN5867,AN3748,AN2243,AN4430,AN6536,
GO:0042255	ribosome assembly	4.38004e-08	2.34391e-06	nonTerminalNode	27	11	959	2501	AN7424,AN5960,AN3172,AN0421,AN2734,AN4471,AN4475,AN7305,AN5222,AN6083,AN7630,AN8856,AN1013,AN0583,AN10058,AN1200,AN4232,AN10055,AN6310,AN6202,AN5979,AN4777,AN10955,AN6902,AN1166,AN0262,AN8834,
GO:0000480	endonucleolytic cleavage in 5'-ETS of tricistronic rRNA transcript (SSU-rRNA, 5.8S rRNA, LSU-rRNA)	9.49324e-05	0.00133822	terminalNode	16	8	970	2504	AN6491,AN4460,AN1533,AN1474,AN8183,AN0475,AN6265,AN0421,AN5455,AN10618,AN0305,AN2147,AN7458,AN1164,AN7305,AN3167,
GO:0034404	nucleobase, nucleoside and nucleotide biosynthetic process	4.55755e-05	0.000758315	nonTerminalNode	34	32	952	2480	AN0259,AN1222,AN0893,AN0252,AN8837,AN0490,AN1524,AN9083,AN8869,AN6209,AN11444,AN0943,AN2509,AN8121,AN4464,AN2315,AN5200,AN2272,AN11303,AN6631,AN10032,AN1523,AN0565,AN5909,AN5884,AN9116,AN10837,AN8216,AN3431,AN7469,AN5122,AN4927,AN8213,AN6993,
GO:0051258	protein polymerization	0.00214022	0.0158121	terminalNode	10	5	976	2507	AN3644,AN0140,AN0673,AN0316,AN0290,AN2126,AN8702,AN6341,AN8065,AN0306,
GO:0034471	ncRNA 5'-end processing	0.000195191	0.00231425	nonTerminalNode	16	9	970	2503	AN6491,AN4460,AN1533,AN1474,AN8183,AN0475,AN6265,AN0421,AN5455,AN10618,AN0305,AN2147,AN7458,AN1164,AN7305,AN3167,
GO:0045333	cellular respiration	2.7853e-09	3.44681e-07	nonTerminalNode	38	20	948	2492	AN10585,AN4753,AN2295,AN3131,AN4064,AN3738,AN2436,AN2435,AN1743,AN2057,AN0357,AN2916,AN6717,AN8275,AN8118,AN5497,AN2306,AN6572,AN9401,AN5597,AN3894,AN6297,AN4388,AN3034,AN6904,AN1469,AN4525,AN9400,AN2316,AN7000,AN1003,AN7609,AN8707,AN6593,AN4864,AN8793,AN3466,AN10642,

## Sheet: CC_UP
GO term	description	p-value	FDR	node type	sP	rP	sN	rN	genes enriched
GO:0001950	plasma membrane enriched fraction	2.68934e-06	2.84472e-05	terminalNode	29	19	957	2493	AN9148,AN2317,AN5226,AN0163,AN4443,AN5217,AN5129,AN4940,AN4615,AN2932,AN2149,AN0297,AN5210,AN3058,AN6037,AN0558,AN10377,AN8277,AN0629,AN10296,AN6900,AN4464,AN0140,AN4501,AN8689,AN8080,AN8041,AN7683,AN4390,
GO:0031968	organelle outer membrane	0.000560997	0.00381478	nonTerminalNode	25	24	961	2488	AN6639,AN5217,AN4039,AN6510,AN6897,AN8874,AN10249,AN0432,AN1105,AN0913,AN4553,AN0559,AN6366,AN5585,AN1753,AN7687,AN0595,AN7146,AN0629,AN3927,AN4402,AN5200,AN10396,AN4915,AN10828,
GO:0031428	box C/D snoRNP complex	0.00176651	0.0106438	terminalNode	5	0	981	2512	AN1319,AN4456,AN10352,AN0745,AN3167,
GO:0030529	ribonucleoprotein complex	1.8005e-24	2.85679e-22	nonTerminalNode	160	128	826	2384	AN8254,AN3156,AN3172,AN1175,AN9398,AN5148,AN1164,AN7305,AN0116,AN8870,AN6171,AN7654,AN7630,AN7290,AN2014,AN0445,AN10058,AN1636,AN3744,AN0470,AN5164,AN3167,AN8491,AN4460,AN0843,AN2980,AN0907,AN0997,AN1495,AN1452,AN8225,AN0133,AN2210,AN6146,AN5455,AN9468,AN2926,AN4803,AN6564,AN8834,AN9469,AN5960,AN1348,AN4611,AN7107,AN0076,AN0745,AN3313,AN2734,AN6698,AN11568,AN4648,AN10055,AN0641,AN10296,AN6735,AN8…
GO:0043226	organelle	8.26059e-08	1.00822e-06	nonTerminalNode	624	1344	362	1168	AN1447,AN3665,AN3172,AN1175,AN2224,AN5148,AN3933,AN1164,AN11125,AN0918,AN8118,AN6010,AN0205,AN4388,AN7654,AN7630,AN0819,AN4304,AN0930,AN3744,AN0140,AN7462,AN6232,AN5953,AN8274,AN3131,AN6576,AN4039,AN6510,AN2980,AN4755,AN9094,AN10879,AN8702,AN1495,AN1452,AN3441,AN8066,AN4553,AN8225,AN5616,AN3188,AN0241,AN10955,AN6087,AN6111,AN3466,AN8834,AN4390,AN1859,AN6933,AN0840,AN7570,AN4615,AN1743,AN6708,AN44…
GO:0005753	mitochondrial proton-transporting ATP synthase complex	0.00518625	0.0251904	nonTerminalNode	9	5	977	2507	AN2315,AN11444,AN0943,AN10032,AN4927,AN11303,AN1523,AN6631,AN0252,
GO:0031975	envelope	3.57321e-16	1.54622e-14	nonTerminalNode	121	108	865	2404	AN3586,AN4753,AN0259,AN6639,AN4863,AN1230,AN1999,AN10622,AN2916,AN8118,AN6010,AN6297,AN0870,AN4388,AN0943,AN3149,AN1915,AN7029,AN0629,AN6045,AN1780,AN4683,AN4490,AN4842,AN0686,AN10178,AN5953,AN0889,AN3131,AN2052,AN8229,AN4039,AN3027,AN6510,AN0896,AN4755,AN1379,AN10032,AN0357,AN10067,AN10879,AN1850,AN6073,AN1523,AN0432,AN10220,AN4553,AN1892,AN4317,AN5585,AN6272,AN0241,AN6593,AN7752,AN5122,AN4927,A…
GO:0031970	organelle envelope lumen	1.21674e-07	1.4126e-06	nonTerminalNode	22	7	964	2505	AN8216,AN5953,AN7649,AN4863,AN3853,AN4415,AN1093,AN11136,AN0241,AN4295,AN3027,AN10983,AN10622,AN5122,AN4755,AN5497,AN10178,AN0309,AN10879,AN0432,AN10220,AN6306,
GO:0005743	mitochondrial inner membrane	2.75951e-16	1.45947e-14	nonTerminalNode	68	34	918	2478	AN3586,AN6255,AN10585,AN4753,AN0259,AN10453,AN4757,AN1230,AN0252,AN1999,AN3843,AN2916,AN8118,AN6010,AN6297,AN4388,AN2939,AN10172,AN2316,AN0943,AN11444,AN3149,AN7649,AN1915,AN5528,AN7029,AN6045,AN2315,AN1780,AN4842,AN4490,AN0686,AN6248,AN0889,AN3131,AN11303,AN1281,AN8229,AN2052,AN4064,AN3738,AN6631,AN4295,AN10983,AN0896,AN4569,AN6897,AN10032,AN0357,AN2306,AN10067,AN1850,AN5597,AN6073,AN1523,AN1022…
GO:0044452	nucleolar part	2.09765e-07	2.37733e-06	nonTerminalNode	28	14	958	2498	AN2747,AN4460,AN10970,AN0745,AN0305,AN11183,AN3933,AN7458,AN10352,AN6171,AN4456,AN1200,AN3827,AN2415,AN0946,AN1533,AN3455,AN8183,AN4648,AN5455,AN11406,AN1983,AN6558,AN3167,AN1319,AN0752,AN3794,AN4469,
GO:0005829	cytosol	6.14901e-11	1.17077e-09	nonTerminalNode	91	89	895	2423	AN1964,AN3928,AN2238,AN4863,AN0570,AN5199,AN5014,AN3172,AN10472,AN2149,AN4215,AN2914,AN4409,AN0306,AN3019,AN1883,AN7630,AN0445,AN0351,AN4087,AN6045,AN10178,AN7567,AN3709,AN1205,AN2875,AN5121,AN0163,AN6632,AN0843,AN2980,AN0907,AN9080,AN8707,AN4775,AN1547,AN4060,AN0241,AN6726,AN4777,AN4803,AN3223,AN4033,AN7107,AN9407,AN0381,AN5129,AN4594,AN3581,AN1851,AN1524,AN4862,AN5497,AN10681,AN1345,AN3375,AN11…
GO:0005575	cellular_component	1.3145e-10	2.23466e-09	nonTerminalNode	793	1759	193	753	AN1447,AN3172,AN1175,AN2224,AN5148,AN11125,AN8118,AN6010,AN0205,AN0819,AN8121,AN8274,AN6576,AN6510,AN2980,AN10879,AN8702,AN1495,AN1452,AN3441,AN3188,AN8018,AN10337,AN2243,AN8834,AN1859,AN4615,AN4616,AN1743,AN4467,AN1800,AN10340,AN0641,AN10296,AN1551,AN4915,AN2977,AN6838,AN0776,AN6248,AN4940,AN10983,AN5210,AN0316,AN2964,AN6126,AN4525,AN0559,AN2432,AN3059,AN2877,AN1709,AN1166,AN6542,AN1751,AN0570,A…
GO:0016469	proton-transporting two-sector ATPase complex	0.00427629	0.0223683	nonTerminalNode	10	6	976	2506	AN6232,AN11444,AN0943,AN11303,AN6631,AN0252,AN2315,AN10032,AN4927,AN1523,
GO:0005739	mitochondrion	1.21778e-27	2.89832e-25	nonTerminalNode	289	330	697	2182	AN4753,AN0259,AN9403,AN4863,AN5148,AN2916,AN11125,AN8118,AN6010,AN4388,AN3034,AN7654,AN0943,AN3149,AN4304,AN3744,AN0470,AN6900,AN1780,AN10178,AN5953,AN8274,AN3131,AN8229,AN4039,AN6510,AN4755,AN10879,AN3441,AN4553,AN8225,AN5585,AN5616,AN1547,AN0241,AN5455,AN10350,AN2223,AN4927,AN6087,AN6564,AN10828,AN6685,AN3466,AN4390,AN6933,AN0840,AN6255,AN6368,AN4615,AN1743,AN6708,AN0309,AN2930,AN10340,AN0913,A…
GO:0034455	t-UTP complex	0.00628532	0.0282247	terminalNode	4	0	982	2512	AN4648,AN3794,AN5455,AN1983,
GO:0070013	intracellular organelle lumen	0.000205599	0.00163108	nonTerminalNode	169	312	817	2200	AN9403,AN1447,AN1175,AN8837,AN9398,AN5148,AN2433,AN7305,AN1164,AN3933,AN1528,AN6572,AN0116,AN6010,AN4409,AN6171,AN3034,AN6193,AN3657,AN10058,AN1636,AN4304,AN3744,AN4232,AN0470,AN4065,AN5164,AN3167,AN8274,AN4460,AN4655,AN0997,AN1452,AN7205,AN10237,AN8225,AN8707,AN5455,AN6146,AN10955,AN6111,AN6564,AN3466,AN4430,AN8834,AN3946,AN1859,AN9469,AN1348,AN4611,AN0745,AN1743,AN0733,AN6708,AN6698,AN4493,AN46…
GO:0005763	mitochondrial small ribosomal subunit	4.46598e-05	0.000401096	terminalNode	12	3	974	2509	AN3173,AN5148,AN10161,AN0142,AN5164,AN7449,AN3744,AN4611,AN6564,AN0470,AN5203,AN4251,
GO:0032991	macromolecular complex	8.13773e-09	1.13928e-07	nonTerminalNode	336	614	650	1898	AN8254,AN0722,AN9403,AN1447,AN3172,AN1175,AN2224,AN5148,AN2433,AN2916,AN3933,AN7305,AN1164,AN8118,AN6010,AN8870,AN4388,AN7654,AN3019,AN0943,AN7630,AN3149,AN0445,AN3744,AN0470,AN0140,AN3167,AN7462,AN6232,AN4908,AN1394,AN8698,AN0843,AN6510,AN0411,AN2980,AN8702,AN1495,AN1452,AN3441,AN8066,AN8225,AN2210,AN5455,AN4927,AN10337,AN6111,AN2243,AN6564,AN10828,AN3466,AN8834,AN3946,AN1859,AN6255,AN5960,AN757…
GO:0005623	cell	7.29426e-11	1.28595e-09	nonTerminalNode	793	1755	193	757	AN1447,AN3172,AN1175,AN2224,AN5148,AN11125,AN8118,AN6010,AN0205,AN0819,AN8121,AN8274,AN6576,AN6510,AN2980,AN10879,AN8702,AN1495,AN1452,AN3441,AN3188,AN8018,AN10337,AN2243,AN8834,AN1859,AN4615,AN4616,AN1743,AN4467,AN1800,AN10340,AN0641,AN10296,AN1551,AN4915,AN2977,AN6838,AN0776,AN6248,AN4940,AN10983,AN5210,AN0316,AN2964,AN6126,AN0559,AN4525,AN2432,AN3059,AN2877,AN1709,AN1166,AN6542,AN1751,AN0570,A…
GO:0048475	coated membrane	0.0126806	0.0467904	nonTerminalNode	12	11	974	2501	AN0722,AN1177,AN4317,AN4547,AN5972,AN6080,AN3026,AN8795,AN0411,AN3080,AN2050,AN7682,
GO:0030880	RNA polymerase complex	0.000302802	0.00225209	nonTerminalNode	13	6	973	2506	AN2747,AN9125,AN4219,AN2415,AN7609,AN1447,AN11406,AN10970,AN8272,AN11183,AN3933,AN6558,AN0752,
GO:0030687	preribosome, large subunit precursor	0.000289538	0.0022229	terminalNode	20	15	966	2497	AN5865,AN7674,AN8491,AN4560,AN1175,AN1666,AN1366,AN2734,AN0074,AN6698,AN8247,AN1949,AN3827,AN1200,AN0946,AN10055,AN2926,AN6902,AN8834,AN4469,
GO:0005761	mitochondrial ribosome	9.12962e-12	1.97532e-10	nonTerminalNode	31	7	955	2505	AN9469,AN6302,AN1348,AN10922,AN7449,AN4611,AN6376,AN2268,AN6843,AN5148,AN0142,AN0116,AN6297,AN0997,AN6904,AN3173,AN10161,AN8225,AN1636,AN3744,AN11568,AN0470,AN3595,AN6146,AN1770,AN5164,AN6564,AN1095,AN4652,AN5203,AN4251,
GO:0033178	proton-transporting two-sector ATPase complex, catalytic domain	0.00176651	0.0106438	nonTerminalNode	5	0	981	2512	AN6232,AN2315,AN10032,AN1523,AN0252,
GO:0043227	membrane-bounded organelle	0.000439934	0.0031255	nonTerminalNode	556	1258	430	1254	AN1447,AN3665,AN1175,AN2224,AN5148,AN3933,AN1164,AN0918,AN11125,AN8118,AN6010,AN0205,AN4388,AN7654,AN0819,AN4304,AN0930,AN3744,AN7462,AN6232,AN5953,AN8274,AN3131,AN6576,AN4039,AN6510,AN4755,AN9094,AN10879,AN8702,AN1495,AN1452,AN8066,AN4553,AN3441,AN8225,AN5616,AN3188,AN0241,AN10955,AN6087,AN6111,AN3466,AN8834,AN4390,AN1859,AN6933,AN0840,AN4615,AN1743,AN6708,AN4467,AN10340,AN4493,AN7554,AN0641,AN1…
GO:0032040	small-subunit processome	1.19694e-07	1.4126e-06	terminalNode	25	10	961	2502	AN1964,AN3413,AN5960,AN4460,AN0745,AN0305,AN10352,AN7458,AN1164,AN6171,AN4916,AN4456,AN1533,AN3455,AN8183,AN4648,AN0475,AN6265,AN5455,AN2147,AN1983,AN3167,AN4803,AN1319,AN3794,
GO:0005746	mitochondrial respiratory chain	0.00779019	0.0326617	terminalNode	10	7	976	2505	AN6255,AN10585,AN4525,AN2316,AN0357,AN2916,AN2306,AN8118,AN5597,AN4388,
GO:0005626	insoluble fraction	0.00229616	0.0133289	nonTerminalNode	42	59	944	2453	AN5226,AN4443,AN5129,AN4615,AN2932,AN2149,AN0297,AN5895,AN0913,AN6366,AN0595,AN4515,AN6037,AN8277,AN0629,AN10296,AN6900,AN0140,AN2731,AN4464,AN4501,AN1102,AN8080,AN8122,AN3709,AN9148,AN2317,AN0163,AN5217,AN4940,AN2069,AN5210,AN4471,AN7657,AN3058,AN0558,AN10377,AN7469,AN8689,AN8041,AN7683,AN4390,
GO:0031306	intrinsic to mitochondrial outer membrane	0.00802819	0.0326617	nonTerminalNode	6	2	980	2510	AN3927,AN0559,AN4402,AN7687,AN0432,AN1105,
GO:0030120	vesicle coat	0.0126806	0.0467904	terminalNode	12	11	974	2501	AN0722,AN1177,AN4317,AN4547,AN5972,AN6080,AN0411,AN3026,AN8795,AN3080,AN2050,AN7682,
GO:0031974	membrane-enclosed lumen	5.58806e-07	6.18585e-06	nonTerminalNode	191	319	795	2193	AN9403,AN4863,AN1447,AN1175,AN8837,AN10622,AN9398,AN5148,AN2433,AN7305,AN3933,AN1164,AN1528,AN6572,AN0116,AN6010,AN4409,AN6171,AN3034,AN6193,AN3657,AN10058,AN1636,AN4304,AN3744,AN4232,AN0470,AN4065,AN5164,AN10178,AN3167,AN5953,AN8274,AN4460,AN4655,AN3027,AN4755,AN10879,AN0997,AN1452,AN7205,AN10237,AN8225,AN8707,AN0241,AN5455,AN6146,AN10955,AN6111,AN6564,AN3466,AN4430,AN8834,AN3946,AN1859,AN9469,A…
GO:0009277	fungal-type cell wall	0.0077585	0.0326617	terminalNode	14	13	972	2499	AN1160,AN1832,AN4515,AN5129,AN0558,AN10150,AN6697,AN1551,AN3112,AN8041,AN6685,AN7657,AN4390,AN7654,
GO:0043231	intracellular membrane-bounded organelle	0.000439934	0.0031255	nonTerminalNode	556	1258	430	1254	AN1447,AN3665,AN1175,AN2224,AN5148,AN0918,AN11125,AN3933,AN1164,AN8118,AN6010,AN0205,AN4388,AN7654,AN0819,AN4304,AN0930,AN3744,AN7462,AN6232,AN5953,AN8274,AN3131,AN6576,AN4039,AN6510,AN4755,AN9094,AN10879,AN8702,AN1495,AN1452,AN3441,AN4553,AN8066,AN8225,AN5616,AN3188,AN0241,AN10955,AN6087,AN6111,AN3466,AN8834,AN4390,AN1859,AN6933,AN0840,AN4615,AN1743,AN6708,AN4467,AN10340,AN4493,AN7554,AN0641,AN1…
GO:0030684	preribosome	1.26553e-15	5.01993e-14	nonTerminalNode	68	36	918	2476	AN5865,AN1964,AN5960,AN7526,AN3172,AN0421,AN1175,AN0745,AN1666,AN3313,AN2734,AN3427,AN9398,AN10352,AN7305,AN1164,AN7458,AN6698,AN8870,AN6171,AN8247,AN0944,AN1533,AN3455,AN0475,AN4648,AN4087,AN10055,AN4794,AN2147,AN6902,AN3167,AN1319,AN3794,AN0247,AN4469,AN0465,AN3413,AN7674,AN8491,AN4460,AN1474,AN4560,AN0843,AN1366,AN0305,AN0074,AN6200,AN5222,AN1452,AN4916,AN1949,AN6679,AN4456,AN1200,AN3827,AN094…
GO:0044464	cell part	7.29426e-11	1.28595e-09	nonTerminalNode	793	1755	193	757	AN1447,AN3172,AN1175,AN2224,AN5148,AN11125,AN8118,AN6010,AN0205,AN0819,AN8121,AN8274,AN6576,AN6510,AN2980,AN10879,AN8702,AN1495,AN1452,AN3441,AN3188,AN8018,AN10337,AN2243,AN8834,AN1859,AN4615,AN4616,AN1743,AN4467,AN1800,AN10340,AN0641,AN10296,AN1551,AN4915,AN2977,AN6838,AN0776,AN6248,AN4940,AN10983,AN5210,AN0316,AN2964,AN6126,AN0559,AN4525,AN2432,AN3059,AN2877,AN1709,AN1166,AN6542,AN1751,AN0570,A…
GO:0005730	nucleolus	3.11623e-11	6.18053e-10	nonTerminalNode	76	64	910	2448	AN2747,AN10173,AN0421,AN1175,AN3427,AN9398,AN7305,AN1164,AN3933,AN7458,AN6171,AN3657,AN10058,AN4232,AN3455,AN4065,AN6902,AN2147,AN3167,AN1045,AN1319,AN3794,AN0247,AN7674,AN4460,AN1474,AN10970,AN11183,AN0305,AN2292,AN10943,AN1452,AN7205,AN6085,AN3827,AN0946,AN5455,AN10955,AN6111,AN8834,AN5865,AN7526,AN0745,AN1666,AN4748,AN0310,AN1750,AN10352,AN6698,AN8247,AN5177,AN1533,AN4648,AN0475,AN10055,AN1354…
GO:0015935	small ribosomal subunit	3.19909e-10	5.25092e-09	nonTerminalNode	31	10	955	2502	AN1964,AN0465,AN3413,AN2238,AN7449,AN4611,AN6632,AN3172,AN0843,AN4594,AN11411,AN0907,AN5148,AN0142,AN4073,AN5222,AN3173,AN1345,AN6679,AN10161,AN3744,AN0470,AN4060,AN4087,AN4794,AN4777,AN5164,AN4803,AN6564,AN5203,AN4251,
GO:0005742	mitochondrial outer membrane translocase complex	0.00176651	0.0106438	terminalNode	5	0	981	2512	AN6510,AN0559,AN10828,AN1105,AN7687,
GO:0005759	mitochondrial matrix	3.555e-15	1.22521e-13	nonTerminalNode	66	35	920	2477	AN9469,AN9403,AN1348,AN7449,AN4611,AN5577,AN7742,AN8837,AN6843,AN1743,AN5148,AN6708,AN6717,AN6572,AN0116,AN6010,AN4409,AN6297,AN2526,AN3034,AN6904,AN6193,AN1003,AN1636,AN4304,AN7609,AN3744,AN0470,AN11568,AN3595,AN1770,AN5164,AN1095,AN5203,AN4652,AN4251,AN6248,AN8274,AN6302,AN1150,AN10922,AN4655,AN6376,AN2268,AN0142,AN0747,AN2964,AN1523,AN0997,AN5162,AN6089,AN11045,AN3173,AN2432,AN10237,AN8225,AN1…
GO:0009295	nucleoid	0.00349144	0.0195521	nonTerminalNode	11	7	975	2505	AN9403,AN8274,AN7609,AN7742,AN6010,AN1523,AN4430,AN3466,AN2526,AN6089,AN5162,
GO:0005622	intracellular	3.60356e-15	1.22521e-13	nonTerminalNode	758	1591	228	921	AN1447,AN3172,AN1175,AN2224,AN5148,AN11125,AN8118,AN6010,AN0205,AN0819,AN8121,AN8274,AN6576,AN6510,AN2980,AN10879,AN8702,AN1495,AN1452,AN3441,AN3188,AN10337,AN2243,AN8834,AN1859,AN4615,AN4616,AN1743,AN4467,AN10340,AN0641,AN10296,AN4915,AN2977,AN6838,AN0776,AN6248,AN4940,AN10983,AN0316,AN2964,AN6126,AN0559,AN4525,AN2432,AN3059,AN2877,AN1709,AN1166,AN6542,AN1751,AN0570,AN3010,AN2526,AN0306,AN7609,A…
GO:0042645	mitochondrial nucleoid	0.00349144	0.0195521	terminalNode	11	7	975	2505	AN9403,AN8274,AN7609,AN7742,AN6010,AN1523,AN4430,AN3466,AN2526,AN6089,AN5162,
GO:0022627	cytosolic small ribosomal subunit	2.42545e-06	2.6239e-05	terminalNode	19	7	967	2505	AN1964,AN1345,AN6679,AN0465,AN3413,AN2238,AN4060,AN6632,AN4087,AN3172,AN0843,AN4594,AN4794,AN11411,AN4777,AN0907,AN4803,AN4073,AN5222,
GO:0045298	tubulin complex	0.00628532	0.0282247	terminalNode	4	0	982	2512	AN1182,AN6838,AN0316,AN7570,
GO:0000315	organellar large ribosomal subunit	5.99707e-08	7.71515e-07	nonTerminalNode	18	3	968	2509	AN9469,AN8225,AN6302,AN1636,AN1348,AN10922,AN11568,AN3595,AN6146,AN6376,AN2268,AN6843,AN1770,AN0116,AN1095,AN0997,AN4652,AN6904,
GO:0000428	DNA-directed RNA polymerase complex	0.000302802	0.00225209	nonTerminalNode	13	6	973	2506	AN2747,AN9125,AN4219,AN2415,AN7609,AN1447,AN11406,AN10970,AN8272,AN11183,AN3933,AN6558,AN0752,
GO:0043228	non-membrane-bounded organelle	8.14442e-12	1.93837e-10	nonTerminalNode	217	316	769	2196	AN9403,AN3172,AN1175,AN5148,AN7305,AN3933,AN1164,AN6010,AN7654,AN7630,AN0445,AN3744,AN0470,AN0140,AN3167,AN8274,AN1394,AN0843,AN8698,AN2980,AN1452,AN8225,AN2210,AN5455,AN10955,AN6111,AN6564,AN3466,AN8834,AN3946,AN1859,AN7570,AN4493,AN4648,AN0641,AN10296,AN6543,AN10489,AN6838,AN7424,AN0776,AN6688,AN6302,AN2275,AN0316,AN2862,AN5222,AN4456,AN8170,AN11406,AN1983,AN1166,AN1182,AN1964,AN4730,AN8705,AN6…
GO:0005682	U5 snRNP	0.00811847	0.0327491	terminalNode	5	1	981	2511	AN1802,AN6735,AN10966,AN2007,AN1495,
GO:0005758	mitochondrial intermembrane space	2.93122e-09	4.22806e-08	terminalNode	22	4	964	2508	AN8216,AN5953,AN7649,AN4863,AN3853,AN4415,AN1093,AN11136,AN0241,AN4295,AN3027,AN10983,AN10622,AN5122,AN4755,AN5497,AN10178,AN0309,AN10879,AN0432,AN10220,AN6306,
GO:0031307	integral to mitochondrial outer membrane	0.00802819	0.0326617	terminalNode	6	2	980	2510	AN3927,AN0559,AN4402,AN7687,AN0432,AN1105,
GO:0022625	cytosolic large ribosomal subunit	0.000132829	0.00110924	terminalNode	12	4	974	2508	AN0776,AN0445,AN4202,AN0570,AN9465,AN5014,AN7107,AN2980,AN2275,AN1166,AN0278,AN10681,
GO:0005741	mitochondrial outer membrane	0.000560997	0.00381478	nonTerminalNode	25	24	961	2488	AN6639,AN5217,AN4039,AN6510,AN6897,AN8874,AN10249,AN0432,AN1105,AN0913,AN4553,AN0559,AN6366,AN5585,AN1753,AN7687,AN0595,AN7146,AN0629,AN3927,AN4402,AN5200,AN10396,AN4915,AN10828,
GO:0044444	cytoplasmic part	7.27068e-19	6.92169e-17	nonTerminalNode	494	850	492	1662	AN3172,AN3665,AN2224,AN5148,AN0918,AN11125,AN8118,AN6010,AN4388,AN7654,AN3019,AN7630,AN0819,AN4304,AN0930,AN3744,AN7462,AN6232,AN5953,AN8274,AN3131,AN0163,AN4039,AN6510,AN2980,AN4755,AN10879,AN3441,AN4553,AN8066,AN8225,AN5616,AN3188,AN0241,AN6087,AN6111,AN2243,AN3466,AN4390,AN6933,AN0840,AN4615,AN1743,AN6708,AN4467,AN10340,AN0641,AN10296,AN7682,AN4915,AN2977,AN4865,AN0776,AN6248,AN5217,AN4940,AN1…
GO:0031090	organelle membrane	6.06571e-06	6.14314e-05	nonTerminalNode	135	215	851	2297	AN3586,AN4753,AN0259,AN0722,AN2916,AN8118,AN6010,AN4388,AN0943,AN3149,AN5856,AN7029,AN0629,AN1780,AN4842,AN4490,AN7301,AN6232,AN3131,AN4547,AN8229,AN2052,AN4039,AN6510,AN2069,AN0896,AN0411,AN10032,AN10779,AN1850,AN1455,AN1892,AN4553,AN5585,AN4927,AN10828,AN10642,AN6255,AN10453,AN0252,AN3843,AN3080,AN10249,AN1105,AN10172,AN0913,AN2316,AN4031,AN5528,AN3927,AN1102,AN2119,AN7575,AN8122,AN7682,AN4915,…
GO:0019867	outer membrane	0.000560997	0.00381478	nonTerminalNode	25	24	961	2488	AN6639,AN5217,AN4039,AN6510,AN6897,AN8874,AN10249,AN0432,AN1105,AN0913,AN4553,AN0559,AN6366,AN5585,AN1753,AN7687,AN0595,AN7146,AN0629,AN3927,AN4402,AN5200,AN10396,AN4915,AN10828,
GO:0005737	cytoplasm	6.74051e-17	4.58355e-15	nonTerminalNode	624	1200	362	1312	AN3172,AN3665,AN2224,AN5148,AN0918,AN11125,AN8118,AN6010,AN6365,AN0205,AN4388,AN7654,AN0692,AN3019,AN7630,AN0819,AN4304,AN0930,AN3744,AN8121,AN7462,AN6232,AN5953,AN8274,AN3131,AN6576,AN0163,AN4039,AN6510,AN2980,AN4755,AN9094,AN10879,AN8702,AN3441,AN4553,AN8066,AN8225,AN5616,AN3188,AN0241,AN6087,AN6111,AN2243,AN3466,AN4390,AN1859,AN6933,AN0840,AN4615,AN4616,AN1743,AN6708,AN4467,AN10340,AN0641,AN10…
GO:0005840	ribosome	8.85572e-17	5.26915e-15	nonTerminalNode	80	47	906	2465	AN1964,AN4730,AN9469,AN2238,AN1348,AN7449,AN0570,AN5199,AN4611,AN5014,AN7107,AN3172,AN1662,AN0745,AN4594,AN6843,AN5148,AN0116,AN10681,AN6297,AN7654,AN6904,AN7630,AN1345,AN0445,AN10058,AN1636,AN3744,AN0470,AN11568,AN4087,AN3595,AN0641,AN10296,AN4794,AN1770,AN7143,AN4000,AN8883,AN5164,AN6543,AN1095,AN2150,AN5203,AN4652,AN4251,AN0776,AN0465,AN3413,AN10614,AN6302,AN10922,AN0179,AN9465,AN6632,AN6376,A…
GO:0055029	nuclear DNA-directed RNA polymerase complex	0.000750728	0.00503305	nonTerminalNode	12	6	974	2506	AN2747,AN9125,AN4219,AN2415,AN1447,AN10970,AN11406,AN8272,AN11183,AN3933,AN6558,AN0752,
GO:0005744	mitochondrial inner membrane presequence translocase complex	0.00802819	0.0326617	terminalNode	6	2	980	2510	AN6010,AN1892,AN1281,AN6248,AN4490,AN10067,
GO:0043232	intracellular non-membrane-bounded organelle	8.14442e-12	1.93837e-10	nonTerminalNode	217	316	769	2196	AN9403,AN3172,AN1175,AN5148,AN7305,AN1164,AN3933,AN6010,AN7654,AN7630,AN0445,AN3744,AN0470,AN0140,AN3167,AN8274,AN1394,AN0843,AN8698,AN2980,AN1452,AN8225,AN2210,AN5455,AN10955,AN6111,AN6564,AN3466,AN8834,AN3946,AN1859,AN7570,AN4493,AN4648,AN0641,AN10296,AN6543,AN10489,AN6838,AN7424,AN0776,AN6688,AN6302,AN2275,AN0316,AN2862,AN5222,AN4456,AN8170,AN11406,AN1983,AN1166,AN1182,AN1964,AN4730,AN8705,AN6…
GO:0031597	cytosolic proteasome complex	0.0015186	0.00951123	nonTerminalNode	12	7	974	2505	AN3019,AN5872,AN5121,AN4775,AN6726,AN4492,AN3756,AN4869,AN3716,AN1757,AN10519,AN2085,
GO:0005666	DNA-directed RNA polymerase III complex	3.90455e-05	0.000364425	terminalNode	8	0	978	2512	AN8272,AN9125,AN11183,AN4219,AN6558,AN2415,AN1447,AN11406,
GO:0005885	Arp2/3 protein complex	0.00802819	0.0326617	terminalNode	6	2	980	2510	AN0140,AN6341,AN8065,AN0673,AN8698,AN0306,
GO:0044445	cytosolic part	3.5121e-12	9.28755e-11	nonTerminalNode	58	35	928	2477	AN1964,AN3223,AN2238,AN4033,AN0570,AN5199,AN5014,AN0381,AN9407,AN7107,AN5129,AN3172,AN4594,AN2149,AN1851,AN10681,AN3019,AN7630,AN1345,AN0445,AN4087,AN3756,AN4794,AN6543,AN1205,AN0776,AN0465,AN3413,AN5872,AN10614,AN5121,AN9465,AN6632,AN0843,AN11411,AN2980,AN2275,AN0907,AN1757,AN4073,AN5222,AN2085,AN10519,AN1328,AN6679,AN4202,AN4775,AN4060,AN6726,AN1904,AN4492,AN4869,AN4777,AN1166,AN0278,AN3716,AN9…
GO:0022626	cytosolic ribosome	1.64507e-09	2.44704e-08	nonTerminalNode	36	17	950	2495	AN1964,AN0465,AN0776,AN3413,AN2238,AN10614,AN0570,AN5199,AN9465,AN5014,AN6632,AN7107,AN3172,AN0843,AN4594,AN11411,AN2980,AN2275,AN0907,AN4073,AN10681,AN5222,AN1328,AN7630,AN1345,AN6679,AN0445,AN4202,AN4060,AN4087,AN4794,AN4777,AN0278,AN1166,AN4803,AN6543,
GO:0015934	large ribosomal subunit	2.70426e-11	5.59663e-10	nonTerminalNode	30	7	956	2505	AN0776,AN9469,AN6302,AN1348,AN10922,AN0570,AN9465,AN5014,AN7107,AN6376,AN2268,AN2980,AN6843,AN2275,AN0116,AN10681,AN0997,AN6904,AN0445,AN8225,AN4202,AN1636,AN11568,AN3595,AN6146,AN1770,AN1166,AN0278,AN1095,AN4652,
GO:0030117	membrane coat	0.0126806	0.0467904	nonTerminalNode	12	11	974	2501	AN0722,AN1177,AN4317,AN4547,AN5972,AN6080,AN3026,AN8795,AN0411,AN3080,AN2050,AN7682,
GO:0045261	proton-transporting ATP synthase complex, catalytic core F(1)	0.00628532	0.0282247	nonTerminalNode	4	0	982	2512	AN2315,AN10032,AN1523,AN0252,
GO:0000314	organellar small ribosomal subunit	4.46598e-05	0.000401096	nonTerminalNode	12	3	974	2509	AN3173,AN5148,AN10161,AN0142,AN5164,AN7449,AN3744,AN4611,AN6564,AN0470,AN5203,AN4251,
GO:0034515	proteasome storage granule	0.0015186	0.00951123	terminalNode	12	7	974	2505	AN3019,AN5872,AN5121,AN4775,AN6726,AN4492,AN3756,AN4869,AN3716,AN1757,AN10519,AN2085,
GO:0031966	mitochondrial membrane	1.69457e-17	1.34436e-15	nonTerminalNode	92	60	894	2452	AN3586,AN4753,AN0259,AN6639,AN1230,AN1999,AN2916,AN8118,AN6010,AN6297,AN4388,AN0943,AN3149,AN1915,AN7029,AN0629,AN6045,AN1780,AN4842,AN4490,AN0686,AN0889,AN3131,AN8229,AN2052,AN4039,AN6510,AN0896,AN10032,AN0357,AN10067,AN1850,AN6073,AN1523,AN0432,AN1892,AN4553,AN5585,AN6272,AN6593,AN7752,AN4927,AN10396,AN10828,AN10642,AN10585,AN6255,AN10453,AN4757,AN0252,AN3843,AN10249,AN1105,AN0913,AN10172,AN293…
GO:0043229	intracellular organelle	8.26059e-08	1.00822e-06	nonTerminalNode	624	1344	362	1168	AN1447,AN3172,AN3665,AN1175,AN2224,AN5148,AN0918,AN11125,AN3933,AN1164,AN8118,AN6010,AN0205,AN4388,AN7654,AN7630,AN0819,AN4304,AN0930,AN3744,AN0140,AN7462,AN6232,AN5953,AN8274,AN3131,AN6576,AN4039,AN6510,AN2980,AN4755,AN9094,AN10879,AN8702,AN1495,AN1452,AN3441,AN4553,AN8066,AN8225,AN5616,AN3188,AN0241,AN10955,AN6087,AN6111,AN3466,AN8834,AN4390,AN1859,AN6933,AN0840,AN7570,AN4615,AN1743,AN6708,AN44…
GO:0000275	mitochondrial proton-transporting ATP synthase complex, catalytic core F(1)	0.00628532	0.0282247	terminalNode	4	0	982	2512	AN2315,AN10032,AN1523,AN0252,
GO:0030686	90S preribosome	4.4684e-14	1.25115e-12	nonTerminalNode	48	18	938	2494	AN1964,AN5960,AN7526,AN3172,AN0421,AN0745,AN2734,AN3313,AN9398,AN10352,AN7305,AN7458,AN8870,AN6171,AN0944,AN1533,AN3455,AN4648,AN4087,AN4794,AN2147,AN3167,AN3794,AN0247,AN4469,AN0465,AN4460,AN1474,AN0843,AN0305,AN6200,AN5222,AN4916,AN1949,AN6679,AN4456,AN3827,AN1200,AN0946,AN0133,AN8183,AN6265,AN5455,AN9468,AN10618,AN4869,AN1983,AN4803,
GO:0070469	respiratory chain	0.00779019	0.0326617	nonTerminalNode	10	7	976	2505	AN6255,AN10585,AN4525,AN2316,AN0357,AN2916,AN2306,AN8118,AN5597,AN4388,
GO:0019866	organelle inner membrane	5.40273e-15	1.71447e-13	nonTerminalNode	68	38	918	2474	AN3586,AN6255,AN10585,AN4753,AN0259,AN10453,AN4757,AN1230,AN0252,AN1999,AN3843,AN2916,AN8118,AN6010,AN6297,AN4388,AN2939,AN10172,AN2316,AN0943,AN11444,AN3149,AN7649,AN1915,AN5528,AN7029,AN6045,AN2315,AN1780,AN4842,AN4490,AN0686,AN6248,AN0889,AN3131,AN11303,AN1281,AN8229,AN2052,AN4064,AN3738,AN4295,AN6631,AN10983,AN0896,AN4569,AN6897,AN10032,AN0357,AN10067,AN2306,AN5597,AN1850,AN6073,AN1523,AN1022…
GO:0005624	membrane fraction	0.00229616	0.0133289	nonTerminalNode	42	59	944	2453	AN5226,AN4443,AN5129,AN4615,AN2932,AN2149,AN0297,AN5895,AN0913,AN6366,AN0595,AN4515,AN6037,AN8277,AN0629,AN10296,AN6900,AN0140,AN2731,AN4464,AN4501,AN1102,AN8080,AN8122,AN3709,AN9148,AN2317,AN0163,AN5217,AN4940,AN2069,AN5210,AN4471,AN7657,AN3058,AN0558,AN10377,AN7469,AN8689,AN8041,AN7683,AN4390,
GO:0005736	DNA-directed RNA polymerase I complex	0.000263876	0.0020591	terminalNode	8	1	978	2511	AN2747,AN11183,AN3933,AN6558,AN2415,AN0752,AN11406,AN10970,
GO:0045254	pyruvate dehydrogenase complex	0.00628532	0.0282247	terminalNode	4	0	982	2512	AN2964,AN9403,AN6708,AN5162,
GO:0005740	mitochondrial envelope	3.5338e-23	4.20522e-21	nonTerminalNode	112	66	874	2446	AN3586,AN4753,AN0259,AN6639,AN4863,AN1230,AN1999,AN10622,AN2916,AN8118,AN6010,AN6297,AN0870,AN4388,AN0943,AN3149,AN1915,AN7029,AN0629,AN6045,AN1780,AN4842,AN4490,AN0686,AN10178,AN5953,AN0889,AN3131,AN8229,AN2052,AN4039,AN3027,AN6510,AN0896,AN10032,AN4755,AN0357,AN10067,AN10879,AN1850,AN6073,AN1523,AN0432,AN10220,AN1892,AN4553,AN5585,AN6272,AN0241,AN6593,AN7752,AN5122,AN4927,AN10396,AN10828,AN1064…
GO:0044424	intracellular part	6.81313e-15	2.02691e-13	nonTerminalNode	756	1589	230	923	AN1447,AN3172,AN1175,AN2224,AN5148,AN11125,AN8118,AN6010,AN0205,AN0819,AN8121,AN8274,AN6576,AN6510,AN2980,AN10879,AN8702,AN1495,AN1452,AN3441,AN3188,AN10337,AN2243,AN8834,AN1859,AN4615,AN4616,AN1743,AN4467,AN10340,AN0641,AN10296,AN4915,AN2977,AN6838,AN0776,AN6248,AN4940,AN10983,AN0316,AN2964,AN6126,AN0559,AN4525,AN2432,AN3059,AN2877,AN1709,AN1166,AN6542,AN1751,AN0570,AN3010,AN2526,AN0306,AN7609,A…
GO:0044446	intracellular organelle part	9.35323e-10	1.43617e-08	nonTerminalNode	399	746	587	1766	AN1447,AN3172,AN1175,AN5148,AN3933,AN1164,AN8118,AN6010,AN4388,AN4304,AN3744,AN0140,AN7462,AN6232,AN5953,AN8274,AN3131,AN4039,AN6510,AN2980,AN4755,AN10879,AN1495,AN1452,AN4553,AN8225,AN0241,AN10955,AN6111,AN3466,AN8834,AN1859,AN7570,AN1743,AN6708,AN4493,AN7682,AN4915,AN6838,AN0776,AN6248,AN5217,AN10983,AN2275,AN1775,AN0316,AN2964,AN6126,AN1148,AN0559,AN4525,AN2432,AN7687,AN2877,AN1166,AN1182,AN62…
GO:0044422	organelle part	9.35323e-10	1.43617e-08	nonTerminalNode	399	746	587	1766	AN1447,AN3172,AN1175,AN5148,AN3933,AN1164,AN8118,AN6010,AN4388,AN4304,AN3744,AN0140,AN7462,AN6232,AN5953,AN8274,AN3131,AN4039,AN6510,AN2980,AN4755,AN10879,AN1495,AN1452,AN4553,AN8225,AN0241,AN10955,AN6111,AN3466,AN8834,AN1859,AN7570,AN1743,AN6708,AN4493,AN7682,AN4915,AN6838,AN0776,AN6248,AN5217,AN10983,AN2275,AN1775,AN0316,AN2964,AN6126,AN1148,AN0559,AN4525,AN2432,AN7687,AN2877,AN1166,AN1182,AN62…
GO:0000313	organellar ribosome	9.12962e-12	1.97532e-10	nonTerminalNode	31	7	955	2505	AN9469,AN6302,AN1348,AN10922,AN7449,AN4611,AN6376,AN2268,AN6843,AN5148,AN0142,AN0116,AN6297,AN0997,AN6904,AN3173,AN10161,AN8225,AN1636,AN3744,AN11568,AN0470,AN3595,AN6146,AN1770,AN5164,AN6564,AN1095,AN4652,AN5203,AN4251,
GO:0031105	septin complex	0.00628532	0.0282247	terminalNode	4	0	982	2512	AN6688,AN4667,AN1394,AN8182,
GO:0008541	proteasome regulatory particle, lid subcomplex	0.000840536	0.00555688	terminalNode	7	1	979	2511	AN3019,AN3716,AN10337,AN5121,AN4775,AN4492,AN10519,
GO:0043233	organelle lumen	0.000205599	0.00163108	nonTerminalNode	169	312	817	2200	AN9403,AN1447,AN1175,AN8837,AN9398,AN5148,AN2433,AN7305,AN1164,AN3933,AN1528,AN6572,AN0116,AN6010,AN4409,AN6171,AN3034,AN6193,AN3657,AN10058,AN1636,AN4304,AN3744,AN4232,AN0470,AN4065,AN5164,AN3167,AN8274,AN4460,AN4655,AN0997,AN1452,AN7205,AN10237,AN8225,AN8707,AN5455,AN6146,AN10955,AN6111,AN6564,AN3466,AN4430,AN8834,AN3946,AN1859,AN9469,AN1348,AN4611,AN0745,AN1743,AN0733,AN6708,AN6698,AN4493,AN46…
GO:0030660	Golgi-associated vesicle membrane	0.00721478	0.0315068	terminalNode	7	3	979	2509	AN3026,AN8795,AN1177,AN7682,AN4547,AN5972,AN6080,
GO:0000267	cell fraction	0.0108465	0.0419751	nonTerminalNode	47	77	939	2435	AN5226,AN4443,AN5129,AN4615,AN2932,AN2149,AN0297,AN5895,AN0913,AN0912,AN6366,AN0595,AN4515,AN6037,AN8277,AN0629,AN10296,AN6900,AN0140,AN4464,AN2731,AN4501,AN1102,AN8080,AN8122,AN4376,AN3709,AN9148,AN6796,AN2317,AN0163,AN5217,AN4940,AN2069,AN5210,AN4471,AN7657,AN3058,AN5886,AN0558,AN10377,AN7469,AN8689,AN8041,AN8979,AN7683,AN4390,
GO:0032592	integral to mitochondrial membrane	0.00214022	0.0127343	nonTerminalNode	10	5	976	2507	AN1022,AN3927,AN0559,AN4402,AN4557,AN7687,AN0432,AN6593,AN1230,AN1105,
GO:0005762	mitochondrial large ribosomal subunit	5.99707e-08	7.71515e-07	terminalNode	18	3	968	2509	AN9469,AN8225,AN6302,AN1636,AN1348,AN10922,AN11568,AN3595,AN6146,AN6376,AN2268,AN6843,AN1770,AN0116,AN1095,AN0997,AN4652,AN6904,
GO:0044455	mitochondrial membrane part	1.32769e-08	1.80566e-07	nonTerminalNode	44	30	942	2482	AN6255,AN10585,AN10453,AN1230,AN0252,AN3843,AN2916,AN8118,AN6010,AN4388,AN1105,AN11444,AN0943,AN2316,AN3149,AN7649,AN3927,AN2315,AN1780,AN4490,AN6248,AN11303,AN1281,AN6631,AN4295,AN10983,AN6510,AN10032,AN0357,AN10067,AN2306,AN5597,AN0432,AN1523,AN1022,AN0559,AN4525,AN1892,AN7687,AN6593,AN4402,AN4557,AN4927,AN10828,
GO:0031967	organelle envelope	3.57321e-16	1.54622e-14	nonTerminalNode	121	108	865	2404	AN3586,AN4753,AN0259,AN6639,AN4863,AN1230,AN1999,AN10622,AN2916,AN8118,AN6010,AN6297,AN0870,AN4388,AN0943,AN3149,AN1915,AN7029,AN0629,AN6045,AN1780,AN4683,AN4842,AN4490,AN0686,AN10178,AN5953,AN0889,AN3131,AN8229,AN2052,AN4039,AN3027,AN6510,AN0896,AN10032,AN1379,AN4755,AN0357,AN10067,AN10879,AN1850,AN6073,AN1523,AN0432,AN10220,AN1892,AN4553,AN4317,AN5585,AN6272,AN0241,AN6593,AN7752,AN5122,AN4927,A…
GO:0045259	proton-transporting ATP synthase complex	0.00518625	0.0251904	nonTerminalNode	9	5	977	2507	AN2315,AN10032,AN11444,AN0943,AN4927,AN11303,AN1523,AN6631,AN0252,
GO:0044429	mitochondrial part	2.19897e-37	1.04671e-34	nonTerminalNode	174	99	812	2413	AN3586,AN4753,AN0259,AN9403,AN4863,AN8837,AN10622,AN5148,AN2916,AN8118,AN6572,AN0116,AN6010,AN4409,AN0870,AN4388,AN3034,AN6193,AN0943,AN3149,AN1636,AN4304,AN7029,AN3744,AN0470,AN0629,AN1780,AN4842,AN4490,AN5164,AN10178,AN5953,AN8274,AN3131,AN8229,AN2052,AN4655,AN4039,AN3027,AN6510,AN0896,AN4755,AN10032,AN10879,AN1850,AN0997,AN1892,AN4553,AN10237,AN8225,AN5585,AN8707,AN0241,AN6146,AN4927,AN6564,AN…

## Sheet: MF_UP
GO term	description	p-value	FDR	node type	sP	rP	sN	rN	genes enriched
GO:0016491	oxidoreductase activity	4.80782e-05	0.00292877	terminalNode	122	200	864	2312	AN9403,AN4126,AN0797,AN7193,AN0956,AN4215,AN2873,AN2916,AN0918,AN9339,AN8118,AN4388,AN2815,AN7881,AN0912,AN4304,AN1794,AN0629,AN3829,AN2208,AN6835,AN8692,AN6731,AN6576,AN3027,AN8907,AN1901,AN5585,AN0241,AN2666,AN6506,AN10081,AN6255,AN6933,AN7387,AN6168,AN8819,AN5134,AN6708,AN1524,AN6710,AN1752,AN2316,AN7590,AN8866,AN10296,AN7575,AN4376,AN5563,AN8123,AN8283,AN2882,AN6077,AN0747,AN5909,AN4525,AN017…
GO:0003735	structural constituent of ribosome	9.50493e-25	6.94811e-22	terminalNode	60	9	926	2503	AN1964,AN9469,AN1348,AN7449,AN0570,AN4611,AN5014,AN7107,AN3172,AN6843,AN5148,AN0116,AN10681,AN6904,AN1345,AN0445,AN1636,AN3744,AN11568,AN0470,AN3595,AN4087,AN4794,AN1770,AN5164,AN1095,AN5203,AN4652,AN4251,AN0776,AN0465,AN3413,AN6302,AN10922,AN9465,AN6632,AN6376,AN0843,AN11411,AN2268,AN2980,AN2275,AN0907,AN0142,AN6082,AN4073,AN5222,AN0997,AN3173,AN6679,AN10161,AN4202,AN8225,AN4060,AN6146,AN4777,AN…
GO:0005198	structural molecule activity	2.27291e-22	8.3075e-20	nonTerminalNode	79	30	907	2482	AN1964,AN9469,AN1348,AN7570,AN7449,AN0570,AN4611,AN5014,AN7107,AN3172,AN6843,AN5148,AN0116,AN10681,AN0306,AN6904,AN7654,AN0943,AN1345,AN0445,AN1636,AN3744,AN0470,AN11568,AN3595,AN4087,AN4794,AN0140,AN1770,AN5164,AN1095,AN6838,AN5618,AN4652,AN5203,AN4251,AN0776,AN0465,AN3413,AN6302,AN10922,AN11303,AN9465,AN6632,AN8698,AN6376,AN0843,AN2268,AN11411,AN2980,AN2275,AN0907,AN0142,AN0316,AN6082,AN2862,AN…
GO:0003723	RNA binding	8.40626e-07	7.68122e-05	nonTerminalNode	62	67	924	2445	AN8254,AN10557,AN0570,AN10173,AN6629,AN4550,AN9398,AN2433,AN7305,AN6171,AN0445,AN3657,AN4232,AN6507,AN2147,AN4000,AN1045,AN1319,AN6526,AN4460,AN2997,AN0305,AN7105,AN10943,AN8066,AN0894,AN5455,AN0643,AN8834,AN10474,AN0161,AN5960,AN2932,AN8704,AN2734,AN8712,AN0695,AN2007,AN4218,AN4470,AN8856,AN7554,AN4648,AN10055,AN3462,AN6903,AN4865,AN1084,AN3413,AN5340,AN10416,AN6082,AN10459,AN1949,AN6679,AN4456,…
GO:0008320	protein transmembrane transporter activity	0.00101061	0.0351788	nonTerminalNode	9	3	977	2509	AN6510,AN1892,AN0559,AN10453,AN4490,AN7687,AN4589,AN10828,AN1105,
GO:0051082	unfolded protein binding	0.000603144	0.0275562	terminalNode	19	15	967	2497	AN4753,AN6630,AN1845,AN0381,AN5129,AN1230,AN4616,AN2149,AN1851,AN6089,AN2051,AN2432,AN7649,AN1904,AN6593,AN0858,AN2731,AN4583,AN10507,
GO:0022884	macromolecule transmembrane transporter activity	0.00101061	0.0351788	nonTerminalNode	9	3	977	2509	AN6510,AN1892,AN0559,AN10453,AN4490,AN7687,AN4589,AN10828,AN1105,
GO:0015266	protein channel activity	0.000992015	0.0351788	terminalNode	8	2	978	2510	AN6510,AN1892,AN0559,AN10453,AN4490,AN7687,AN10828,AN1105,
GO:0030515	snoRNA binding	0.00101061	0.0351788	terminalNode	9	3	977	2509	AN4456,AN0305,AN9398,AN4460,AN0695,AN8183,AN4648,AN6171,AN5455,

## Sheet: BP_DOWN
GO term	description	p-value	FDR	node type	sP	rP	sN	rN	genes enriched
GO:0009206	purine ribonucleoside triphosphate biosynthetic process	0.00518625	0.0324961	nonTerminalNode	9	5	977	2507	AN2315,AN11444,AN0943,AN10032,AN4927,AN11303,AN1523,AN6631,AN0252,
GO:0000967	rRNA 5'-end processing	0.000195191	0.00231425	nonTerminalNode	16	9	970	2503	AN6491,AN4460,AN1533,AN1474,AN8183,AN0475,AN6265,AN0421,AN5455,AN10618,AN0305,AN2147,AN7458,AN1164,AN7305,AN3167,
GO:0042375	quinone cofactor metabolic process	0.000263876	0.00293525	nonTerminalNode	8	1	978	2511	AN3586,AN1999,AN10340,AN4569,AN1743,AN6572,AN4757,AN3738,
GO:0046483	heterocycle metabolic process	0.00142186	0.0115856	nonTerminalNode	79	131	907	2381	AN3928,AN4126,AN1094,AN1222,AN0797,AN2440,AN8837,AN0490,AN9083,AN3034,AN0943,AN1915,AN0351,AN2509,AN8121,AN7588,AN7041,AN5953,AN7044,AN2272,AN0891,AN0411,AN10032,AN3954,AN1523,AN0565,AN10837,AN10237,AN4317,AN5616,AN6645,AN3431,AN7752,AN5122,AN8213,AN4927,AN0673,AN9470,AN10081,AN7725,AN6536,AN7387,AN0893,AN0252,AN3313,AN7430,AN1743,AN1524,AN6710,AN5497,AN6209,AN11444,AN0271,AN6037,AN4464,AN2315,AN…
GO:0009141	nucleoside triphosphate metabolic process	0.000945724	0.00828555	nonTerminalNode	17	13	969	2499	AN8216,AN11444,AN0943,AN4317,AN11303,AN0271,AN6631,AN0252,AN0411,AN2315,AN10032,AN0490,AN4927,AN8213,AN0673,AN1523,AN7041,
GO:0044107	cellular alcohol metabolic process	0.00101061	0.00855131	nonTerminalNode	9	3	977	2509	AN4939,AN4923,AN6973,AN5585,AN7575,AN0451,AN0595,AN5862,AN0432,
GO:0055114	oxidation-reduction process	1.96818e-07	7.79398e-06	nonTerminalNode	52	47	934	2465	AN4913,AN10585,AN4753,AN2295,AN1094,AN2436,AN2440,AN1743,AN2916,AN6717,AN8118,AN5497,AN6572,AN3894,AN6297,AN4388,AN3034,AN6904,AN2316,AN0351,AN7000,AN1003,AN7609,AN6037,AN4501,AN7588,AN2867,AN4864,AN9148,AN3131,AN3738,AN4064,AN2435,AN3954,AN0357,AN2057,AN8275,AN2306,AN8010,AN5597,AN9401,AN2981,AN9400,AN4525,AN1469,AN8707,AN6593,AN0240,AN8979,AN8793,AN3466,AN10642,
GO:0006407	rRNA export from nucleus	0.000112523	0.00146961	terminalNode	10	2	976	2510	AN3413,AN4862,AN6978,AN5441,AN4060,AN6632,AN3172,AN4087,AN3706,AN0843,
GO:0019752	carboxylic acid metabolic process	0.000622413	0.0060116	nonTerminalNode	151	281	835	2231	AN0314,AN9403,AN4126,AN8565,AN0797,AN2873,AN4550,AN8843,AN1528,AN11125,AN9339,AN0205,AN4409,AN3034,AN1883,AN0912,AN0629,AN3829,AN6900,AN2208,AN8117,AN7358,AN5953,AN6866,AN7044,AN6731,AN6576,AN1993,AN1913,AN10237,AN3649,AN3058,AN5616,AN3188,AN1547,AN3805,AN2666,AN2243,AN4430,AN3466,AN6536,AN0840,AN6933,AN8224,AN10474,AN7387,AN6168,AN6368,AN7430,AN3313,AN5134,AN1743,AN1524,AN6708,AN5999,AN1037,AN80…
GO:0022613	ribonucleoprotein complex biogenesis	9.41818e-13	6.216e-10	nonTerminalNode	108	106	878	2406	AN8254,AN1964,AN3172,AN1175,AN0421,AN9398,AN7458,AN1164,AN7305,AN5931,AN8870,AN8805,AN7630,AN7290,AN3657,AN10058,AN4232,AN3455,AN4065,AN4087,AN6310,AN6902,AN2147,AN3167,AN1319,AN0262,AN3794,AN0247,AN4187,AN7674,AN8491,AN4460,AN1474,AN6632,AN4560,AN0843,AN0305,AN10943,AN2292,AN1452,AN6083,AN7205,AN6085,AN3827,AN2210,AN0133,AN4060,AN5455,AN9468,AN10955,AN4777,AN2926,AN6111,AN4803,AN8834,AN5865,AN59…
GO:0000462	maturation of SSU-rRNA from tricistronic rRNA transcript (SSU-rRNA, 5.8S rRNA, LSU-rRNA)	2.08512e-09	2.8675e-07	nonTerminalNode	40	22	946	2490	AN1964,AN0465,AN5960,AN6491,AN9097,AN4460,AN1474,AN3172,AN0421,AN4594,AN0305,AN9398,AN7458,AN1164,AN7305,AN5441,AN8870,AN5222,AN2292,AN6679,AN1345,AN6085,AN3827,AN0133,AN1533,AN8183,AN4648,AN0475,AN6265,AN4065,AN5455,AN9468,AN10618,AN4777,AN2147,AN1983,AN3167,AN4803,AN1319,AN3794,
GO:0018130	heterocycle biosynthetic process	0.00206743	0.0155647	nonTerminalNode	55	84	931	2428	AN3928,AN4126,AN1222,AN0797,AN8837,AN0490,AN9083,AN3034,AN0943,AN1915,AN2509,AN8121,AN5953,AN7044,AN10032,AN1523,AN0565,AN10837,AN10237,AN5616,AN6645,AN3431,AN7752,AN5122,AN4927,AN8213,AN6536,AN7725,AN0893,AN0252,AN7430,AN1524,AN6710,AN5497,AN6209,AN11444,AN2315,AN4464,AN4888,AN5200,AN10991,AN11303,AN2733,AN6631,AN6644,AN5909,AN5884,AN9116,AN3920,AN4774,AN7469,AN0121,AN3748,AN6993,AN0947,
GO:0008204	ergosterol metabolic process	0.00101061	0.00855131	nonTerminalNode	9	3	977	2509	AN4939,AN4923,AN6973,AN5585,AN7575,AN0451,AN0595,AN5862,AN0432,
GO:0006626	protein targeting to mitochondrion	8.50614e-07	2.71648e-05	nonTerminalNode	22	9	964	2503	AN1892,AN0559,AN10453,AN7649,AN6248,AN3149,AN7687,AN1281,AN11136,AN5129,AN3027,AN6510,AN2731,AN1163,AN4490,AN0747,AN10067,AN6010,AN10828,AN6089,AN1105,AN6306,
GO:0009117	nucleotide metabolic process	6.99753e-05	0.00107404	nonTerminalNode	43	48	943	2464	AN0259,AN1094,AN0893,AN2440,AN0252,AN8837,AN0490,AN9083,AN6209,AN0943,AN11444,AN0351,AN2509,AN0271,AN6037,AN8121,AN4464,AN2315,AN8204,AN7588,AN5200,AN7041,AN2272,AN11303,AN6631,AN0411,AN10032,AN3954,AN1523,AN2981,AN9116,AN10837,AN8216,AN4317,AN3431,AN7469,AN5122,AN4927,AN8213,AN0673,AN6993,AN0240,AN8979,
GO:0008535	respiratory chain complex IV assembly	0.00802819	0.046479	nonTerminalNode	6	2	980	2510	AN6255,AN4753,AN10178,AN4863,AN11175,AN6593,
GO:0072522	purine-containing compound biosynthetic process	3.4049e-05	0.000612882	nonTerminalNode	18	9	968	2503	AN11444,AN0943,AN11303,AN0893,AN1222,AN6631,AN0252,AN8121,AN4464,AN2315,AN5122,AN10032,AN4927,AN6993,AN9083,AN6209,AN1523,AN10837,
GO:0033108	mitochondrial respiratory chain complex assembly	0.00101061	0.00855131	nonTerminalNode	9	3	977	2509	AN6255,AN4753,AN10622,AN10178,AN4863,AN0309,AN11175,AN6593,AN4388,
GO:0009150	purine ribonucleotide metabolic process	0.000253427	0.00288383	nonTerminalNode	18	12	968	2500	AN11444,AN0943,AN4317,AN11303,AN6631,AN0252,AN4464,AN0411,AN2315,AN10032,AN5122,AN4927,AN0673,AN6993,AN6209,AN1523,AN7041,AN10837,
GO:0000478	endonucleolytic cleavage involved in rRNA processing	1.82955e-05	0.00036591	nonTerminalNode	22	13	964	2499	AN6491,AN4460,AN1474,AN3172,AN0421,AN0305,AN9398,AN1164,AN7458,AN7305,AN5441,AN0695,AN1533,AN8183,AN0475,AN6265,AN4065,AN5455,AN10618,AN4777,AN2147,AN3167,
GO:0015986	ATP synthesis coupled proton transport	0.00518625	0.0324961	terminalNode	9	5	977	2507	AN2315,AN11444,AN0943,AN10032,AN4927,AN11303,AN1523,AN6631,AN0252,
GO:0034220	ion transmembrane transport	0.00228597	0.0168261	nonTerminalNode	13	9	973	2503	AN11444,AN0943,AN2934,AN11303,AN5226,AN6631,AN0252,AN2315,AN10032,AN4927,AN8337,AN1523,AN3799,
GO:0006696	ergosterol biosynthetic process	0.000337045	0.00353095	terminalNode	9	2	977	2510	AN4939,AN4923,AN6973,AN5585,AN7575,AN0451,AN0595,AN5862,AN0432,
GO:0009260	ribonucleotide biosynthetic process	4.27709e-05	0.000730055	nonTerminalNode	16	7	970	2505	AN11444,AN0943,AN11303,AN6631,AN0252,AN7469,AN4464,AN2315,AN5122,AN10032,AN0490,AN4927,AN6993,AN6209,AN1523,AN10837,
GO:0051188	cofactor biosynthetic process	0.00100952	0.00855131	nonTerminalNode	39	50	947	2462	AN3586,AN9403,AN4757,AN3150,AN1222,AN1999,AN8837,AN1743,AN1524,AN6708,AN6710,AN6572,AN0205,AN2526,AN10340,AN6643,AN1915,AN2509,AN5200,AN10991,AN5953,AN5823,AN11060,AN2733,AN3738,AN4655,AN4569,AN5162,AN9116,AN1469,AN3920,AN10237,AN4774,AN6645,AN3431,AN7469,AN0121,AN7752,AN0947,
GO:0046365	monosaccharide catabolic process	0.00344246	0.0238324	nonTerminalNode	19	19	967	2493	AN5604,AN3223,AN8720,AN1094,AN2875,AN2440,AN5210,AN3954,AN2583,AN2981,AN3059,AN1274,AN6037,AN6900,AN8689,AN7588,AN8041,AN0240,AN2867,
GO:0000096	sulfur amino acid metabolic process	0.000253427	0.00288383	nonTerminalNode	18	12	968	2500	AN8057,AN4290,AN4769,AN3593,AN0720,AN4774,AN8565,AN1194,AN5883,AN10230,AN6576,AN4443,AN1222,AN8277,AN1263,AN1528,AN1769,AN4361,
GO:0007005	mitochondrion organization	3.53511e-13	3.49976e-10	nonTerminalNode	70	47	916	2465	AN6255,AN4753,AN10453,AN3928,AN1348,AN4863,AN0346,AN7742,AN5129,AN1230,AN10622,AN3843,AN11125,AN6010,AN0309,AN3832,AN4388,AN2526,AN1105,AN7654,AN2939,AN0943,AN3149,AN7649,AN9062,AN7609,AN1093,AN11136,AN3462,AN2731,AN4490,AN10178,AN0686,AN6253,AN11175,AN6526,AN1084,AN4908,AN6248,AN7361,AN8274,AN4633,AN6731,AN11303,AN3131,AN1281,AN8229,AN4295,AN3027,AN6510,AN6897,AN8874,AN10067,AN0747,AN6073,AN6089…
GO:0070271	protein complex biogenesis	0.000152401	0.00189782	nonTerminalNode	50	63	936	2449	AN6255,AN4753,AN4863,AN1447,AN4033,AN6341,AN1230,AN3644,AN10622,AN3080,AN0309,AN6297,AN4388,AN0306,AN6193,AN0943,AN9062,AN0140,AN1387,AN4842,AN10178,AN11175,AN1205,AN4731,AN4187,AN11303,AN3131,AN8229,AN6631,AN8874,AN0316,AN10879,AN8702,AN6089,AN10519,AN0559,AN4415,AN6593,AN3810,AN4557,AN4927,AN3716,AN0673,AN0290,AN0643,AN9438,AN2126,AN0420,AN8065,AN7683,
GO:0009165	nucleotide biosynthetic process	0.000277076	0.00304783	nonTerminalNode	28	27	958	2485	AN0259,AN2272,AN11303,AN0893,AN6631,AN0252,AN8837,AN10032,AN0490,AN9083,AN6209,AN1523,AN10837,AN9116,AN8216,AN0943,AN11444,AN2509,AN3431,AN7469,AN8121,AN4464,AN2315,AN5122,AN8213,AN4927,AN5200,AN6993,
GO:0015992	proton transport	0.000750728	0.00704474	nonTerminalNode	12	6	974	2506	AN1022,AN2939,AN11444,AN0943,AN4859,AN11303,AN6631,AN0252,AN2315,AN10032,AN4927,AN1523,
GO:0009060	aerobic respiration	9.98748e-09	8.23967e-07	nonTerminalNode	34	17	952	2495	AN10585,AN4753,AN2295,AN3131,AN4064,AN3738,AN2436,AN2435,AN1743,AN2057,AN2916,AN6717,AN8275,AN5497,AN2306,AN6572,AN5597,AN9401,AN3894,AN6297,AN4388,AN3034,AN6904,AN1469,AN4525,AN9400,AN7000,AN1003,AN7609,AN8707,AN6593,AN4864,AN8793,AN3466,
GO:0006863	purine base transport	0.00628532	0.0378266	terminalNode	4	0	982	2512	AN10767,AN6932,AN8534,AN6730,
GO:0006732	coenzyme metabolic process	1.0961e-05	0.000241143	nonTerminalNode	51	56	935	2456	AN3586,AN9403,AN2295,AN1094,AN4757,AN3150,AN2436,AN1222,AN2440,AN1999,AN8837,AN1743,AN2916,AN1524,AN6708,AN6717,AN6572,AN3894,AN0205,AN2526,AN10340,AN6643,AN7000,AN0351,AN1003,AN2509,AN6037,AN0629,AN8204,AN7588,AN5200,AN10991,AN3738,AN2435,AN4569,AN3954,AN8275,AN5162,AN2981,AN9116,AN4174,AN6645,AN8707,AN3431,AN7469,AN1879,AN0947,AN0240,AN8979,AN8793,AN3466,
GO:0006461	protein complex assembly	0.000152401	0.00189782	nonTerminalNode	50	63	936	2449	AN6255,AN4753,AN4863,AN1447,AN4033,AN6341,AN1230,AN3644,AN10622,AN3080,AN0309,AN6297,AN4388,AN0306,AN6193,AN0943,AN9062,AN0140,AN1387,AN4842,AN10178,AN11175,AN1205,AN4731,AN4187,AN11303,AN3131,AN8229,AN6631,AN8874,AN0316,AN10879,AN8702,AN6089,AN10519,AN0559,AN4415,AN6593,AN3810,AN4557,AN4927,AN3716,AN0673,AN0290,AN0643,AN9438,AN2126,AN0420,AN8065,AN7683,
GO:0043038	amino acid activation	0.00709743	0.0420746	terminalNode	16	16	970	2496	AN10474,AN8224,AN8867,AN0314,AN6368,AN6236,AN1913,AN4550,AN11125,AN9400,AN1709,AN9419,AN6253,AN3865,AN6526,AN9157,
GO:0000966	RNA 5'-end processing	0.000195191	0.00231425	nonTerminalNode	16	9	970	2503	AN6491,AN4460,AN1533,AN1474,AN8183,AN0475,AN6265,AN0421,AN5455,AN10618,AN0305,AN2147,AN7458,AN1164,AN7305,AN3167,
GO:0033617	mitochondrial respiratory chain complex IV assembly	0.00802819	0.046479	terminalNode	6	2	980	2510	AN6255,AN4753,AN10178,AN4863,AN11175,AN6593,
GO:0072655	establishment of protein localization in mitochondrion	1.24015e-07	5.22447e-06	nonTerminalNode	24	9	962	2503	AN10453,AN6248,AN1281,AN8229,AN5129,AN3027,AN6510,AN0747,AN10067,AN6010,AN6089,AN1105,AN2939,AN0559,AN1892,AN3149,AN7649,AN7687,AN11136,AN1163,AN2731,AN4490,AN10828,AN6306,
GO:0030490	maturation of SSU-rRNA	4.18655e-09	4.8761e-07	nonTerminalNode	40	23	946	2489	AN1964,AN0465,AN5960,AN6491,AN9097,AN4460,AN1474,AN3172,AN0421,AN4594,AN0305,AN9398,AN7458,AN1164,AN7305,AN5441,AN8870,AN5222,AN2292,AN6679,AN1345,AN6085,AN3827,AN0133,AN1533,AN8183,AN4648,AN0475,AN6265,AN4065,AN5455,AN9468,AN10618,AN4777,AN2147,AN1983,AN3167,AN4803,AN1319,AN3794,
GO:0009259	ribonucleotide metabolic process	9.37885e-05	0.00133822	nonTerminalNode	20	13	966	2499	AN11303,AN6631,AN0252,AN0411,AN10032,AN0490,AN6209,AN1523,AN10837,AN0943,AN11444,AN4317,AN7469,AN2315,AN4464,AN5122,AN4927,AN0673,AN6993,AN7041,
GO:0009142	nucleoside triphosphate biosynthetic process	0.000336048	0.00353095	nonTerminalNode	12	5	974	2507	AN8216,AN11444,AN0943,AN11303,AN6631,AN0252,AN2315,AN10032,AN0490,AN4927,AN8213,AN1523,
GO:0006818	hydrogen transport	0.000750728	0.00704474	nonTerminalNode	12	6	974	2506	AN1022,AN2939,AN11444,AN0943,AN4859,AN11303,AN6631,AN0252,AN2315,AN10032,AN4927,AN1523,
GO:0044271	cellular nitrogen compound biosynthetic process	1.07844e-06	3.14015e-05	nonTerminalNode	97	131	889	2381	AN0259,AN3928,AN4126,AN8785,AN3150,AN1222,AN0797,AN8837,AN2873,AN0490,AN9083,AN8869,AN0205,AN4409,AN2526,AN3034,AN0943,AN0912,AN1915,AN2509,AN5601,AN8121,AN7358,AN5953,AN6866,AN7044,AN2272,AN6576,AN1993,AN4159,AN10032,AN1523,AN0565,AN10837,AN4290,AN10237,AN5886,AN6645,AN5867,AN3431,AN7752,AN5122,AN8213,AN4927,AN2243,AN4430,AN10081,AN7725,AN6536,AN0840,AN5883,AN4443,AN0893,AN4401,AN0252,AN7430,AN1…
GO:0009309	amine biosynthetic process	0.00537259	0.033452	nonTerminalNode	47	73	939	2439	AN0840,AN5883,AN4443,AN3150,AN1222,AN0797,AN4401,AN7430,AN2873,AN7878,AN5999,AN0205,AN4409,AN2526,AN8057,AN0912,AN10230,AN2509,AN5601,AN8866,AN1923,AN1342,AN5200,AN5444,AN4376,AN8859,AN10745,AN7358,AN10991,AN6866,AN3830,AN3593,AN7044,AN7498,AN6576,AN1993,AN4159,AN0929,AN6521,AN4290,AN4774,AN5886,AN5867,AN3748,AN2243,AN4430,AN6536,
GO:0009225	nucleotide-sugar metabolic process	0.00811847	0.0467284	terminalNode	5	1	981	2511	AN9094,AN5586,AN8706,AN9148,AN2867,
GO:0042180	cellular ketone metabolic process	0.000112633	0.00146961	nonTerminalNode	158	283	828	2229	AN3586,AN0314,AN9403,AN4126,AN8565,AN0797,AN2873,AN4550,AN8843,AN1528,AN11125,AN9339,AN6572,AN0205,AN4409,AN3034,AN1883,AN0912,AN0629,AN3829,AN6900,AN2208,AN8117,AN7358,AN5953,AN6866,AN7044,AN6731,AN6576,AN1993,AN1913,AN10237,AN3649,AN3058,AN5616,AN3188,AN1547,AN3805,AN2666,AN2243,AN4430,AN3466,AN6536,AN0840,AN6933,AN8224,AN10474,AN7387,AN6168,AN6368,AN7430,AN3313,AN5134,AN1743,AN1524,AN6708,AN59…
GO:0006555	methionine metabolic process	0.000266019	0.00294256	nonTerminalNode	14	7	972	2505	AN4290,AN4769,AN3593,AN0720,AN4774,AN1194,AN5883,AN10230,AN6576,AN4443,AN1222,AN8277,AN1263,AN1528,
GO:0042254	ribosome biogenesis	5.91459e-15	1.17109e-11	nonTerminalNode	106	91	880	2421	AN8254,AN1964,AN3172,AN1175,AN0421,AN9398,AN7458,AN1164,AN7305,AN5931,AN8870,AN8805,AN7630,AN3657,AN10058,AN4232,AN3455,AN4065,AN4087,AN6310,AN6902,AN2147,AN3167,AN1319,AN0262,AN3794,AN0247,AN4187,AN7674,AN8491,AN4460,AN1474,AN6632,AN4560,AN0843,AN0305,AN10943,AN2292,AN1452,AN6083,AN7205,AN6085,AN3827,AN2210,AN0133,AN4060,AN5455,AN9468,AN10955,AN4777,AN2926,AN6111,AN4803,AN8834,AN5865,AN5960,AN75…
GO:0045454	cell redox homeostasis	0.00628532	0.0378266	terminalNode	4	0	982	2512	AN3581,AN3973,AN4215,AN8080,
GO:0016125	sterol metabolic process	0.000110249	0.00146961	nonTerminalNode	22	16	964	2496	AN4939,AN0451,AN5862,AN2069,AN8283,AN8907,AN2311,AN0432,AN4684,AN1901,AN5585,AN6973,AN8012,AN1593,AN0595,AN7146,AN3638,AN6506,AN4094,AN4923,AN7575,AN4042,
GO:0006744	ubiquinone biosynthetic process	0.000263876	0.00293525	terminalNode	8	1	978	2511	AN3586,AN1999,AN10340,AN4569,AN1743,AN6572,AN4757,AN3738,
GO:0034654	nucleobase, nucleoside, nucleotide and nucleic acid biosynthetic process	4.55755e-05	0.000758315	nonTerminalNode	34	32	952	2480	AN0259,AN1222,AN0893,AN0252,AN8837,AN0490,AN1524,AN9083,AN8869,AN6209,AN11444,AN0943,AN2509,AN8121,AN4464,AN2315,AN5200,AN2272,AN11303,AN6631,AN10032,AN1523,AN0565,AN5909,AN5884,AN9116,AN10837,AN8216,AN3431,AN7469,AN5122,AN4927,AN8213,AN6993,
GO:0034621	cellular macromolecular complex subunit organization	0.000239739	0.00275978	nonTerminalNode	87	137	899	2375	AN4753,AN4863,AN3172,AN0421,AN1230,AN10622,AN7305,AN11125,AN4388,AN0306,AN6193,AN7630,AN7290,AN10058,AN4232,AN6310,AN0140,AN6902,AN10178,AN0262,AN11175,AN1205,AN4187,AN3131,AN8229,AN10970,AN1379,AN10879,AN2487,AN8702,AN6089,AN6083,AN4317,AN0133,AN6593,AN4777,AN10955,AN4927,AN0673,AN0643,AN9438,AN2126,AN8834,AN1859,AN6255,AN5960,AN4033,AN6341,AN3644,AN2734,AN8863,AN3080,AN0309,AN8856,AN9062,AN7554…
GO:0022607	cellular component assembly	0.00368175	0.0246279	nonTerminalNode	90	161	896	2351	AN4753,AN4863,AN6542,AN1447,AN3172,AN0421,AN1230,AN10622,AN7305,AN6297,AN4388,AN0306,AN6193,AN0943,AN7630,AN7290,AN10058,AN4232,AN6310,AN0140,AN6902,AN4842,AN10178,AN0262,AN11175,AN1205,AN4187,AN1982,AN3131,AN8229,AN8698,AN10879,AN8702,AN6089,AN6083,AN2051,AN6593,AN4777,AN10955,AN4927,AN0673,AN0643,AN9438,AN2126,AN8834,AN6255,AN5960,AN4033,AN6341,AN4171,AN3644,AN2734,AN8863,AN3080,AN0309,AN8856,A…
GO:0006119	oxidative phosphorylation	0.0001643	0.00202058	terminalNode	17	10	969	2502	AN4525,AN11444,AN0943,AN2316,AN11303,AN6631,AN0252,AN2315,AN10032,AN0357,AN4927,AN2916,AN2306,AN8118,AN5597,AN1523,AN4388,
GO:0030042	actin filament depolymerization	0.00628532	0.0378266	terminalNode	4	0	982	2512	AN2317,AN2126,AN10942,AN0290,
GO:0051029	rRNA transport	0.000112523	0.00146961	nonTerminalNode	10	2	976	2510	AN3413,AN4862,AN6978,AN5441,AN4060,AN6632,AN3172,AN4087,AN3706,AN0843,
GO:0065003	macromolecular complex assembly	3.06448e-06	7.68061e-05	nonTerminalNode	82	107	904	2405	AN4753,AN4863,AN1447,AN3172,AN0421,AN1230,AN10622,AN7305,AN6297,AN4388,AN0306,AN6193,AN0943,AN7630,AN7290,AN10058,AN4232,AN6310,AN0140,AN6902,AN4842,AN10178,AN0262,AN11175,AN1205,AN4187,AN3131,AN8229,AN10879,AN8702,AN6089,AN6083,AN6593,AN4777,AN10955,AN4927,AN0673,AN0643,AN9438,AN2126,AN8834,AN6255,AN5960,AN4033,AN6341,AN3644,AN2734,AN8863,AN3080,AN0309,AN8856,AN9062,AN10055,AN4501,AN1387,AN4731,…
GO:0009108	coenzyme biosynthetic process	0.00440841	0.0289989	nonTerminalNode	25	30	961	2482	AN10991,AN3586,AN9403,AN4757,AN3150,AN3738,AN1222,AN1999,AN8837,AN4569,AN1743,AN1524,AN6708,AN6572,AN0205,AN2526,AN5162,AN9116,AN10340,AN6643,AN6645,AN2509,AN3431,AN7469,AN5200,
GO:0044106	cellular amine metabolic process	0.000112819	0.00146961	nonTerminalNode	109	178	877	2334	AN0314,AN4126,AN8565,AN0797,AN2873,AN4550,AN8843,AN1528,AN11125,AN4409,AN0205,AN3034,AN1883,AN0912,AN0629,AN3829,AN7358,AN6866,AN7044,AN6576,AN1993,AN1913,AN3058,AN3188,AN2666,AN2243,AN3466,AN4430,AN6536,AN6933,AN0840,AN10474,AN8224,AN7387,AN6368,AN7430,AN3313,AN5134,AN1743,AN5999,AN8057,AN8866,AN4997,AN4888,AN4376,AN8859,AN10745,AN3593,AN1150,AN1376,AN8123,AN2882,AN0929,AN6521,AN4769,AN4774,AN19…
GO:0007006	mitochondrial membrane organization	6.49432e-06	0.000151279	nonTerminalNode	16	5	970	2507	AN2939,AN0559,AN0943,AN10453,AN7649,AN7687,AN11303,AN8229,AN11136,AN4295,AN3843,AN4927,AN0686,AN10828,AN1105,AN6306,
GO:0006450	regulation of translational fidelity	0.000139232	0.00175592	terminalNode	7	0	979	2512	AN4616,AN4470,AN4803,AN1345,AN10681,AN3413,AN7143,
GO:0006839	mitochondrial transport	1.04511e-06	3.08852e-05	nonTerminalNode	27	15	959	2497	AN10453,AN6248,AN4250,AN1281,AN4387,AN4064,AN5129,AN3027,AN6510,AN0747,AN10067,AN6010,AN3461,AN6089,AN1105,AN10172,AN0559,AN1892,AN3149,AN7649,AN7687,AN11136,AN1163,AN2731,AN4490,AN10828,AN6306,
GO:0016072	rRNA metabolic process	6.47886e-09	6.10864e-07	nonTerminalNode	70	67	916	2445	AN8254,AN1964,AN3172,AN1175,AN0421,AN9398,AN7458,AN1164,AN7305,AN5931,AN8870,AN3657,AN3455,AN4065,AN6310,AN6902,AN2147,AN3167,AN1319,AN3794,AN4187,AN4460,AN1474,AN0305,AN10943,AN2292,AN1452,AN6085,AN3827,AN0133,AN5455,AN9468,AN10955,AN4777,AN2926,AN6111,AN4803,AN8834,AN5865,AN5960,AN7526,AN0745,AN4594,AN0310,AN4862,AN10352,AN5441,AN0695,AN8247,AN1345,AN1533,AN0475,AN4648,AN0465,AN7424,AN6491,AN90…
GO:0009199	ribonucleoside triphosphate metabolic process	0.0031092	0.0217534	nonTerminalNode	14	11	972	2501	AN11444,AN0943,AN4317,AN11303,AN6631,AN0252,AN2315,AN0411,AN10032,AN0490,AN4927,AN0673,AN1523,AN7041,
GO:0046394	carboxylic acid biosynthetic process	0.00197283	0.0149663	nonTerminalNode	65	104	921	2408	AN4126,AN5904,AN3150,AN1222,AN0797,AN2873,AN0205,AN4409,AN2526,AN3034,AN0912,AN2509,AN5601,AN8117,AN7358,AN5953,AN6866,AN7044,AN6731,AN6576,AN1993,AN4159,AN4290,AN10237,AN5616,AN5886,AN6645,AN5867,AN2243,AN4430,AN6536,AN0840,AN5883,AN9407,AN4443,AN4401,AN7430,AN7878,AN6555,AN5999,AN1037,AN8057,AN10230,AN8866,AN1923,AN5861,AN1342,AN4888,AN5200,AN5444,AN4376,AN8859,AN10745,AN10991,AN3830,AN3593,AN7…
GO:0042026	protein refolding	0.000112523	0.00146961	terminalNode	10	2	976	2510	AN1163,AN2731,AN1047,AN2432,AN4583,AN6248,AN6010,AN5129,AN6089,AN0858,
GO:0042407	cristae formation	0.00176651	0.0139908	terminalNode	5	0	981	2512	AN11303,AN0943,AN3843,AN4927,AN4295,
GO:0000466	maturation of 5.8S rRNA from tricistronic rRNA transcript (SSU-rRNA, 5.8S rRNA, LSU-rRNA)	0.00106158	0.00886886	nonTerminalNode	27	29	959	2483	AN6491,AN4460,AN1474,AN3172,AN0421,AN0305,AN4471,AN9398,AN7305,AN7458,AN1164,AN5441,AN8247,AN3657,AN0133,AN1533,AN8183,AN0475,AN6265,AN4065,AN5455,AN10618,AN2926,AN2147,AN3167,AN6111,AN8834,
GO:0016129	phytosteroid biosynthetic process	0.000337045	0.00353095	nonTerminalNode	9	2	977	2510	AN4939,AN4923,AN6973,AN5585,AN7575,AN0451,AN0595,AN5862,AN0432,
GO:0046034	ATP metabolic process	0.00214022	0.0158121	nonTerminalNode	10	5	976	2507	AN2315,AN11444,AN0943,AN10032,AN4927,AN0673,AN11303,AN1523,AN6631,AN0252,
GO:0006007	glucose catabolic process	0.000945724	0.00828555	terminalNode	17	13	969	2499	AN5604,AN3223,AN3059,AN8720,AN1094,AN2875,AN6037,AN2440,AN6900,AN5210,AN8689,AN7588,AN3954,AN8041,AN0240,AN2583,AN2981,
GO:0019362	pyridine nucleotide metabolic process	0.006083	0.0375213	nonTerminalNode	15	14	971	2498	AN0351,AN1094,AN2509,AN6037,AN3431,AN2440,AN8837,AN8204,AN7588,AN3954,AN5200,AN0240,AN8979,AN2981,AN9116,
GO:0006364	rRNA processing	8.21911e-09	7.07559e-07	nonTerminalNode	69	66	917	2446	AN8254,AN1964,AN3172,AN1175,AN0421,AN9398,AN7458,AN1164,AN7305,AN5931,AN8870,AN3657,AN3455,AN4065,AN6310,AN6902,AN2147,AN3167,AN1319,AN3794,AN4187,AN4460,AN1474,AN0305,AN10943,AN2292,AN1452,AN6085,AN3827,AN0133,AN5455,AN9468,AN10955,AN4777,AN2926,AN6111,AN4803,AN8834,AN5865,AN5960,AN7526,AN4594,AN0745,AN0310,AN10352,AN5441,AN0695,AN8247,AN1345,AN1533,AN0475,AN4648,AN0465,AN7424,AN6491,AN9097,AN44…
GO:0006743	ubiquinone metabolic process	0.000263876	0.00293525	nonTerminalNode	8	1	978	2511	AN3586,AN1999,AN10340,AN4569,AN1743,AN6572,AN4757,AN3738,
GO:0044281	small molecule metabolic process	1.54427e-06	4.24673e-05	nonTerminalNode	263	485	723	2027	AN0259,AN0314,AN9403,AN4126,AN0451,AN0797,AN0490,AN8843,AN1528,AN11125,AN9339,AN8869,AN0205,AN3034,AN2815,AN0943,AN0912,AN2951,AN8121,AN6900,AN5953,AN6576,AN1993,AN0411,AN8907,AN2311,AN9094,AN8066,AN5585,AN3058,AN5616,AN3188,AN1547,AN3805,AN5566,AN6506,AN4927,AN2243,AN3466,AN10081,AN6933,AN0840,AN6168,AN6368,AN8819,AN1743,AN6708,AN5999,AN8057,AN10340,AN8204,AN4376,AN1376,AN6631,AN5210,AN4569,AN82…
GO:0072521	purine-containing compound metabolic process	0.00148604	0.0120097	nonTerminalNode	27	30	959	2482	AN2272,AN11303,AN0893,AN1222,AN0891,AN6631,AN0252,AN0411,AN10032,AN1524,AN9083,AN6209,AN1523,AN10837,AN0943,AN11444,AN4317,AN8121,AN4464,AN2315,AN5122,AN4927,AN0673,AN6993,AN9470,AN10081,AN7041,
GO:0006164	purine nucleotide biosynthetic process	4.27709e-05	0.000730055	nonTerminalNode	16	7	970	2505	AN11444,AN0943,AN11303,AN0893,AN6631,AN0252,AN8121,AN4464,AN2315,AN10032,AN5122,AN4927,AN6993,AN6209,AN1523,AN10837,
GO:0009066	aspartate family amino acid metabolic process	1.73387e-06	4.63926e-05	nonTerminalNode	28	17	958	2495	AN6639,AN3830,AN3593,AN0720,AN0300,AN1194,AN5883,AN6576,AN4443,AN1222,AN4401,AN1993,AN8709,AN2873,AN1528,AN6521,AN4290,AN4769,AN4774,AN10230,AN5601,AN8277,AN1923,AN1263,AN5206,AN8979,AN8859,AN3466,
GO:0006811	ion transport	0.00791037	0.0463388	nonTerminalNode	42	65	944	2447	AN4863,AN8785,AN5226,AN4387,AN8647,AN0252,AN0399,AN8337,AN0870,AN2939,AN11444,AN0943,AN8040,AN6045,AN2315,AN4842,AN10178,AN2977,AN3799,AN5378,AN7392,AN2934,AN2875,AN4859,AN11303,AN4328,AN0469,AN6631,AN8540,AN10032,AN1008,AN6932,AN3461,AN1523,AN1022,AN1181,AN0066,AN7463,AN4402,AN7571,AN4927,AN6087,
GO:0019320	hexose catabolic process	0.00193581	0.0147989	nonTerminalNode	18	16	968	2496	AN5604,AN3223,AN8720,AN1094,AN2875,AN2440,AN5210,AN3954,AN2583,AN2981,AN3059,AN6037,AN6900,AN8689,AN7588,AN8041,AN0240,AN2867,
GO:0006753	nucleoside phosphate metabolic process	6.99753e-05	0.00107404	nonTerminalNode	43	48	943	2464	AN0259,AN1094,AN0893,AN2440,AN0252,AN8837,AN0490,AN9083,AN6209,AN0943,AN11444,AN0351,AN2509,AN0271,AN6037,AN8121,AN4464,AN2315,AN8204,AN7588,AN5200,AN7041,AN2272,AN11303,AN6631,AN0411,AN10032,AN3954,AN1523,AN2981,AN9116,AN10837,AN8216,AN4317,AN3431,AN7469,AN5122,AN4927,AN8213,AN0673,AN6993,AN0240,AN8979,
GO:0071822	protein complex subunit organization	0.000952365	0.00830697	nonTerminalNode	59	88	927	2424	AN4753,AN4863,AN1447,AN1230,AN10622,AN11125,AN6297,AN4388,AN0306,AN6193,AN0943,AN0140,AN4842,AN10178,AN11175,AN1205,AN4187,AN3131,AN8229,AN10970,AN10879,AN8702,AN6089,AN6083,AN6593,AN4927,AN0673,AN0643,AN9438,AN2126,AN6255,AN4033,AN6341,AN3644,AN3080,AN0309,AN9062,AN7554,AN3462,AN1387,AN4731,AN11303,AN2317,AN6631,AN8874,AN0316,AN2862,AN10942,AN10519,AN0559,AN4415,AN3810,AN4557,AN3716,AN0290,AN118…
GO:0015980	energy derivation by oxidation of organic compounds	3.31793e-08	1.93221e-06	nonTerminalNode	45	33	941	2479	AN4913,AN10585,AN4753,AN2295,AN1094,AN2436,AN1743,AN2916,AN6717,AN8118,AN5497,AN6572,AN3894,AN6297,AN4388,AN3034,AN6904,AN2316,AN7000,AN1003,AN7609,AN4501,AN2867,AN4864,AN9148,AN3131,AN3738,AN4064,AN2435,AN0357,AN2057,AN8275,AN2306,AN8010,AN5597,AN9401,AN9400,AN4525,AN1469,AN8707,AN6593,AN8979,AN8793,AN3466,AN10642,
GO:0006082	organic acid metabolic process	0.000537083	0.00526448	nonTerminalNode	152	282	834	2230	AN0314,AN9403,AN4126,AN8565,AN0797,AN2873,AN4550,AN8843,AN1528,AN11125,AN9339,AN0205,AN4409,AN3034,AN1883,AN0912,AN0629,AN3829,AN6900,AN2208,AN8117,AN7358,AN5953,AN6866,AN7044,AN6731,AN6576,AN1993,AN1913,AN10237,AN3649,AN3058,AN5616,AN3188,AN1547,AN3805,AN2666,AN2243,AN4430,AN3466,AN10081,AN6536,AN0840,AN6933,AN8224,AN10474,AN7387,AN6168,AN6368,AN7430,AN3313,AN5134,AN1743,AN1524,AN6708,AN5999,AN1…
GO:0000460	maturation of 5.8S rRNA	0.00106158	0.00886886	nonTerminalNode	27	29	959	2483	AN6491,AN4460,AN1474,AN3172,AN0421,AN0305,AN9398,AN4471,AN7305,AN1164,AN7458,AN5441,AN8247,AN3657,AN0133,AN1533,AN8183,AN0475,AN6265,AN4065,AN5455,AN10618,AN2926,AN2147,AN3167,AN6111,AN8834,
GO:0006091	generation of precursor metabolites and energy	7.83751e-11	1.55183e-08	nonTerminalNode	76	66	910	2446	AN4753,AN1094,AN3088,AN2436,AN2916,AN8118,AN6572,AN6297,AN4388,AN3034,AN1624,AN0943,AN7000,AN1003,AN7609,AN6900,AN4864,AN6232,AN8720,AN4859,AN2875,AN3131,AN10032,AN2435,AN0357,AN1523,AN9400,AN8707,AN6593,AN4927,AN8041,AN3466,AN10642,AN6255,AN10585,AN4913,AN3223,AN2295,AN0252,AN1743,AN6717,AN5497,AN3894,AN6904,AN2583,AN2316,AN11444,AN0595,AN6037,AN2315,AN4501,AN2867,AN5604,AN9148,AN11303,AN4064,AN…
GO:0043436	oxoacid metabolic process	0.000622413	0.0060116	nonTerminalNode	151	281	835	2231	AN0314,AN9403,AN4126,AN8565,AN0797,AN2873,AN4550,AN8843,AN1528,AN11125,AN9339,AN0205,AN4409,AN3034,AN1883,AN0912,AN0629,AN3829,AN6900,AN2208,AN8117,AN7358,AN5953,AN6866,AN7044,AN6731,AN6576,AN1993,AN1913,AN10237,AN3649,AN3058,AN5616,AN3188,AN1547,AN3805,AN2666,AN2243,AN4430,AN3466,AN6536,AN0840,AN6933,AN8224,AN10474,AN7387,AN6168,AN6368,AN7430,AN3313,AN5134,AN1743,AN1524,AN6708,AN5999,AN1037,AN80…
GO:0017038	protein import	0.00251593	0.0182576	nonTerminalNode	30	37	956	2475	AN10453,AN5129,AN4862,AN8863,AN6010,AN1105,AN3375,AN3149,AN7649,AN7029,AN11136,AN2731,AN4490,AN0084,AN6248,AN1281,AN3027,AN6510,AN1379,AN10067,AN0747,AN6126,AN6089,AN1892,AN0559,AN4942,AN7687,AN1163,AN10828,AN6306,
GO:0006520	cellular amino acid metabolic process	3.38937e-05	0.000612882	nonTerminalNode	107	167	879	2345	AN0314,AN4126,AN8565,AN0797,AN2873,AN4550,AN8843,AN1528,AN11125,AN4409,AN0205,AN1883,AN0912,AN0629,AN3829,AN7358,AN6866,AN7044,AN6576,AN1993,AN1913,AN3058,AN3188,AN2666,AN2243,AN3466,AN4430,AN6536,AN6933,AN0840,AN10474,AN8224,AN7387,AN6368,AN7430,AN3313,AN5134,AN1743,AN5999,AN8057,AN8866,AN4997,AN4888,AN4376,AN8859,AN10745,AN3593,AN1150,AN1376,AN8123,AN2882,AN0929,AN6521,AN4769,AN4774,AN1957,AN54…
GO:0043933	macromolecular complex subunit organization	0.000311956	0.0033938	nonTerminalNode	95	155	891	2357	AN4753,AN4863,AN1447,AN3172,AN0421,AN1230,AN10622,AN7305,AN11125,AN6297,AN4388,AN0306,AN6193,AN0943,AN7630,AN7290,AN10058,AN4232,AN6310,AN0140,AN6902,AN4842,AN10178,AN0262,AN11175,AN1205,AN4187,AN3131,AN8229,AN10970,AN1379,AN10879,AN2487,AN8702,AN6089,AN6083,AN4317,AN0133,AN6593,AN4777,AN10955,AN4927,AN0673,AN0643,AN9438,AN2126,AN8834,AN1859,AN6255,AN5960,AN4033,AN6341,AN3644,AN2734,AN8863,AN3080…
GO:0071843	cellular component biogenesis at cellular level	1.69584e-11	4.53237e-09	nonTerminalNode	121	136	865	2376	AN8254,AN3172,AN1175,AN9398,AN1164,AN7305,AN8870,AN8805,AN7630,AN7290,AN3657,AN10058,AN4232,AN4065,AN3167,AN8491,AN8846,AN4460,AN8229,AN0843,AN3112,AN1452,AN6083,AN7205,AN2210,AN0133,AN5455,AN9468,AN10955,AN4927,AN2926,AN0673,AN6111,AN4803,AN8834,AN5960,AN0745,AN2734,AN6698,AN8856,AN9062,AN4648,AN10055,AN7424,AN0465,AN3413,AN1366,AN4471,AN4475,AN6082,AN0327,AN5222,AN3706,AN1949,AN1013,AN1957,AN38…
GO:0009145	purine nucleoside triphosphate biosynthetic process	0.00518625	0.0324961	nonTerminalNode	9	5	977	2507	AN2315,AN11444,AN0943,AN10032,AN4927,AN11303,AN1523,AN6631,AN0252,
GO:0009205	purine ribonucleoside triphosphate metabolic process	0.00637368	0.0381266	nonTerminalNode	13	11	973	2501	AN11444,AN0943,AN4317,AN11303,AN6631,AN0252,AN2315,AN0411,AN10032,AN4927,AN0673,AN1523,AN7041,
GO:0046164	alcohol catabolic process	0.00243208	0.0177695	nonTerminalNode	22	23	964	2489	AN5604,AN3223,AN8720,AN1094,AN2875,AN5226,AN2440,AN8980,AN5210,AN3954,AN2583,AN2981,AN3059,AN1274,AN6037,AN6900,AN8689,AN7588,AN8041,AN8979,AN0240,AN2867,
GO:0006694	steroid biosynthetic process	0.00214022	0.0158121	nonTerminalNode	10	5	976	2507	AN4939,AN2069,AN4923,AN6973,AN5585,AN7575,AN0451,AN0595,AN5862,AN0432,
GO:0071826	ribonucleoprotein complex subunit organization	4.90574e-05	0.00079446	nonTerminalNode	30	26	956	2486	AN7424,AN5960,AN3172,AN0421,AN2734,AN4471,AN4475,AN7305,AN5222,AN6083,AN7630,AN1013,AN8856,AN7290,AN0583,AN10058,AN1200,AN0133,AN4232,AN10055,AN6310,AN6202,AN5979,AN10955,AN4777,AN6902,AN1166,AN0262,AN6060,AN8834,
GO:0051186	cofactor metabolic process	8.13489e-07	2.64051e-05	nonTerminalNode	65	72	921	2440	AN3586,AN9403,AN1094,AN3150,AN2436,AN1222,AN2440,AN1999,AN8837,AN2916,AN6572,AN0205,AN2526,AN1915,AN7000,AN0351,AN1003,AN2509,AN0629,AN7588,AN5953,AN4655,AN2435,AN3954,AN5162,AN10237,AN4174,AN6645,AN8707,AN3431,AN7752,AN3466,AN2295,AN4757,AN1743,AN6708,AN1524,AN6717,AN6710,AN3894,AN10340,AN6643,AN6037,AN8204,AN5200,AN10991,AN5823,AN11060,AN2733,AN3738,AN4569,AN8275,AN6644,AN9116,AN2981,AN1469,AN3…
GO:0000469	cleavage involved in rRNA processing	0.00104737	0.00882465	nonTerminalNode	24	24	962	2488	AN6491,AN4460,AN1474,AN3172,AN0421,AN0305,AN9398,AN1164,AN7458,AN7305,AN5441,AN0695,AN3657,AN1533,AN8183,AN0475,AN6265,AN4065,AN5455,AN10618,AN4777,AN2147,AN3167,AN6111,
GO:0045426	quinone cofactor biosynthetic process	0.000263876	0.00293525	nonTerminalNode	8	1	978	2511	AN3586,AN1999,AN10340,AN4569,AN1743,AN6572,AN4757,AN3738,
GO:0044085	cellular component biogenesis	5.83935e-09	5.8456e-07	nonTerminalNode	172	255	814	2257	AN8254,AN4753,AN4863,AN1447,AN3172,AN1175,AN10622,AN9398,AN7305,AN1164,AN8870,AN8805,AN4388,AN6193,AN0943,AN7630,AN3657,AN7290,AN10058,AN4232,AN4065,AN0140,AN4842,AN10178,AN3167,AN1205,AN8491,AN8846,AN4460,AN3131,AN8229,AN8698,AN0843,AN3112,AN10879,AN8702,AN1452,AN6083,AN7205,AN2210,AN0133,AN5455,AN9468,AN10955,AN2926,AN4927,AN0673,AN6111,AN9438,AN4803,AN8834,AN6255,AN5960,AN6341,AN0745,AN2734,AN…
GO:0043102	amino acid salvage	0.00628532	0.0378266	nonTerminalNode	4	0	982	2512	AN4290,AN10230,AN6576,AN3593,
GO:0000472	endonucleolytic cleavage to generate mature 5'-end of SSU-rRNA from (SSU-rRNA, 5.8S rRNA, LSU-rRNA)	0.000195191	0.00231425	terminalNode	16	9	970	2503	AN6491,AN4460,AN1533,AN1474,AN8183,AN0475,AN6265,AN0421,AN5455,AN10618,AN0305,AN2147,AN7458,AN1164,AN7305,AN3167,
GO:0006754	ATP biosynthetic process	0.00518625	0.0324961	nonTerminalNode	9	5	977	2507	AN2315,AN11444,AN0943,AN10032,AN4927,AN11303,AN1523,AN6631,AN0252,
GO:0008202	steroid metabolic process	0.000110249	0.00146961	nonTerminalNode	22	16	964	2496	AN4939,AN0451,AN5862,AN2069,AN8283,AN8907,AN2311,AN0432,AN4684,AN1901,AN5585,AN6973,AN8012,AN1593,AN0595,AN7146,AN3638,AN6506,AN4094,AN4923,AN7575,AN4042,
GO:0071806	protein transmembrane transport	9.49324e-05	0.00133822	nonTerminalNode	16	8	970	2504	AN1892,AN0559,AN6248,AN7687,AN4589,AN1281,AN5129,AN3027,AN6510,AN1163,AN4490,AN10067,AN6010,AN10828,AN1105,AN6089,
GO:0009308	amine metabolic process	0.00252911	0.0182576	nonTerminalNode	116	215	870	2297	AN0314,AN4126,AN8565,AN0797,AN2873,AN4550,AN8843,AN1528,AN11125,AN4409,AN0205,AN3034,AN1883,AN0912,AN0629,AN3829,AN7358,AN6866,AN7044,AN6576,AN1993,AN1913,AN9094,AN3058,AN3188,AN2666,AN2243,AN3466,AN4430,AN6536,AN6933,AN0840,AN10474,AN8224,AN7387,AN6368,AN3313,AN7430,AN5134,AN1743,AN5999,AN8057,AN4515,AN8866,AN4997,AN4888,AN4376,AN8859,AN10745,AN12280,AN3593,AN1150,AN1376,AN8123,AN2882,AN0929,AN6…
GO:0000028	ribosomal small subunit assembly	0.00285885	0.0201757	terminalNode	7	2	979	2510	AN5979,AN4777,AN5960,AN7305,AN5222,AN3172,AN0421,
GO:0016128	phytosteroid metabolic process	0.00101061	0.00855131	nonTerminalNode	9	3	977	2509	AN4939,AN4923,AN6973,AN5585,AN7575,AN0451,AN0595,AN5862,AN0432,
GO:0065002	intracellular protein transmembrane transport	9.49324e-05	0.00133822	nonTerminalNode	16	8	970	2504	AN1892,AN0559,AN6248,AN7687,AN4589,AN1281,AN5129,AN3027,AN6510,AN1163,AN4490,AN10067,AN6010,AN10828,AN1105,AN6089,
GO:0043623	cellular protein complex assembly	1.57846e-06	4.28129e-05	nonTerminalNode	39	32	947	2480	AN6255,AN4753,AN4863,AN4033,AN6341,AN1230,AN3644,AN10622,AN3080,AN0309,AN4388,AN0306,AN6193,AN9062,AN0140,AN10178,AN11175,AN1205,AN4731,AN3131,AN8229,AN0316,AN10879,AN8702,AN6089,AN10519,AN0559,AN4415,AN6593,AN4927,AN3716,AN0673,AN0290,AN0643,AN9438,AN2126,AN8065,AN0420,AN7683,
GO:0008154	actin polymerization or depolymerization	0.00518625	0.0324961	nonTerminalNode	9	5	977	2507	AN0140,AN0673,AN0290,AN2317,AN2126,AN6341,AN8065,AN10942,AN0306,
GO:0007007	inner mitochondrial membrane organization	3.70129e-05	0.000654336	nonTerminalNode	11	2	975	2510	AN10453,AN0943,AN3843,AN7649,AN4927,AN0686,AN7687,AN11303,AN11136,AN4295,AN6306,
GO:0009201	ribonucleoside triphosphate biosynthetic process	0.00214022	0.0158121	nonTerminalNode	10	5	976	2507	AN2315,AN11444,AN0943,AN10032,AN0490,AN4927,AN11303,AN1523,AN6631,AN0252,
GO:0046496	nicotinamide nucleotide metabolic process	0.0077585	0.045584	terminalNode	14	13	972	2499	AN0351,AN1094,AN2509,AN6037,AN3431,AN2440,AN8837,AN8204,AN7588,AN3954,AN5200,AN0240,AN8979,AN2981,
GO:0009067	aspartate family amino acid biosynthetic process	0.000750728	0.00704474	nonTerminalNode	12	6	974	2506	AN4290,AN3593,AN4774,AN5883,AN6576,AN10230,AN4443,AN5601,AN4401,AN2873,AN6521,AN8859,
GO:0006553	lysine metabolic process	0.00263745	0.0189208	terminalNode	6	1	980	2511	AN6521,AN5206,AN6639,AN2873,AN5601,AN3466,
GO:0055086	nucleobase, nucleoside and nucleotide metabolic process	0.000155547	0.0019249	nonTerminalNode	57	76	929	2436	AN0259,AN1094,AN1222,AN2440,AN8837,AN0490,AN9083,AN8869,AN0943,AN0351,AN6541,AN2509,AN8121,AN7588,AN7041,AN2272,AN0891,AN0411,AN10032,AN3954,AN1523,AN0565,AN10837,AN4317,AN3431,AN5566,AN5122,AN4927,AN8213,AN0673,AN9470,AN2243,AN10081,AN0893,AN0252,AN3581,AN1524,AN5999,AN6209,AN11444,AN0271,AN6037,AN2315,AN4464,AN8204,AN5200,AN11303,AN6631,AN5909,AN5884,AN9116,AN2981,AN8216,AN7469,AN6993,AN8979,AN…
GO:0006396	RNA processing	0.000793867	0.00741442	nonTerminalNode	96	163	890	2349	AN8254,AN3172,AN1175,AN0956,AN9398,AN2433,AN1164,AN7305,AN8870,AN7290,AN3657,AN4065,AN3167,AN4460,AN4655,AN1495,AN1452,AN8066,AN0133,AN5455,AN9468,AN10955,AN2926,AN6111,AN4803,AN8834,AN5960,AN0745,AN6604,AN4648,AN6735,AN6903,AN7424,AN0465,AN11060,AN4471,AN6082,AN0327,AN5222,AN1949,AN1957,AN1709,AN3810,AN1983,AN1964,AN10557,AN1751,AN0421,AN3010,AN7458,AN5931,AN2065,AN3455,AN6310,AN6507,AN2147,AN69…
GO:0006099	tricarboxylic acid cycle	0.00493259	0.031728	terminalNode	12	9	974	2503	AN7000,AN1003,AN2295,AN8707,AN2436,AN2435,AN2916,AN6717,AN8275,AN3894,AN8793,AN3466,
GO:0006163	purine nucleotide metabolic process	9.37885e-05	0.00133822	nonTerminalNode	20	13	966	2499	AN11303,AN0893,AN6631,AN0252,AN0411,AN10032,AN6209,AN1523,AN10837,AN0943,AN11444,AN4317,AN2315,AN4464,AN8121,AN5122,AN4927,AN0673,AN6993,AN7041,
GO:0009102	biotin biosynthetic process	0.00628532	0.0378266	terminalNode	4	0	982	2512	AN5953,AN6645,AN10237,AN6644,
GO:0000479	endonucleolytic cleavage of tricistronic rRNA transcript (SSU-rRNA, 5.8S rRNA, LSU-rRNA)	1.82955e-05	0.00036591	nonTerminalNode	22	13	964	2499	AN6491,AN4460,AN1474,AN3172,AN0421,AN0305,AN9398,AN7305,AN7458,AN1164,AN0695,AN5441,AN1533,AN8183,AN0475,AN6265,AN4065,AN5455,AN10618,AN4777,AN2147,AN3167,
GO:0034470	ncRNA processing	0.000361366	0.00372659	nonTerminalNode	79	123	907	2389	AN8254,AN1964,AN1751,AN3172,AN1175,AN0421,AN0956,AN3010,AN9398,AN7458,AN1164,AN7305,AN5931,AN8870,AN3657,AN3455,AN4065,AN6310,AN6902,AN2147,AN3167,AN1045,AN1319,AN3794,AN4187,AN4460,AN1474,AN4655,AN0305,AN10943,AN2292,AN1452,AN8066,AN6085,AN3827,AN8799,AN0133,AN5455,AN9468,AN10955,AN4777,AN2926,AN6111,AN4803,AN8834,AN5865,AN5960,AN7526,AN0745,AN4594,AN0310,AN6604,AN10352,AN5441,AN0695,AN8247,AN13…
GO:0006733	oxidoreduction coenzyme metabolic process	2.35244e-05	0.000443604	nonTerminalNode	24	16	962	2496	AN3586,AN1094,AN4757,AN3738,AN2440,AN1999,AN8837,AN4569,AN1743,AN3954,AN6572,AN9116,AN2981,AN10340,AN0351,AN2509,AN6037,AN3431,AN7469,AN8204,AN7588,AN5200,AN0240,AN8979,
GO:0070925	organelle assembly	2.21701e-05	0.00043036	nonTerminalNode	27	20	959	2492	AN7424,AN5960,AN3172,AN0421,AN2734,AN4471,AN4475,AN7305,AN5222,AN6083,AN7630,AN1013,AN8856,AN0583,AN10058,AN1200,AN4232,AN10055,AN6310,AN6202,AN5979,AN10955,AN4777,AN6902,AN1166,AN0262,AN8834,
GO:0042274	ribosomal small subunit biogenesis	1.76358e-09	2.68606e-07	nonTerminalNode	45	28	941	2484	AN1964,AN5960,AN3172,AN0421,AN4594,AN4748,AN9398,AN7458,AN1164,AN7305,AN5441,AN8870,AN8805,AN1345,AN1533,AN4648,AN0475,AN4065,AN2147,AN3167,AN1319,AN3794,AN0247,AN0465,AN6491,AN4460,AN9097,AN1474,AN0305,AN5222,AN2292,AN6679,AN6085,AN3827,AN0133,AN8183,AN4060,AN6265,AN5455,AN9468,AN10618,AN5979,AN4777,AN1983,AN4803,
GO:0009152	purine ribonucleotide biosynthetic process	0.00011952	0.00154673	nonTerminalNode	14	6	972	2506	AN11444,AN0943,AN11303,AN6631,AN0252,AN2315,AN4464,AN10032,AN5122,AN4927,AN6993,AN6209,AN1523,AN10837,
GO:0034660	ncRNA metabolic process	3.54057e-05	0.000631561	nonTerminalNode	95	143	891	2369	AN8254,AN1964,AN8867,AN0314,AN1751,AN3172,AN1175,AN0421,AN0956,AN3010,AN4550,AN9398,AN11125,AN7458,AN1164,AN7305,AN5931,AN8870,AN3657,AN3455,AN4065,AN6310,AN6902,AN2147,AN6253,AN3167,AN1045,AN1319,AN6526,AN3794,AN4187,AN4460,AN1474,AN4655,AN1913,AN0305,AN10943,AN2292,AN1452,AN9400,AN8066,AN6085,AN3827,AN8799,AN0133,AN5455,AN9468,AN10955,AN4777,AN2926,AN3865,AN6111,AN4803,AN8834,AN5865,AN10474,AN8…
GO:0006790	sulfur compound metabolic process	0.0023282	0.0170734	nonTerminalNode	34	44	952	2468	AN3928,AN4126,AN0720,AN8565,AN5883,AN4443,AN3150,AN1222,AN6710,AN1528,AN1769,AN1752,AN3034,AN8057,AN10230,AN0629,AN8277,AN4888,AN7600,AN5953,AN3593,AN1194,AN6576,AN6644,AN4290,AN4769,AN10237,AN4774,AN4174,AN6645,AN1879,AN1263,AN4361,AN7725,
GO:0019509	L-methionine salvage from methylthioadenosine	0.00628532	0.0378266	terminalNode	4	0	982	2512	AN4290,AN10230,AN6576,AN3593,
GO:0016126	sterol biosynthetic process	0.00214022	0.0158121	nonTerminalNode	10	5	976	2507	AN4939,AN2069,AN4923,AN6973,AN5585,AN7575,AN0451,AN0595,AN5862,AN0432,
GO:0071267	L-methionine salvage	0.00628532	0.0378266	nonTerminalNode	4	0	982	2512	AN4290,AN10230,AN6576,AN3593,
GO:0071844	cellular component assembly at cellular level	0.00512075	0.0324961	nonTerminalNode	81	144	905	2368	AN4753,AN4863,AN6542,AN3172,AN0421,AN1230,AN10622,AN7305,AN4388,AN0306,AN6193,AN7630,AN7290,AN10058,AN4232,AN6310,AN0140,AN6902,AN10178,AN0262,AN11175,AN1205,AN4187,AN1982,AN3131,AN8229,AN8698,AN10879,AN8702,AN6089,AN6083,AN2051,AN6593,AN10955,AN4777,AN4927,AN0673,AN0643,AN9438,AN2126,AN8834,AN6255,AN5960,AN4033,AN6341,AN4171,AN3644,AN2734,AN8863,AN3080,AN0309,AN8856,AN9062,AN10055,AN0697,AN4501,…
GO:0006457	protein folding	4.64089e-05	0.000765747	nonTerminalNode	26	20	960	2492	AN6630,AN1845,AN6248,AN2238,AN0381,AN5129,AN2149,AN1851,AN6010,AN6073,AN6089,AN6921,AN2432,AN9124,AN8206,AN1904,AN0858,AN5602,AN5438,AN1163,AN2731,AN1047,AN4583,AN0686,AN1510,AN10507,
GO:0006412	translation	2.02828e-07	7.80242e-06	nonTerminalNode	62	63	924	2449	AN10474,AN8224,AN8867,AN0314,AN2238,AN10557,AN1751,AN0570,AN4611,AN3156,AN5014,AN7107,AN5129,AN3172,AN0076,AN6368,AN2932,AN4616,AN4550,AN11125,AN10681,AN3832,AN4218,AN4470,AN1345,AN0445,AN7554,AN0641,AN3462,AN7143,AN6253,AN4000,AN6543,AN6526,AN1084,AN4908,AN0776,AN3413,AN0889,AN7361,AN6302,AN10614,AN9465,AN11411,AN2997,AN2980,AN2275,AN1913,AN10459,AN7105,AN6083,AN9400,AN4202,AN1709,AN4708,AN1163,…
GO:0009144	purine nucleoside triphosphate metabolic process	0.00637368	0.0381266	nonTerminalNode	13	11	973	2501	AN11444,AN0943,AN4317,AN11303,AN6631,AN0252,AN2315,AN0411,AN10032,AN4927,AN0673,AN1523,AN7041,
GO:0042273	ribosomal large subunit biogenesis	1.64688e-07	6.65472e-06	nonTerminalNode	34	21	952	2491	AN5865,AN7424,AN7674,AN8491,AN4560,AN1366,AN2734,AN4471,AN4475,AN6698,AN10943,AN8247,AN1452,AN6083,AN7630,AN1013,AN8856,AN0583,AN10058,AN1200,AN3827,AN0133,AN4232,AN10055,AN6310,AN6202,AN10955,AN6902,AN2926,AN2147,AN1166,AN0262,AN8834,AN4469,
GO:0097034	mitochondrial respiratory chain complex IV biogenesis	0.00802819	0.046479	nonTerminalNode	6	2	980	2510	AN6255,AN4753,AN10178,AN4863,AN11175,AN6593,
GO:0000447	endonucleolytic cleavage in ITS1 to separate SSU-rRNA from 5.8S rRNA and LSU-rRNA from tricistronic rRNA transcript (SSU-rRNA, 5.8S rRNA, LSU-rRNA)	9.37885e-05	0.00133822	terminalNode	20	13	966	2499	AN6491,AN4460,AN1474,AN3172,AN0421,AN0305,AN9398,AN7305,AN7458,AN1164,AN5441,AN1533,AN8183,AN0475,AN6265,AN4065,AN5455,AN10618,AN2147,AN3167,
GO:0006084	acetyl-CoA metabolic process	0.0008413	0.00771191	nonTerminalNode	15	10	971	2502	AN9403,AN7000,AN1003,AN2295,AN8707,AN2436,AN2435,AN2916,AN6708,AN6717,AN8275,AN3894,AN8793,AN3466,AN5162,
GO:0044283	small molecule biosynthetic process	3.27418e-08	1.93221e-06	nonTerminalNode	125	170	861	2342	AN0259,AN4126,AN0451,AN0797,AN2440,AN8837,AN2873,AN0490,AN8869,AN0205,AN4409,AN3034,AN0943,AN0912,AN6900,AN8121,AN8117,AN7358,AN5953,AN6866,AN7044,AN6731,AN6576,AN1993,AN10032,AN9094,AN10237,AN5585,AN5616,AN4927,AN2243,AN4430,AN10081,AN6536,AN7725,AN0840,AN0252,AN7430,AN1524,AN5497,AN5999,AN1037,AN8057,AN8866,AN4888,AN7575,AN4376,AN8859,AN10745,AN3593,AN5862,AN6631,AN5210,AN0929,AN6644,AN6521,AN6…
GO:0016053	organic acid biosynthetic process	0.00197283	0.0149663	nonTerminalNode	65	104	921	2408	AN4126,AN5904,AN3150,AN1222,AN0797,AN2873,AN0205,AN4409,AN2526,AN3034,AN0912,AN2509,AN5601,AN8117,AN7358,AN5953,AN6866,AN7044,AN6731,AN6576,AN1993,AN4159,AN4290,AN10237,AN5616,AN5886,AN6645,AN5867,AN2243,AN4430,AN6536,AN0840,AN5883,AN9407,AN4443,AN4401,AN7430,AN7878,AN6555,AN5999,AN1037,AN8057,AN10230,AN8866,AN1923,AN5861,AN1342,AN4888,AN5200,AN5444,AN4376,AN8859,AN10745,AN10991,AN3830,AN3593,AN7…
GO:0000027	ribosomal large subunit assembly	9.05513e-07	2.80143e-05	terminalNode	20	7	966	2505	AN6083,AN7630,AN7424,AN1013,AN8856,AN10058,AN0583,AN1200,AN4232,AN10055,AN6310,AN6202,AN2734,AN10955,AN4471,AN6902,AN4475,AN1166,AN0262,AN8834,
GO:0015985	energy coupled proton transport, down electrochemical gradient	0.00518625	0.0324961	nonTerminalNode	9	5	977	2507	AN2315,AN11444,AN0943,AN10032,AN4927,AN11303,AN1523,AN6631,AN0252,
GO:0006768	biotin metabolic process	0.00628532	0.0378266	nonTerminalNode	4	0	982	2512	AN5953,AN6645,AN10237,AN6644,
GO:0034622	cellular macromolecular complex assembly	2.01953e-06	5.31154e-05	nonTerminalNode	73	89	913	2423	AN4753,AN4863,AN3172,AN0421,AN1230,AN10622,AN7305,AN4388,AN0306,AN6193,AN7630,AN7290,AN10058,AN4232,AN6310,AN0140,AN6902,AN10178,AN0262,AN11175,AN1205,AN4187,AN3131,AN8229,AN10879,AN8702,AN6089,AN6083,AN6593,AN10955,AN4777,AN4927,AN0673,AN0643,AN9438,AN2126,AN8834,AN6255,AN5960,AN4033,AN6341,AN3644,AN2734,AN3080,AN8863,AN0309,AN8856,AN9062,AN10055,AN4501,AN1387,AN4731,AN7424,AN4471,AN4475,AN0316,…
GO:0046356	acetyl-CoA catabolic process	0.00493259	0.031728	nonTerminalNode	12	9	974	2503	AN7000,AN1003,AN2295,AN8707,AN2436,AN2435,AN2916,AN6717,AN8275,AN3894,AN8793,AN3466,
GO:0070585	protein localization in mitochondrion	1.24015e-07	5.22447e-06	nonTerminalNode	24	9	962	2503	AN10453,AN6248,AN1281,AN8229,AN5129,AN3027,AN6510,AN0747,AN10067,AN6010,AN6089,AN1105,AN2939,AN0559,AN1892,AN3149,AN7649,AN7687,AN11136,AN1163,AN2731,AN4490,AN10828,AN6306,
GO:0022618	ribonucleoprotein complex assembly	9.59732e-05	0.00133822	nonTerminalNode	29	26	957	2486	AN7424,AN5960,AN3172,AN0421,AN2734,AN4471,AN4475,AN7305,AN5222,AN6083,AN7630,AN1013,AN8856,AN7290,AN0583,AN10058,AN1200,AN4232,AN10055,AN6310,AN6202,AN5979,AN10955,AN4777,AN6902,AN1166,AN0262,AN6060,AN8834,
GO:0030150	protein import into mitochondrial matrix	4.46598e-05	0.000755781	terminalNode	12	3	974	2509	AN6510,AN1163,AN1892,AN0559,AN6248,AN4490,AN10067,AN7687,AN6010,AN1281,AN10828,AN1105,
GO:0044108	cellular alcohol biosynthetic process	0.000337045	0.00353095	nonTerminalNode	9	2	977	2510	AN4939,AN4923,AN6973,AN5585,AN7575,AN0451,AN0595,AN5862,AN0432,
GO:0008652	cellular amino acid biosynthetic process	0.00537259	0.033452	nonTerminalNode	47	73	939	2439	AN0840,AN5883,AN4443,AN3150,AN1222,AN0797,AN4401,AN7430,AN2873,AN7878,AN5999,AN0205,AN4409,AN2526,AN8057,AN0912,AN10230,AN2509,AN5601,AN8866,AN1923,AN1342,AN5200,AN5444,AN4376,AN8859,AN10745,AN7358,AN10991,AN6866,AN3830,AN7044,AN3593,AN7498,AN6576,AN1993,AN4159,AN0929,AN6521,AN4290,AN4774,AN5886,AN5867,AN3748,AN2243,AN4430,AN6536,
GO:0042255	ribosome assembly	4.38004e-08	2.34391e-06	nonTerminalNode	27	11	959	2501	AN7424,AN5960,AN3172,AN0421,AN2734,AN4471,AN4475,AN7305,AN5222,AN6083,AN7630,AN8856,AN1013,AN0583,AN10058,AN1200,AN4232,AN10055,AN6310,AN6202,AN5979,AN4777,AN10955,AN6902,AN1166,AN0262,AN8834,
GO:0000480	endonucleolytic cleavage in 5'-ETS of tricistronic rRNA transcript (SSU-rRNA, 5.8S rRNA, LSU-rRNA)	9.49324e-05	0.00133822	terminalNode	16	8	970	2504	AN6491,AN4460,AN1533,AN1474,AN8183,AN0475,AN6265,AN0421,AN5455,AN10618,AN0305,AN2147,AN7458,AN1164,AN7305,AN3167,
GO:0034404	nucleobase, nucleoside and nucleotide biosynthetic process	4.55755e-05	0.000758315	nonTerminalNode	34	32	952	2480	AN0259,AN1222,AN0893,AN0252,AN8837,AN0490,AN1524,AN9083,AN8869,AN6209,AN11444,AN0943,AN2509,AN8121,AN4464,AN2315,AN5200,AN2272,AN11303,AN6631,AN10032,AN1523,AN0565,AN5909,AN5884,AN9116,AN10837,AN8216,AN3431,AN7469,AN5122,AN4927,AN8213,AN6993,
GO:0051258	protein polymerization	0.00214022	0.0158121	terminalNode	10	5	976	2507	AN3644,AN0140,AN0673,AN0316,AN0290,AN2126,AN8702,AN6341,AN8065,AN0306,
GO:0034471	ncRNA 5'-end processing	0.000195191	0.00231425	nonTerminalNode	16	9	970	2503	AN6491,AN4460,AN1533,AN1474,AN8183,AN0475,AN6265,AN0421,AN5455,AN10618,AN0305,AN2147,AN7458,AN1164,AN7305,AN3167,
GO:0045333	cellular respiration	2.7853e-09	3.44681e-07	nonTerminalNode	38	20	948	2492	AN10585,AN4753,AN2295,AN3131,AN4064,AN3738,AN2436,AN2435,AN1743,AN2057,AN0357,AN2916,AN6717,AN8275,AN8118,AN5497,AN2306,AN6572,AN9401,AN5597,AN3894,AN6297,AN4388,AN3034,AN6904,AN1469,AN4525,AN9400,AN2316,AN7000,AN1003,AN7609,AN8707,AN6593,AN4864,AN8793,AN3466,AN10642,

## Sheet: CC_DOWN
GO term	description	p-value	FDR	node type	sP	rP	sN	rN	genes enriched
GO:0001950	plasma membrane enriched fraction	2.68934e-06	2.84472e-05	terminalNode	29	19	957	2493	AN9148,AN2317,AN5226,AN0163,AN4443,AN5217,AN5129,AN4940,AN4615,AN2932,AN2149,AN0297,AN5210,AN3058,AN6037,AN0558,AN10377,AN8277,AN0629,AN10296,AN6900,AN4464,AN0140,AN4501,AN8689,AN8080,AN8041,AN7683,AN4390,
GO:0031968	organelle outer membrane	0.000560997	0.00381478	nonTerminalNode	25	24	961	2488	AN6639,AN5217,AN4039,AN6510,AN6897,AN8874,AN10249,AN0432,AN1105,AN0913,AN4553,AN0559,AN6366,AN5585,AN1753,AN7687,AN0595,AN7146,AN0629,AN3927,AN4402,AN5200,AN10396,AN4915,AN10828,
GO:0031428	box C/D snoRNP complex	0.00176651	0.0106438	terminalNode	5	0	981	2512	AN1319,AN4456,AN10352,AN0745,AN3167,
GO:0030529	ribonucleoprotein complex	1.8005e-24	2.85679e-22	nonTerminalNode	160	128	826	2384	AN8254,AN3156,AN3172,AN1175,AN9398,AN5148,AN1164,AN7305,AN0116,AN8870,AN6171,AN7654,AN7630,AN7290,AN2014,AN0445,AN10058,AN1636,AN3744,AN0470,AN5164,AN3167,AN8491,AN4460,AN0843,AN2980,AN0907,AN0997,AN1495,AN1452,AN8225,AN0133,AN2210,AN6146,AN5455,AN9468,AN2926,AN4803,AN6564,AN8834,AN9469,AN5960,AN1348,AN4611,AN7107,AN0076,AN0745,AN3313,AN2734,AN6698,AN11568,AN4648,AN10055,AN0641,AN10296,AN6735,AN8…
GO:0043226	organelle	8.26059e-08	1.00822e-06	nonTerminalNode	624	1344	362	1168	AN1447,AN3665,AN3172,AN1175,AN2224,AN5148,AN3933,AN1164,AN11125,AN0918,AN8118,AN6010,AN0205,AN4388,AN7654,AN7630,AN0819,AN4304,AN0930,AN3744,AN0140,AN7462,AN6232,AN5953,AN8274,AN3131,AN6576,AN4039,AN6510,AN2980,AN4755,AN9094,AN10879,AN8702,AN1495,AN1452,AN3441,AN8066,AN4553,AN8225,AN5616,AN3188,AN0241,AN10955,AN6087,AN6111,AN3466,AN8834,AN4390,AN1859,AN6933,AN0840,AN7570,AN4615,AN1743,AN6708,AN44…
GO:0005753	mitochondrial proton-transporting ATP synthase complex	0.00518625	0.0251904	nonTerminalNode	9	5	977	2507	AN2315,AN11444,AN0943,AN10032,AN4927,AN11303,AN1523,AN6631,AN0252,
GO:0031975	envelope	3.57321e-16	1.54622e-14	nonTerminalNode	121	108	865	2404	AN3586,AN4753,AN0259,AN6639,AN4863,AN1230,AN1999,AN10622,AN2916,AN8118,AN6010,AN6297,AN0870,AN4388,AN0943,AN3149,AN1915,AN7029,AN0629,AN6045,AN1780,AN4683,AN4490,AN4842,AN0686,AN10178,AN5953,AN0889,AN3131,AN2052,AN8229,AN4039,AN3027,AN6510,AN0896,AN4755,AN1379,AN10032,AN0357,AN10067,AN10879,AN1850,AN6073,AN1523,AN0432,AN10220,AN4553,AN1892,AN4317,AN5585,AN6272,AN0241,AN6593,AN7752,AN5122,AN4927,A…
GO:0031970	organelle envelope lumen	1.21674e-07	1.4126e-06	nonTerminalNode	22	7	964	2505	AN8216,AN5953,AN7649,AN4863,AN3853,AN4415,AN1093,AN11136,AN0241,AN4295,AN3027,AN10983,AN10622,AN5122,AN4755,AN5497,AN10178,AN0309,AN10879,AN0432,AN10220,AN6306,
GO:0005743	mitochondrial inner membrane	2.75951e-16	1.45947e-14	nonTerminalNode	68	34	918	2478	AN3586,AN6255,AN10585,AN4753,AN0259,AN10453,AN4757,AN1230,AN0252,AN1999,AN3843,AN2916,AN8118,AN6010,AN6297,AN4388,AN2939,AN10172,AN2316,AN0943,AN11444,AN3149,AN7649,AN1915,AN5528,AN7029,AN6045,AN2315,AN1780,AN4842,AN4490,AN0686,AN6248,AN0889,AN3131,AN11303,AN1281,AN8229,AN2052,AN4064,AN3738,AN6631,AN4295,AN10983,AN0896,AN4569,AN6897,AN10032,AN0357,AN2306,AN10067,AN1850,AN5597,AN6073,AN1523,AN1022…
GO:0044452	nucleolar part	2.09765e-07	2.37733e-06	nonTerminalNode	28	14	958	2498	AN2747,AN4460,AN10970,AN0745,AN0305,AN11183,AN3933,AN7458,AN10352,AN6171,AN4456,AN1200,AN3827,AN2415,AN0946,AN1533,AN3455,AN8183,AN4648,AN5455,AN11406,AN1983,AN6558,AN3167,AN1319,AN0752,AN3794,AN4469,
GO:0005829	cytosol	6.14901e-11	1.17077e-09	nonTerminalNode	91	89	895	2423	AN1964,AN3928,AN2238,AN4863,AN0570,AN5199,AN5014,AN3172,AN10472,AN2149,AN4215,AN2914,AN4409,AN0306,AN3019,AN1883,AN7630,AN0445,AN0351,AN4087,AN6045,AN10178,AN7567,AN3709,AN1205,AN2875,AN5121,AN0163,AN6632,AN0843,AN2980,AN0907,AN9080,AN8707,AN4775,AN1547,AN4060,AN0241,AN6726,AN4777,AN4803,AN3223,AN4033,AN7107,AN9407,AN0381,AN5129,AN4594,AN3581,AN1851,AN1524,AN4862,AN5497,AN10681,AN1345,AN3375,AN11…
GO:0005575	cellular_component	1.3145e-10	2.23466e-09	nonTerminalNode	793	1759	193	753	AN1447,AN3172,AN1175,AN2224,AN5148,AN11125,AN8118,AN6010,AN0205,AN0819,AN8121,AN8274,AN6576,AN6510,AN2980,AN10879,AN8702,AN1495,AN1452,AN3441,AN3188,AN8018,AN10337,AN2243,AN8834,AN1859,AN4615,AN4616,AN1743,AN4467,AN1800,AN10340,AN0641,AN10296,AN1551,AN4915,AN2977,AN6838,AN0776,AN6248,AN4940,AN10983,AN5210,AN0316,AN2964,AN6126,AN4525,AN0559,AN2432,AN3059,AN2877,AN1709,AN1166,AN6542,AN1751,AN0570,A…
GO:0016469	proton-transporting two-sector ATPase complex	0.00427629	0.0223683	nonTerminalNode	10	6	976	2506	AN6232,AN11444,AN0943,AN11303,AN6631,AN0252,AN2315,AN10032,AN4927,AN1523,
GO:0005739	mitochondrion	1.21778e-27	2.89832e-25	nonTerminalNode	289	330	697	2182	AN4753,AN0259,AN9403,AN4863,AN5148,AN2916,AN11125,AN8118,AN6010,AN4388,AN3034,AN7654,AN0943,AN3149,AN4304,AN3744,AN0470,AN6900,AN1780,AN10178,AN5953,AN8274,AN3131,AN8229,AN4039,AN6510,AN4755,AN10879,AN3441,AN4553,AN8225,AN5585,AN5616,AN1547,AN0241,AN5455,AN10350,AN2223,AN4927,AN6087,AN6564,AN10828,AN6685,AN3466,AN4390,AN6933,AN0840,AN6255,AN6368,AN4615,AN1743,AN6708,AN0309,AN2930,AN10340,AN0913,A…
GO:0034455	t-UTP complex	0.00628532	0.0282247	terminalNode	4	0	982	2512	AN4648,AN3794,AN5455,AN1983,
GO:0070013	intracellular organelle lumen	0.000205599	0.00163108	nonTerminalNode	169	312	817	2200	AN9403,AN1447,AN1175,AN8837,AN9398,AN5148,AN2433,AN7305,AN1164,AN3933,AN1528,AN6572,AN0116,AN6010,AN4409,AN6171,AN3034,AN6193,AN3657,AN10058,AN1636,AN4304,AN3744,AN4232,AN0470,AN4065,AN5164,AN3167,AN8274,AN4460,AN4655,AN0997,AN1452,AN7205,AN10237,AN8225,AN8707,AN5455,AN6146,AN10955,AN6111,AN6564,AN3466,AN4430,AN8834,AN3946,AN1859,AN9469,AN1348,AN4611,AN0745,AN1743,AN0733,AN6708,AN6698,AN4493,AN46…
GO:0005763	mitochondrial small ribosomal subunit	4.46598e-05	0.000401096	terminalNode	12	3	974	2509	AN3173,AN5148,AN10161,AN0142,AN5164,AN7449,AN3744,AN4611,AN6564,AN0470,AN5203,AN4251,
GO:0032991	macromolecular complex	8.13773e-09	1.13928e-07	nonTerminalNode	336	614	650	1898	AN8254,AN0722,AN9403,AN1447,AN3172,AN1175,AN2224,AN5148,AN2433,AN2916,AN3933,AN7305,AN1164,AN8118,AN6010,AN8870,AN4388,AN7654,AN3019,AN0943,AN7630,AN3149,AN0445,AN3744,AN0470,AN0140,AN3167,AN7462,AN6232,AN4908,AN1394,AN8698,AN0843,AN6510,AN0411,AN2980,AN8702,AN1495,AN1452,AN3441,AN8066,AN8225,AN2210,AN5455,AN4927,AN10337,AN6111,AN2243,AN6564,AN10828,AN3466,AN8834,AN3946,AN1859,AN6255,AN5960,AN757…
GO:0005623	cell	7.29426e-11	1.28595e-09	nonTerminalNode	793	1755	193	757	AN1447,AN3172,AN1175,AN2224,AN5148,AN11125,AN8118,AN6010,AN0205,AN0819,AN8121,AN8274,AN6576,AN6510,AN2980,AN10879,AN8702,AN1495,AN1452,AN3441,AN3188,AN8018,AN10337,AN2243,AN8834,AN1859,AN4615,AN4616,AN1743,AN4467,AN1800,AN10340,AN0641,AN10296,AN1551,AN4915,AN2977,AN6838,AN0776,AN6248,AN4940,AN10983,AN5210,AN0316,AN2964,AN6126,AN0559,AN4525,AN2432,AN3059,AN2877,AN1709,AN1166,AN6542,AN1751,AN0570,A…
GO:0048475	coated membrane	0.0126806	0.0467904	nonTerminalNode	12	11	974	2501	AN0722,AN1177,AN4317,AN4547,AN5972,AN6080,AN3026,AN8795,AN0411,AN3080,AN2050,AN7682,
GO:0030880	RNA polymerase complex	0.000302802	0.00225209	nonTerminalNode	13	6	973	2506	AN2747,AN9125,AN4219,AN2415,AN7609,AN1447,AN11406,AN10970,AN8272,AN11183,AN3933,AN6558,AN0752,
GO:0030687	preribosome, large subunit precursor	0.000289538	0.0022229	terminalNode	20	15	966	2497	AN5865,AN7674,AN8491,AN4560,AN1175,AN1666,AN1366,AN2734,AN0074,AN6698,AN8247,AN1949,AN3827,AN1200,AN0946,AN10055,AN2926,AN6902,AN8834,AN4469,
GO:0005761	mitochondrial ribosome	9.12962e-12	1.97532e-10	nonTerminalNode	31	7	955	2505	AN9469,AN6302,AN1348,AN10922,AN7449,AN4611,AN6376,AN2268,AN6843,AN5148,AN0142,AN0116,AN6297,AN0997,AN6904,AN3173,AN10161,AN8225,AN1636,AN3744,AN11568,AN0470,AN3595,AN6146,AN1770,AN5164,AN6564,AN1095,AN4652,AN5203,AN4251,
GO:0033178	proton-transporting two-sector ATPase complex, catalytic domain	0.00176651	0.0106438	nonTerminalNode	5	0	981	2512	AN6232,AN2315,AN10032,AN1523,AN0252,
GO:0043227	membrane-bounded organelle	0.000439934	0.0031255	nonTerminalNode	556	1258	430	1254	AN1447,AN3665,AN1175,AN2224,AN5148,AN3933,AN1164,AN0918,AN11125,AN8118,AN6010,AN0205,AN4388,AN7654,AN0819,AN4304,AN0930,AN3744,AN7462,AN6232,AN5953,AN8274,AN3131,AN6576,AN4039,AN6510,AN4755,AN9094,AN10879,AN8702,AN1495,AN1452,AN8066,AN4553,AN3441,AN8225,AN5616,AN3188,AN0241,AN10955,AN6087,AN6111,AN3466,AN8834,AN4390,AN1859,AN6933,AN0840,AN4615,AN1743,AN6708,AN4467,AN10340,AN4493,AN7554,AN0641,AN1…
GO:0032040	small-subunit processome	1.19694e-07	1.4126e-06	terminalNode	25	10	961	2502	AN1964,AN3413,AN5960,AN4460,AN0745,AN0305,AN10352,AN7458,AN1164,AN6171,AN4916,AN4456,AN1533,AN3455,AN8183,AN4648,AN0475,AN6265,AN5455,AN2147,AN1983,AN3167,AN4803,AN1319,AN3794,
GO:0005746	mitochondrial respiratory chain	0.00779019	0.0326617	terminalNode	10	7	976	2505	AN6255,AN10585,AN4525,AN2316,AN0357,AN2916,AN2306,AN8118,AN5597,AN4388,
GO:0005626	insoluble fraction	0.00229616	0.0133289	nonTerminalNode	42	59	944	2453	AN5226,AN4443,AN5129,AN4615,AN2932,AN2149,AN0297,AN5895,AN0913,AN6366,AN0595,AN4515,AN6037,AN8277,AN0629,AN10296,AN6900,AN0140,AN2731,AN4464,AN4501,AN1102,AN8080,AN8122,AN3709,AN9148,AN2317,AN0163,AN5217,AN4940,AN2069,AN5210,AN4471,AN7657,AN3058,AN0558,AN10377,AN7469,AN8689,AN8041,AN7683,AN4390,
GO:0031306	intrinsic to mitochondrial outer membrane	0.00802819	0.0326617	nonTerminalNode	6	2	980	2510	AN3927,AN0559,AN4402,AN7687,AN0432,AN1105,
GO:0030120	vesicle coat	0.0126806	0.0467904	terminalNode	12	11	974	2501	AN0722,AN1177,AN4317,AN4547,AN5972,AN6080,AN0411,AN3026,AN8795,AN3080,AN2050,AN7682,
GO:0031974	membrane-enclosed lumen	5.58806e-07	6.18585e-06	nonTerminalNode	191	319	795	2193	AN9403,AN4863,AN1447,AN1175,AN8837,AN10622,AN9398,AN5148,AN2433,AN7305,AN3933,AN1164,AN1528,AN6572,AN0116,AN6010,AN4409,AN6171,AN3034,AN6193,AN3657,AN10058,AN1636,AN4304,AN3744,AN4232,AN0470,AN4065,AN5164,AN10178,AN3167,AN5953,AN8274,AN4460,AN4655,AN3027,AN4755,AN10879,AN0997,AN1452,AN7205,AN10237,AN8225,AN8707,AN0241,AN5455,AN6146,AN10955,AN6111,AN6564,AN3466,AN4430,AN8834,AN3946,AN1859,AN9469,A…
GO:0009277	fungal-type cell wall	0.0077585	0.0326617	terminalNode	14	13	972	2499	AN1160,AN1832,AN4515,AN5129,AN0558,AN10150,AN6697,AN1551,AN3112,AN8041,AN6685,AN7657,AN4390,AN7654,
GO:0043231	intracellular membrane-bounded organelle	0.000439934	0.0031255	nonTerminalNode	556	1258	430	1254	AN1447,AN3665,AN1175,AN2224,AN5148,AN0918,AN11125,AN3933,AN1164,AN8118,AN6010,AN0205,AN4388,AN7654,AN0819,AN4304,AN0930,AN3744,AN7462,AN6232,AN5953,AN8274,AN3131,AN6576,AN4039,AN6510,AN4755,AN9094,AN10879,AN8702,AN1495,AN1452,AN3441,AN4553,AN8066,AN8225,AN5616,AN3188,AN0241,AN10955,AN6087,AN6111,AN3466,AN8834,AN4390,AN1859,AN6933,AN0840,AN4615,AN1743,AN6708,AN4467,AN10340,AN4493,AN7554,AN0641,AN1…
GO:0030684	preribosome	1.26553e-15	5.01993e-14	nonTerminalNode	68	36	918	2476	AN5865,AN1964,AN5960,AN7526,AN3172,AN0421,AN1175,AN0745,AN1666,AN3313,AN2734,AN3427,AN9398,AN10352,AN7305,AN1164,AN7458,AN6698,AN8870,AN6171,AN8247,AN0944,AN1533,AN3455,AN0475,AN4648,AN4087,AN10055,AN4794,AN2147,AN6902,AN3167,AN1319,AN3794,AN0247,AN4469,AN0465,AN3413,AN7674,AN8491,AN4460,AN1474,AN4560,AN0843,AN1366,AN0305,AN0074,AN6200,AN5222,AN1452,AN4916,AN1949,AN6679,AN4456,AN1200,AN3827,AN094…
GO:0044464	cell part	7.29426e-11	1.28595e-09	nonTerminalNode	793	1755	193	757	AN1447,AN3172,AN1175,AN2224,AN5148,AN11125,AN8118,AN6010,AN0205,AN0819,AN8121,AN8274,AN6576,AN6510,AN2980,AN10879,AN8702,AN1495,AN1452,AN3441,AN3188,AN8018,AN10337,AN2243,AN8834,AN1859,AN4615,AN4616,AN1743,AN4467,AN1800,AN10340,AN0641,AN10296,AN1551,AN4915,AN2977,AN6838,AN0776,AN6248,AN4940,AN10983,AN5210,AN0316,AN2964,AN6126,AN0559,AN4525,AN2432,AN3059,AN2877,AN1709,AN1166,AN6542,AN1751,AN0570,A…
GO:0005730	nucleolus	3.11623e-11	6.18053e-10	nonTerminalNode	76	64	910	2448	AN2747,AN10173,AN0421,AN1175,AN3427,AN9398,AN7305,AN1164,AN3933,AN7458,AN6171,AN3657,AN10058,AN4232,AN3455,AN4065,AN6902,AN2147,AN3167,AN1045,AN1319,AN3794,AN0247,AN7674,AN4460,AN1474,AN10970,AN11183,AN0305,AN2292,AN10943,AN1452,AN7205,AN6085,AN3827,AN0946,AN5455,AN10955,AN6111,AN8834,AN5865,AN7526,AN0745,AN1666,AN4748,AN0310,AN1750,AN10352,AN6698,AN8247,AN5177,AN1533,AN4648,AN0475,AN10055,AN1354…
GO:0015935	small ribosomal subunit	3.19909e-10	5.25092e-09	nonTerminalNode	31	10	955	2502	AN1964,AN0465,AN3413,AN2238,AN7449,AN4611,AN6632,AN3172,AN0843,AN4594,AN11411,AN0907,AN5148,AN0142,AN4073,AN5222,AN3173,AN1345,AN6679,AN10161,AN3744,AN0470,AN4060,AN4087,AN4794,AN4777,AN5164,AN4803,AN6564,AN5203,AN4251,
GO:0005742	mitochondrial outer membrane translocase complex	0.00176651	0.0106438	terminalNode	5	0	981	2512	AN6510,AN0559,AN10828,AN1105,AN7687,
GO:0005759	mitochondrial matrix	3.555e-15	1.22521e-13	nonTerminalNode	66	35	920	2477	AN9469,AN9403,AN1348,AN7449,AN4611,AN5577,AN7742,AN8837,AN6843,AN1743,AN5148,AN6708,AN6717,AN6572,AN0116,AN6010,AN4409,AN6297,AN2526,AN3034,AN6904,AN6193,AN1003,AN1636,AN4304,AN7609,AN3744,AN0470,AN11568,AN3595,AN1770,AN5164,AN1095,AN5203,AN4652,AN4251,AN6248,AN8274,AN6302,AN1150,AN10922,AN4655,AN6376,AN2268,AN0142,AN0747,AN2964,AN1523,AN0997,AN5162,AN6089,AN11045,AN3173,AN2432,AN10237,AN8225,AN1…
GO:0009295	nucleoid	0.00349144	0.0195521	nonTerminalNode	11	7	975	2505	AN9403,AN8274,AN7609,AN7742,AN6010,AN1523,AN4430,AN3466,AN2526,AN6089,AN5162,
GO:0005622	intracellular	3.60356e-15	1.22521e-13	nonTerminalNode	758	1591	228	921	AN1447,AN3172,AN1175,AN2224,AN5148,AN11125,AN8118,AN6010,AN0205,AN0819,AN8121,AN8274,AN6576,AN6510,AN2980,AN10879,AN8702,AN1495,AN1452,AN3441,AN3188,AN10337,AN2243,AN8834,AN1859,AN4615,AN4616,AN1743,AN4467,AN10340,AN0641,AN10296,AN4915,AN2977,AN6838,AN0776,AN6248,AN4940,AN10983,AN0316,AN2964,AN6126,AN0559,AN4525,AN2432,AN3059,AN2877,AN1709,AN1166,AN6542,AN1751,AN0570,AN3010,AN2526,AN0306,AN7609,A…
GO:0042645	mitochondrial nucleoid	0.00349144	0.0195521	terminalNode	11	7	975	2505	AN9403,AN8274,AN7609,AN7742,AN6010,AN1523,AN4430,AN3466,AN2526,AN6089,AN5162,
GO:0022627	cytosolic small ribosomal subunit	2.42545e-06	2.6239e-05	terminalNode	19	7	967	2505	AN1964,AN1345,AN6679,AN0465,AN3413,AN2238,AN4060,AN6632,AN4087,AN3172,AN0843,AN4594,AN4794,AN11411,AN4777,AN0907,AN4803,AN4073,AN5222,
GO:0045298	tubulin complex	0.00628532	0.0282247	terminalNode	4	0	982	2512	AN1182,AN6838,AN0316,AN7570,
GO:0000315	organellar large ribosomal subunit	5.99707e-08	7.71515e-07	nonTerminalNode	18	3	968	2509	AN9469,AN8225,AN6302,AN1636,AN1348,AN10922,AN11568,AN3595,AN6146,AN6376,AN2268,AN6843,AN1770,AN0116,AN1095,AN0997,AN4652,AN6904,
GO:0000428	DNA-directed RNA polymerase complex	0.000302802	0.00225209	nonTerminalNode	13	6	973	2506	AN2747,AN9125,AN4219,AN2415,AN7609,AN1447,AN11406,AN10970,AN8272,AN11183,AN3933,AN6558,AN0752,
GO:0043228	non-membrane-bounded organelle	8.14442e-12	1.93837e-10	nonTerminalNode	217	316	769	2196	AN9403,AN3172,AN1175,AN5148,AN7305,AN3933,AN1164,AN6010,AN7654,AN7630,AN0445,AN3744,AN0470,AN0140,AN3167,AN8274,AN1394,AN0843,AN8698,AN2980,AN1452,AN8225,AN2210,AN5455,AN10955,AN6111,AN6564,AN3466,AN8834,AN3946,AN1859,AN7570,AN4493,AN4648,AN0641,AN10296,AN6543,AN10489,AN6838,AN7424,AN0776,AN6688,AN6302,AN2275,AN0316,AN2862,AN5222,AN4456,AN8170,AN11406,AN1983,AN1166,AN1182,AN1964,AN4730,AN8705,AN6…
GO:0005682	U5 snRNP	0.00811847	0.0327491	terminalNode	5	1	981	2511	AN1802,AN6735,AN10966,AN2007,AN1495,
GO:0005758	mitochondrial intermembrane space	2.93122e-09	4.22806e-08	terminalNode	22	4	964	2508	AN8216,AN5953,AN7649,AN4863,AN3853,AN4415,AN1093,AN11136,AN0241,AN4295,AN3027,AN10983,AN10622,AN5122,AN4755,AN5497,AN10178,AN0309,AN10879,AN0432,AN10220,AN6306,
GO:0031307	integral to mitochondrial outer membrane	0.00802819	0.0326617	terminalNode	6	2	980	2510	AN3927,AN0559,AN4402,AN7687,AN0432,AN1105,
GO:0022625	cytosolic large ribosomal subunit	0.000132829	0.00110924	terminalNode	12	4	974	2508	AN0776,AN0445,AN4202,AN0570,AN9465,AN5014,AN7107,AN2980,AN2275,AN1166,AN0278,AN10681,
GO:0005741	mitochondrial outer membrane	0.000560997	0.00381478	nonTerminalNode	25	24	961	2488	AN6639,AN5217,AN4039,AN6510,AN6897,AN8874,AN10249,AN0432,AN1105,AN0913,AN4553,AN0559,AN6366,AN5585,AN1753,AN7687,AN0595,AN7146,AN0629,AN3927,AN4402,AN5200,AN10396,AN4915,AN10828,
GO:0044444	cytoplasmic part	7.27068e-19	6.92169e-17	nonTerminalNode	494	850	492	1662	AN3172,AN3665,AN2224,AN5148,AN0918,AN11125,AN8118,AN6010,AN4388,AN7654,AN3019,AN7630,AN0819,AN4304,AN0930,AN3744,AN7462,AN6232,AN5953,AN8274,AN3131,AN0163,AN4039,AN6510,AN2980,AN4755,AN10879,AN3441,AN4553,AN8066,AN8225,AN5616,AN3188,AN0241,AN6087,AN6111,AN2243,AN3466,AN4390,AN6933,AN0840,AN4615,AN1743,AN6708,AN4467,AN10340,AN0641,AN10296,AN7682,AN4915,AN2977,AN4865,AN0776,AN6248,AN5217,AN4940,AN1…
GO:0031090	organelle membrane	6.06571e-06	6.14314e-05	nonTerminalNode	135	215	851	2297	AN3586,AN4753,AN0259,AN0722,AN2916,AN8118,AN6010,AN4388,AN0943,AN3149,AN5856,AN7029,AN0629,AN1780,AN4842,AN4490,AN7301,AN6232,AN3131,AN4547,AN8229,AN2052,AN4039,AN6510,AN2069,AN0896,AN0411,AN10032,AN10779,AN1850,AN1455,AN1892,AN4553,AN5585,AN4927,AN10828,AN10642,AN6255,AN10453,AN0252,AN3843,AN3080,AN10249,AN1105,AN10172,AN0913,AN2316,AN4031,AN5528,AN3927,AN1102,AN2119,AN7575,AN8122,AN7682,AN4915,…
GO:0019867	outer membrane	0.000560997	0.00381478	nonTerminalNode	25	24	961	2488	AN6639,AN5217,AN4039,AN6510,AN6897,AN8874,AN10249,AN0432,AN1105,AN0913,AN4553,AN0559,AN6366,AN5585,AN1753,AN7687,AN0595,AN7146,AN0629,AN3927,AN4402,AN5200,AN10396,AN4915,AN10828,
GO:0005737	cytoplasm	6.74051e-17	4.58355e-15	nonTerminalNode	624	1200	362	1312	AN3172,AN3665,AN2224,AN5148,AN0918,AN11125,AN8118,AN6010,AN6365,AN0205,AN4388,AN7654,AN0692,AN3019,AN7630,AN0819,AN4304,AN0930,AN3744,AN8121,AN7462,AN6232,AN5953,AN8274,AN3131,AN6576,AN0163,AN4039,AN6510,AN2980,AN4755,AN9094,AN10879,AN8702,AN3441,AN4553,AN8066,AN8225,AN5616,AN3188,AN0241,AN6087,AN6111,AN2243,AN3466,AN4390,AN1859,AN6933,AN0840,AN4615,AN4616,AN1743,AN6708,AN4467,AN10340,AN0641,AN10…
GO:0005840	ribosome	8.85572e-17	5.26915e-15	nonTerminalNode	80	47	906	2465	AN1964,AN4730,AN9469,AN2238,AN1348,AN7449,AN0570,AN5199,AN4611,AN5014,AN7107,AN3172,AN1662,AN0745,AN4594,AN6843,AN5148,AN0116,AN10681,AN6297,AN7654,AN6904,AN7630,AN1345,AN0445,AN10058,AN1636,AN3744,AN0470,AN11568,AN4087,AN3595,AN0641,AN10296,AN4794,AN1770,AN7143,AN4000,AN8883,AN5164,AN6543,AN1095,AN2150,AN5203,AN4652,AN4251,AN0776,AN0465,AN3413,AN10614,AN6302,AN10922,AN0179,AN9465,AN6632,AN6376,A…
GO:0055029	nuclear DNA-directed RNA polymerase complex	0.000750728	0.00503305	nonTerminalNode	12	6	974	2506	AN2747,AN9125,AN4219,AN2415,AN1447,AN10970,AN11406,AN8272,AN11183,AN3933,AN6558,AN0752,
GO:0005744	mitochondrial inner membrane presequence translocase complex	0.00802819	0.0326617	terminalNode	6	2	980	2510	AN6010,AN1892,AN1281,AN6248,AN4490,AN10067,
GO:0043232	intracellular non-membrane-bounded organelle	8.14442e-12	1.93837e-10	nonTerminalNode	217	316	769	2196	AN9403,AN3172,AN1175,AN5148,AN7305,AN1164,AN3933,AN6010,AN7654,AN7630,AN0445,AN3744,AN0470,AN0140,AN3167,AN8274,AN1394,AN0843,AN8698,AN2980,AN1452,AN8225,AN2210,AN5455,AN10955,AN6111,AN6564,AN3466,AN8834,AN3946,AN1859,AN7570,AN4493,AN4648,AN0641,AN10296,AN6543,AN10489,AN6838,AN7424,AN0776,AN6688,AN6302,AN2275,AN0316,AN2862,AN5222,AN4456,AN8170,AN11406,AN1983,AN1166,AN1182,AN1964,AN4730,AN8705,AN6…
GO:0031597	cytosolic proteasome complex	0.0015186	0.00951123	nonTerminalNode	12	7	974	2505	AN3019,AN5872,AN5121,AN4775,AN6726,AN4492,AN3756,AN4869,AN3716,AN1757,AN10519,AN2085,
GO:0005666	DNA-directed RNA polymerase III complex	3.90455e-05	0.000364425	terminalNode	8	0	978	2512	AN8272,AN9125,AN11183,AN4219,AN6558,AN2415,AN1447,AN11406,
GO:0005885	Arp2/3 protein complex	0.00802819	0.0326617	terminalNode	6	2	980	2510	AN0140,AN6341,AN8065,AN0673,AN8698,AN0306,
GO:0044445	cytosolic part	3.5121e-12	9.28755e-11	nonTerminalNode	58	35	928	2477	AN1964,AN3223,AN2238,AN4033,AN0570,AN5199,AN5014,AN0381,AN9407,AN7107,AN5129,AN3172,AN4594,AN2149,AN1851,AN10681,AN3019,AN7630,AN1345,AN0445,AN4087,AN3756,AN4794,AN6543,AN1205,AN0776,AN0465,AN3413,AN5872,AN10614,AN5121,AN9465,AN6632,AN0843,AN11411,AN2980,AN2275,AN0907,AN1757,AN4073,AN5222,AN2085,AN10519,AN1328,AN6679,AN4202,AN4775,AN4060,AN6726,AN1904,AN4492,AN4869,AN4777,AN1166,AN0278,AN3716,AN9…
GO:0022626	cytosolic ribosome	1.64507e-09	2.44704e-08	nonTerminalNode	36	17	950	2495	AN1964,AN0465,AN0776,AN3413,AN2238,AN10614,AN0570,AN5199,AN9465,AN5014,AN6632,AN7107,AN3172,AN0843,AN4594,AN11411,AN2980,AN2275,AN0907,AN4073,AN10681,AN5222,AN1328,AN7630,AN1345,AN6679,AN0445,AN4202,AN4060,AN4087,AN4794,AN4777,AN0278,AN1166,AN4803,AN6543,
GO:0015934	large ribosomal subunit	2.70426e-11	5.59663e-10	nonTerminalNode	30	7	956	2505	AN0776,AN9469,AN6302,AN1348,AN10922,AN0570,AN9465,AN5014,AN7107,AN6376,AN2268,AN2980,AN6843,AN2275,AN0116,AN10681,AN0997,AN6904,AN0445,AN8225,AN4202,AN1636,AN11568,AN3595,AN6146,AN1770,AN1166,AN0278,AN1095,AN4652,
GO:0030117	membrane coat	0.0126806	0.0467904	nonTerminalNode	12	11	974	2501	AN0722,AN1177,AN4317,AN4547,AN5972,AN6080,AN3026,AN8795,AN0411,AN3080,AN2050,AN7682,
GO:0045261	proton-transporting ATP synthase complex, catalytic core F(1)	0.00628532	0.0282247	nonTerminalNode	4	0	982	2512	AN2315,AN10032,AN1523,AN0252,
GO:0000314	organellar small ribosomal subunit	4.46598e-05	0.000401096	nonTerminalNode	12	3	974	2509	AN3173,AN5148,AN10161,AN0142,AN5164,AN7449,AN3744,AN4611,AN6564,AN0470,AN5203,AN4251,
GO:0034515	proteasome storage granule	0.0015186	0.00951123	terminalNode	12	7	974	2505	AN3019,AN5872,AN5121,AN4775,AN6726,AN4492,AN3756,AN4869,AN3716,AN1757,AN10519,AN2085,
GO:0031966	mitochondrial membrane	1.69457e-17	1.34436e-15	nonTerminalNode	92	60	894	2452	AN3586,AN4753,AN0259,AN6639,AN1230,AN1999,AN2916,AN8118,AN6010,AN6297,AN4388,AN0943,AN3149,AN1915,AN7029,AN0629,AN6045,AN1780,AN4842,AN4490,AN0686,AN0889,AN3131,AN8229,AN2052,AN4039,AN6510,AN0896,AN10032,AN0357,AN10067,AN1850,AN6073,AN1523,AN0432,AN1892,AN4553,AN5585,AN6272,AN6593,AN7752,AN4927,AN10396,AN10828,AN10642,AN10585,AN6255,AN10453,AN4757,AN0252,AN3843,AN10249,AN1105,AN0913,AN10172,AN293…
GO:0043229	intracellular organelle	8.26059e-08	1.00822e-06	nonTerminalNode	624	1344	362	1168	AN1447,AN3172,AN3665,AN1175,AN2224,AN5148,AN0918,AN11125,AN3933,AN1164,AN8118,AN6010,AN0205,AN4388,AN7654,AN7630,AN0819,AN4304,AN0930,AN3744,AN0140,AN7462,AN6232,AN5953,AN8274,AN3131,AN6576,AN4039,AN6510,AN2980,AN4755,AN9094,AN10879,AN8702,AN1495,AN1452,AN3441,AN4553,AN8066,AN8225,AN5616,AN3188,AN0241,AN10955,AN6087,AN6111,AN3466,AN8834,AN4390,AN1859,AN6933,AN0840,AN7570,AN4615,AN1743,AN6708,AN44…
GO:0000275	mitochondrial proton-transporting ATP synthase complex, catalytic core F(1)	0.00628532	0.0282247	terminalNode	4	0	982	2512	AN2315,AN10032,AN1523,AN0252,
GO:0030686	90S preribosome	4.4684e-14	1.25115e-12	nonTerminalNode	48	18	938	2494	AN1964,AN5960,AN7526,AN3172,AN0421,AN0745,AN2734,AN3313,AN9398,AN10352,AN7305,AN7458,AN8870,AN6171,AN0944,AN1533,AN3455,AN4648,AN4087,AN4794,AN2147,AN3167,AN3794,AN0247,AN4469,AN0465,AN4460,AN1474,AN0843,AN0305,AN6200,AN5222,AN4916,AN1949,AN6679,AN4456,AN3827,AN1200,AN0946,AN0133,AN8183,AN6265,AN5455,AN9468,AN10618,AN4869,AN1983,AN4803,
GO:0070469	respiratory chain	0.00779019	0.0326617	nonTerminalNode	10	7	976	2505	AN6255,AN10585,AN4525,AN2316,AN0357,AN2916,AN2306,AN8118,AN5597,AN4388,
GO:0019866	organelle inner membrane	5.40273e-15	1.71447e-13	nonTerminalNode	68	38	918	2474	AN3586,AN6255,AN10585,AN4753,AN0259,AN10453,AN4757,AN1230,AN0252,AN1999,AN3843,AN2916,AN8118,AN6010,AN6297,AN4388,AN2939,AN10172,AN2316,AN0943,AN11444,AN3149,AN7649,AN1915,AN5528,AN7029,AN6045,AN2315,AN1780,AN4842,AN4490,AN0686,AN6248,AN0889,AN3131,AN11303,AN1281,AN8229,AN2052,AN4064,AN3738,AN4295,AN6631,AN10983,AN0896,AN4569,AN6897,AN10032,AN0357,AN10067,AN2306,AN5597,AN1850,AN6073,AN1523,AN1022…
GO:0005624	membrane fraction	0.00229616	0.0133289	nonTerminalNode	42	59	944	2453	AN5226,AN4443,AN5129,AN4615,AN2932,AN2149,AN0297,AN5895,AN0913,AN6366,AN0595,AN4515,AN6037,AN8277,AN0629,AN10296,AN6900,AN0140,AN2731,AN4464,AN4501,AN1102,AN8080,AN8122,AN3709,AN9148,AN2317,AN0163,AN5217,AN4940,AN2069,AN5210,AN4471,AN7657,AN3058,AN0558,AN10377,AN7469,AN8689,AN8041,AN7683,AN4390,
GO:0005736	DNA-directed RNA polymerase I complex	0.000263876	0.0020591	terminalNode	8	1	978	2511	AN2747,AN11183,AN3933,AN6558,AN2415,AN0752,AN11406,AN10970,
GO:0045254	pyruvate dehydrogenase complex	0.00628532	0.0282247	terminalNode	4	0	982	2512	AN2964,AN9403,AN6708,AN5162,
GO:0005740	mitochondrial envelope	3.5338e-23	4.20522e-21	nonTerminalNode	112	66	874	2446	AN3586,AN4753,AN0259,AN6639,AN4863,AN1230,AN1999,AN10622,AN2916,AN8118,AN6010,AN6297,AN0870,AN4388,AN0943,AN3149,AN1915,AN7029,AN0629,AN6045,AN1780,AN4842,AN4490,AN0686,AN10178,AN5953,AN0889,AN3131,AN8229,AN2052,AN4039,AN3027,AN6510,AN0896,AN10032,AN4755,AN0357,AN10067,AN10879,AN1850,AN6073,AN1523,AN0432,AN10220,AN1892,AN4553,AN5585,AN6272,AN0241,AN6593,AN7752,AN5122,AN4927,AN10396,AN10828,AN1064…
GO:0044424	intracellular part	6.81313e-15	2.02691e-13	nonTerminalNode	756	1589	230	923	AN1447,AN3172,AN1175,AN2224,AN5148,AN11125,AN8118,AN6010,AN0205,AN0819,AN8121,AN8274,AN6576,AN6510,AN2980,AN10879,AN8702,AN1495,AN1452,AN3441,AN3188,AN10337,AN2243,AN8834,AN1859,AN4615,AN4616,AN1743,AN4467,AN10340,AN0641,AN10296,AN4915,AN2977,AN6838,AN0776,AN6248,AN4940,AN10983,AN0316,AN2964,AN6126,AN0559,AN4525,AN2432,AN3059,AN2877,AN1709,AN1166,AN6542,AN1751,AN0570,AN3010,AN2526,AN0306,AN7609,A…
GO:0044446	intracellular organelle part	9.35323e-10	1.43617e-08	nonTerminalNode	399	746	587	1766	AN1447,AN3172,AN1175,AN5148,AN3933,AN1164,AN8118,AN6010,AN4388,AN4304,AN3744,AN0140,AN7462,AN6232,AN5953,AN8274,AN3131,AN4039,AN6510,AN2980,AN4755,AN10879,AN1495,AN1452,AN4553,AN8225,AN0241,AN10955,AN6111,AN3466,AN8834,AN1859,AN7570,AN1743,AN6708,AN4493,AN7682,AN4915,AN6838,AN0776,AN6248,AN5217,AN10983,AN2275,AN1775,AN0316,AN2964,AN6126,AN1148,AN0559,AN4525,AN2432,AN7687,AN2877,AN1166,AN1182,AN62…
GO:0044422	organelle part	9.35323e-10	1.43617e-08	nonTerminalNode	399	746	587	1766	AN1447,AN3172,AN1175,AN5148,AN3933,AN1164,AN8118,AN6010,AN4388,AN4304,AN3744,AN0140,AN7462,AN6232,AN5953,AN8274,AN3131,AN4039,AN6510,AN2980,AN4755,AN10879,AN1495,AN1452,AN4553,AN8225,AN0241,AN10955,AN6111,AN3466,AN8834,AN1859,AN7570,AN1743,AN6708,AN4493,AN7682,AN4915,AN6838,AN0776,AN6248,AN5217,AN10983,AN2275,AN1775,AN0316,AN2964,AN6126,AN1148,AN0559,AN4525,AN2432,AN7687,AN2877,AN1166,AN1182,AN62…
GO:0000313	organellar ribosome	9.12962e-12	1.97532e-10	nonTerminalNode	31	7	955	2505	AN9469,AN6302,AN1348,AN10922,AN7449,AN4611,AN6376,AN2268,AN6843,AN5148,AN0142,AN0116,AN6297,AN0997,AN6904,AN3173,AN10161,AN8225,AN1636,AN3744,AN11568,AN0470,AN3595,AN6146,AN1770,AN5164,AN6564,AN1095,AN4652,AN5203,AN4251,
GO:0031105	septin complex	0.00628532	0.0282247	terminalNode	4	0	982	2512	AN6688,AN4667,AN1394,AN8182,
GO:0008541	proteasome regulatory particle, lid subcomplex	0.000840536	0.00555688	terminalNode	7	1	979	2511	AN3019,AN3716,AN10337,AN5121,AN4775,AN4492,AN10519,
GO:0043233	organelle lumen	0.000205599	0.00163108	nonTerminalNode	169	312	817	2200	AN9403,AN1447,AN1175,AN8837,AN9398,AN5148,AN2433,AN7305,AN1164,AN3933,AN1528,AN6572,AN0116,AN6010,AN4409,AN6171,AN3034,AN6193,AN3657,AN10058,AN1636,AN4304,AN3744,AN4232,AN0470,AN4065,AN5164,AN3167,AN8274,AN4460,AN4655,AN0997,AN1452,AN7205,AN10237,AN8225,AN8707,AN5455,AN6146,AN10955,AN6111,AN6564,AN3466,AN4430,AN8834,AN3946,AN1859,AN9469,AN1348,AN4611,AN0745,AN1743,AN0733,AN6708,AN6698,AN4493,AN46…
GO:0030660	Golgi-associated vesicle membrane	0.00721478	0.0315068	terminalNode	7	3	979	2509	AN3026,AN8795,AN1177,AN7682,AN4547,AN5972,AN6080,
GO:0000267	cell fraction	0.0108465	0.0419751	nonTerminalNode	47	77	939	2435	AN5226,AN4443,AN5129,AN4615,AN2932,AN2149,AN0297,AN5895,AN0913,AN0912,AN6366,AN0595,AN4515,AN6037,AN8277,AN0629,AN10296,AN6900,AN0140,AN4464,AN2731,AN4501,AN1102,AN8080,AN8122,AN4376,AN3709,AN9148,AN6796,AN2317,AN0163,AN5217,AN4940,AN2069,AN5210,AN4471,AN7657,AN3058,AN5886,AN0558,AN10377,AN7469,AN8689,AN8041,AN8979,AN7683,AN4390,
GO:0032592	integral to mitochondrial membrane	0.00214022	0.0127343	nonTerminalNode	10	5	976	2507	AN1022,AN3927,AN0559,AN4402,AN4557,AN7687,AN0432,AN6593,AN1230,AN1105,
GO:0005762	mitochondrial large ribosomal subunit	5.99707e-08	7.71515e-07	terminalNode	18	3	968	2509	AN9469,AN8225,AN6302,AN1636,AN1348,AN10922,AN11568,AN3595,AN6146,AN6376,AN2268,AN6843,AN1770,AN0116,AN1095,AN0997,AN4652,AN6904,
GO:0044455	mitochondrial membrane part	1.32769e-08	1.80566e-07	nonTerminalNode	44	30	942	2482	AN6255,AN10585,AN10453,AN1230,AN0252,AN3843,AN2916,AN8118,AN6010,AN4388,AN1105,AN11444,AN0943,AN2316,AN3149,AN7649,AN3927,AN2315,AN1780,AN4490,AN6248,AN11303,AN1281,AN6631,AN4295,AN10983,AN6510,AN10032,AN0357,AN10067,AN2306,AN5597,AN0432,AN1523,AN1022,AN0559,AN4525,AN1892,AN7687,AN6593,AN4402,AN4557,AN4927,AN10828,
GO:0031967	organelle envelope	3.57321e-16	1.54622e-14	nonTerminalNode	121	108	865	2404	AN3586,AN4753,AN0259,AN6639,AN4863,AN1230,AN1999,AN10622,AN2916,AN8118,AN6010,AN6297,AN0870,AN4388,AN0943,AN3149,AN1915,AN7029,AN0629,AN6045,AN1780,AN4683,AN4842,AN4490,AN0686,AN10178,AN5953,AN0889,AN3131,AN8229,AN2052,AN4039,AN3027,AN6510,AN0896,AN10032,AN1379,AN4755,AN0357,AN10067,AN10879,AN1850,AN6073,AN1523,AN0432,AN10220,AN1892,AN4553,AN4317,AN5585,AN6272,AN0241,AN6593,AN7752,AN5122,AN4927,A…
GO:0045259	proton-transporting ATP synthase complex	0.00518625	0.0251904	nonTerminalNode	9	5	977	2507	AN2315,AN10032,AN11444,AN0943,AN4927,AN11303,AN1523,AN6631,AN0252,
GO:0044429	mitochondrial part	2.19897e-37	1.04671e-34	nonTerminalNode	174	99	812	2413	AN3586,AN4753,AN0259,AN9403,AN4863,AN8837,AN10622,AN5148,AN2916,AN8118,AN6572,AN0116,AN6010,AN4409,AN0870,AN4388,AN3034,AN6193,AN0943,AN3149,AN1636,AN4304,AN7029,AN3744,AN0470,AN0629,AN1780,AN4842,AN4490,AN5164,AN10178,AN5953,AN8274,AN3131,AN8229,AN2052,AN4655,AN4039,AN3027,AN6510,AN0896,AN4755,AN10032,AN10879,AN1850,AN0997,AN1892,AN4553,AN10237,AN8225,AN5585,AN8707,AN0241,AN6146,AN4927,AN6564,AN…

## Sheet: MF_DOWN
GO term	description	p-value	FDR	node type	sP	rP	sN	rN	genes enriched
GO:0016491	oxidoreductase activity	4.80782e-05	0.00292877	terminalNode	122	200	864	2312	AN9403,AN4126,AN0797,AN7193,AN0956,AN4215,AN2873,AN2916,AN0918,AN9339,AN8118,AN4388,AN2815,AN7881,AN0912,AN4304,AN1794,AN0629,AN3829,AN2208,AN6835,AN8692,AN6731,AN6576,AN3027,AN8907,AN1901,AN5585,AN0241,AN2666,AN6506,AN10081,AN6255,AN6933,AN7387,AN6168,AN8819,AN5134,AN6708,AN1524,AN6710,AN1752,AN2316,AN7590,AN8866,AN10296,AN7575,AN4376,AN5563,AN8123,AN8283,AN2882,AN6077,AN0747,AN5909,AN4525,AN017…
GO:0003735	structural constituent of ribosome	9.50493e-25	6.94811e-22	terminalNode	60	9	926	2503	AN1964,AN9469,AN1348,AN7449,AN0570,AN4611,AN5014,AN7107,AN3172,AN6843,AN5148,AN0116,AN10681,AN6904,AN1345,AN0445,AN1636,AN3744,AN11568,AN0470,AN3595,AN4087,AN4794,AN1770,AN5164,AN1095,AN5203,AN4652,AN4251,AN0776,AN0465,AN3413,AN6302,AN10922,AN9465,AN6632,AN6376,AN0843,AN11411,AN2268,AN2980,AN2275,AN0907,AN0142,AN6082,AN4073,AN5222,AN0997,AN3173,AN6679,AN10161,AN4202,AN8225,AN4060,AN6146,AN4777,AN…
GO:0005198	structural molecule activity	2.27291e-22	8.3075e-20	nonTerminalNode	79	30	907	2482	AN1964,AN9469,AN1348,AN7570,AN7449,AN0570,AN4611,AN5014,AN7107,AN3172,AN6843,AN5148,AN0116,AN10681,AN0306,AN6904,AN7654,AN0943,AN1345,AN0445,AN1636,AN3744,AN0470,AN11568,AN3595,AN4087,AN4794,AN0140,AN1770,AN5164,AN1095,AN6838,AN5618,AN4652,AN5203,AN4251,AN0776,AN0465,AN3413,AN6302,AN10922,AN11303,AN9465,AN6632,AN8698,AN6376,AN0843,AN2268,AN11411,AN2980,AN2275,AN0907,AN0142,AN0316,AN6082,AN2862,AN…
GO:0003723	RNA binding	8.40626e-07	7.68122e-05	nonTerminalNode	62	67	924	2445	AN8254,AN10557,AN0570,AN10173,AN6629,AN4550,AN9398,AN2433,AN7305,AN6171,AN0445,AN3657,AN4232,AN6507,AN2147,AN4000,AN1045,AN1319,AN6526,AN4460,AN2997,AN0305,AN7105,AN10943,AN8066,AN0894,AN5455,AN0643,AN8834,AN10474,AN0161,AN5960,AN2932,AN8704,AN2734,AN8712,AN0695,AN2007,AN4218,AN4470,AN8856,AN7554,AN4648,AN10055,AN3462,AN6903,AN4865,AN1084,AN3413,AN5340,AN10416,AN6082,AN10459,AN1949,AN6679,AN4456,…
GO:0008320	protein transmembrane transporter activity	0.00101061	0.0351788	nonTerminalNode	9	3	977	2509	AN6510,AN1892,AN0559,AN10453,AN4490,AN7687,AN4589,AN10828,AN1105,
GO:0051082	unfolded protein binding	0.000603144	0.0275562	terminalNode	19	15	967	2497	AN4753,AN6630,AN1845,AN0381,AN5129,AN1230,AN4616,AN2149,AN1851,AN6089,AN2051,AN2432,AN7649,AN1904,AN6593,AN0858,AN2731,AN4583,AN10507,
GO:0022884	macromolecule transmembrane transporter activity	0.00101061	0.0351788	nonTerminalNode	9	3	977	2509	AN6510,AN1892,AN0559,AN10453,AN4490,AN7687,AN4589,AN10828,AN1105,
GO:0015266	protein channel activity	0.000992015	0.0351788	terminalNode	8	2	978	2510	AN6510,AN1892,AN0559,AN10453,AN4490,AN7687,AN10828,AN1105,
GO:0030515	snoRNA binding	0.00101061	0.0351788	terminalNode	9	3	977	2509	AN4456,AN0305,AN9398,AN4460,AN0695,AN8183,AN4648,AN6171,AN5455,
